# Supplementary material for: Association Between the Nutritional Inflammatory Index and Obstructive Sleep Apnea Risk: Insights from the NHANES 2015–2020 and Mendelian Randomization Analyses
Source: Healthcare (Basel). 2025 Apr 1;13(7):783. doi: 10.3390/healthcare13070783 (PMC11988625; doi:10.3390/healthcare13070783)
Supplement: Supplementary file 1 [file healthcare-13-00783-s001.zip]

Archive with 2 entries (2 files):
- Supplementary Materials.pdf
- Supplementary table.xlsx
