# Supplementary material for: Association Between the Nutritional Inflammatory Index and Obstructive Sleep Apnea Risk: Insights from the NHANES 2015–2020 and Mendelian Randomization Analyses
Source: Healthcare (Basel). 2025 Apr 1;13(7):783. doi: 10.3390/healthcare13070783 (PMC11988625; doi:10.3390/healthcare13070783)
Supplement: Supplementary file 1 [file healthcare-13-00783-s001.zip › Supplementary table.xlsx]

## Sheet: TableS1
Supplementary Table1
Weighted logistic models evaluating the association between combined index and OSAS.
		Crude Model
		OR (95%CI)	P-value
Index1-ALI		1.006(1.005-1.008)	< 0.001
Stratified by tertiled
	T1	Ref
	T2	1.161(1.008-1.336)	0.038
	T3	1.593(1.379-1.841)	< 0.001
P for trend			< 0.001
Index2-NLR		0.969(0.917-1.024)	0.26
Stratified by tertiled
	T1	Ref
	T2	1.069(0.926-1.234)	0.363
	T3	1.149(0.994-1.327)	0.059
P for trend			0.059
Index3-SII		1.000(1.000-1.000)	0.438
Stratified by tertiled
	T1	Ref
	T2	1.053(0.911-1.217)	0.485
	T3	1.128(0.978-1.301)	0.099
P for trend			0.097
Index4-PNI		1.003(0.991-1.014)	0.644
Stratified by tertiled
	T1	0( Ref )
	T2	0.968(0.839-1.117)	0.659
	T3	0.994(0.864-1.144)	0.937
P for trend			0.943
Notes: ALI=Alb*BMI/NLR NLR=Neutrophil-to-Lymphocyte Ratio SII=Systemic Immune-Inflammation Index PNI=Prognostic Nutritional Index PLR=Platelet-to-Lymphocyte Ratio

## Sheet: TableS2
TableS2. Weighted logistic models evaluating the association between AIL and OSA
	Crude Model		Model I		Model II
	OR (95%CI)	P-value	OR (95%CI)	P-value	OR (95%CI)	P-value
ALB	0.712(0.0607-0.836)	< 0.001	0.657(0.552-0.782)	< 0.001	0.697(0.584-0.832)	< 0.001
BMI	1.090(1.079-1.101)	< 0.001	1.089(1.078-1.100)	< 0.001	1.086(1.075-1.098)	< 0.001
NLR	0.969 (0.917-1.023)	0.261	0.916(0.865-0969)	0.002	0.920(0.868-0.975)	0.005
ALI=Albumin(g/dL)*BMI(kg/m2)/ (Neruo/Lymph) Crude model, No adjustment. Model I, Adjusted for sociodemographic characteristics: Age+Gender+Race+Marital+Education. Model II, Adjusted for all covariates: Age+Gender+Race+Marital+Education+smoking+Alcohol+Liver Deasease+CVD+hypertension+Diabetes+Glycohemoglobin+Total cholestrol+Depression.

## Sheet: TableS3
SNP	effect_allele.exposure	other_allele.exposure	effect_allele.outcome	other_allele.outcome	beta.exposure	beta.outcome	eaf.exposure	eaf.outcome	remove	palindromic	ambiguous	id.outcome	chr.outcome	pos.outcome	pval.outcome	se.outcome	samplesize.outcome	outcome	mr_keep.outcome	pval_origin.outcome	data_source.outcome	chr.exposure	pos.exposure	se.exposure	pval.exposure	samplesize.exposure	exposure	mr_keep.exposure	pval_origin.exposure	id.exposure	action	mr_keep	R2	F
rs10002111	A	G	A	G	0.0125	0.00857774	0.2227	0.221653	FALSE	FALSE	FALSE	CcI8ee	4	66949786	0.326947	0.00875029	410385	OSA	TRUE	reported	textfile	NA	NA	0.0021	1.257e-09	806834	body mass index	TRUE	reported	66mL86	2	TRUE	4.39115e-05	35.4308
rs10033843	A	G	A	G	0.014	0.0102105	0.215	0.237129	FALSE	FALSE	FALSE	CcI8ee	4	76107630	0.231837	0.00853978	410385	OSA	TRUE	reported	textfile	NA	NA	0.0021	1.073e-11	806834	body mass index	TRUE	reported	66mL86	2	TRUE	5.5082e-05	44.4443
rs10050620	T	C	T	C	-0.013	0.00133235	0.3308	0.350375	FALSE	FALSE	FALSE	CcI8ee	5	64631412	0.861188	0.00761946	410385	OSA	TRUE	reported	textfile	NA	NA	0.002	1.198e-10	806834	body mass index	TRUE	reported	66mL86	2	TRUE	5.23624e-05	42.2499
rs1006317	T	G	T	G	0.016	0.0116388	0.1268	0.115174	FALSE	FALSE	FALSE	CcI8ee	1	209379291	0.306348	0.0113781	410385	OSA	TRUE	reported	textfile	NA	NA	0.0026	3.749e-10	806834	body mass index	TRUE	reported	66mL86	2	TRUE	4.69341e-05	37.8697
rs10099330	A	G	A	G	-0.0119	-0.00726097	0.538	0.556378	FALSE	FALSE	FALSE	CcI8ee	8	142302333	0.321273	0.00732067	410385	OSA	TRUE	reported	textfile	NA	NA	0.0017	3.218e-12	806834	body mass index	TRUE	reported	66mL86	2	TRUE	6.07275e-05	48.9999
rs10101364	T	C	T	C	0.012	0.0163535	0.6801	0.615989	FALSE	FALSE	FALSE	CcI8ee	8	20777377	0.0288177	0.00748109	410385	OSA	TRUE	reported	textfile	NA	NA	0.0018	5.607e-11	806834	body mass index	TRUE	reported	66mL86	2	TRUE	5.5082e-05	44.4443
rs10110189	T	C	T	C	-0.0156	-0.00411166	0.1057	0.050774	FALSE	FALSE	FALSE	CcI8ee	8	15535871	0.805487	0.016697	410385	OSA	TRUE	reported	textfile	NA	NA	0.0028	2.198e-08	806834	body mass index	TRUE	reported	66mL86	2	TRUE	3.84709e-05	31.0407
rs10132280	A	C	A	C	-0.0214	-0.0159458	0.311	0.347535	FALSE	FALSE	FALSE	CcI8ee	14	25458973	0.0372606	0.00765558	410385	OSA	TRUE	reported	textfile	NA	NA	0.0018	2.283e-33	806834	body mass index	TRUE	reported	66mL86	2	TRUE	0.000175155	141.345
rs10145749	T	C	T	C	0.0161	0.0198877	0.1549	0.167008	FALSE	FALSE	FALSE	CcI8ee	14	102315772	0.0419517	0.00977762	410385	OSA	TRUE	reported	textfile	NA	NA	0.0026	8.325e-10	806834	body mass index	TRUE	reported	66mL86	2	TRUE	4.75226e-05	38.3446
rs10168563	A	G	A	G	0.0126	5.81229e-05	0.7031	0.624023	FALSE	FALSE	FALSE	CcI8ee	2	35327107	0.993822	0.00750695	410385	OSA	TRUE	reported	textfile	NA	NA	0.0018	9.334e-12	806834	body mass index	TRUE	reported	66mL86	2	TRUE	6.07275e-05	48.9999
rs10169594	T	C	T	C	-0.012	-0.0116192	0.6475	0.636904	FALSE	FALSE	FALSE	CcI8ee	2	41410548	0.124082	0.00755543	410385	OSA	TRUE	reported	textfile	NA	NA	0.0018	1.338e-11	806834	body mass index	TRUE	reported	66mL86	2	TRUE	5.5082e-05	44.4443
rs10197031	T	C	T	C	-0.0161	-0.0174772	0.7262	0.65712	FALSE	FALSE	FALSE	CcI8ee	2	104838132	0.0225611	0.00766278	410385	OSA	TRUE	reported	textfile	NA	NA	0.0019	5.047e-18	806834	body mass index	TRUE	reported	66mL86	2	TRUE	8.8986e-05	71.8031
rs10261050	T	C	T	C	0.0113	0.0118193	0.4754	0.467582	FALSE	FALSE	FALSE	CcI8ee	7	114697597	0.105921	0.00731028	410385	OSA	TRUE	reported	textfile	NA	NA	0.0017	4.533e-11	806834	body mass index	TRUE	reported	66mL86	2	TRUE	5.47584e-05	44.1833
rs1048637	T	G	T	G	-0.0094	-0.00856782	0.5474	0.48813	FALSE	FALSE	FALSE	CcI8ee	3	13316671	0.238584	0.0072699	410385	OSA	TRUE	reported	textfile	NA	NA	0.0017	2.944e-08	806834	body mass index	TRUE	reported	66mL86	2	TRUE	3.78928e-05	30.5743
rs10499694	A	G	A	G	0.013	0.00258871	0.4935	0.572605	FALSE	FALSE	FALSE	CcI8ee	7	50546475	0.724584	0.00734725	410385	OSA	TRUE	reported	textfile	NA	NA	0.0016	1.285e-15	806834	body mass index	TRUE	reported	66mL86	2	TRUE	8.18139e-05	66.0155
rs10506971	A	G	A	G	-0.0142	-0.00564855	0.5521	0.625002	FALSE	FALSE	FALSE	CcI8ee	12	89364160	0.450677	0.00748859	410385	OSA	TRUE	reported	textfile	NA	NA	0.0017	4.686e-17	806834	body mass index	TRUE	reported	66mL86	2	TRUE	8.64683e-05	69.7715
rs10510419	T	G	T	G	-0.0168	-0.00304066	0.1467	0.142717	FALSE	FALSE	FALSE	CcI8ee	3	12385437	0.770263	0.0104121	410385	OSA	TRUE	reported	textfile	NA	NA	0.0023	2.233e-13	806834	body mass index	TRUE	reported	66mL86	2	TRUE	6.61226e-05	53.3534
rs10518694	A	C	A	C	0.0144	0.0161773	0.1394	0.108334	FALSE	FALSE	FALSE	CcI8ee	15	52780476	0.167661	0.0117248	410385	OSA	TRUE	reported	textfile	NA	NA	0.0024	3.431e-09	806834	body mass index	TRUE	reported	66mL86	2	TRUE	4.46169e-05	35.9999
rs10733051	A	G	A	G	0.0093	0.0126502	0.512	0.432282	FALSE	FALSE	FALSE	CcI8ee	1	167311117	0.0843568	0.00732943	410385	OSA	TRUE	reported	textfile	NA	NA	0.0016	6.958e-09	806834	body mass index	TRUE	reported	66mL86	2	TRUE	4.1872e-05	33.7851
rs10733682	A	G	A	G	0.0148	0.00626629	0.4594	0.532757	FALSE	FALSE	FALSE	CcI8ee	9	126698635	0.392365	0.00732612	410385	OSA	TRUE	reported	textfile	NA	NA	0.0016	1.755e-19	806834	body mass index	TRUE	reported	66mL86	2	TRUE	0.000106036	85.5623
rs10741329	A	G	A	G	0.0115	0.00660969	0.6944	0.727414	FALSE	FALSE	FALSE	CcI8ee	11	90264628	0.421271	0.00821878	410385	OSA	TRUE	reported	textfile	NA	NA	0.0018	3.914e-10	806834	body mass index	TRUE	reported	66mL86	2	TRUE	5.05877e-05	40.8178
rs10742752	T	C	T	C	-0.0123	-0.018327	0.3761	0.427023	FALSE	FALSE	FALSE	CcI8ee	11	45416824	0.0126162	0.0073472	410385	OSA	TRUE	reported	textfile	NA	NA	0.0017	1.203e-13	806834	body mass index	TRUE	reported	66mL86	2	TRUE	6.48784e-05	52.3494
rs1075901	T	C	T	C	-0.0118	0.00901726	0.4516	0.404898	FALSE	FALSE	FALSE	CcI8ee	17	16040596	0.223329	0.00740501	410385	OSA	TRUE	reported	textfile	NA	NA	0.0016	4.431e-13	806834	body mass index	TRUE	reported	66mL86	2	TRUE	6.74079e-05	54.3905
rs10761785	T	G	T	G	-0.0133	-0.00377556	0.5136	0.516238	FALSE	FALSE	FALSE	CcI8ee	10	63559006	0.60389	0.00727727	410385	OSA	TRUE	reported	textfile	NA	NA	0.0016	3.467e-16	806834	body mass index	TRUE	reported	66mL86	2	TRUE	8.56332e-05	69.0975
rs10772983	T	C	T	C	-0.01	-0.0152405	0.5394	0.499211	FALSE	FALSE	FALSE	CcI8ee	12	16988648	0.0358781	0.00726323	410385	OSA	TRUE	reported	textfile	NA	NA	0.0016	6.209e-10	806834	body mass index	TRUE	reported	66mL86	2	TRUE	4.84122e-05	39.0624
rs10779751	A	G	A	G	0.0131	0.0145088	0.2787	0.255462	FALSE	FALSE	FALSE	CcI8ee	1	11224279	0.0811877	0.00832008	410385	OSA	TRUE	reported	textfile	NA	NA	0.0018	2.657e-13	806834	body mass index	TRUE	reported	66mL86	2	TRUE	6.56425e-05	52.9659
rs10811868	A	G	A	G	-0.01	-0.00902689	0.32	0.310183	FALSE	FALSE	FALSE	CcI8ee	9	23199961	0.2505	0.00785537	410385	OSA	TRUE	reported	textfile	NA	NA	0.0018	3.177e-08	806834	body mass index	TRUE	reported	66mL86	2	TRUE	3.8252e-05	30.8641
rs10829164	T	C	T	C	0.0151	0.014056	0.1468	0.228929	FALSE	FALSE	FALSE	CcI8ee	10	27029441	0.103722	0.00863887	410385	OSA	TRUE	reported	textfile	NA	NA	0.0024	2.365e-10	806834	body mass index	TRUE	reported	66mL86	2	TRUE	4.90598e-05	39.585
rs10842240	C	G	C	G	0.0195	0.0350494	0.1256	0.155414	FALSE	TRUE	FALSE	CcI8ee	12	23907141	0.000444662	0.00997974	410385	OSA	TRUE	reported	textfile	NA	NA	0.0025	1.211e-14	806834	body mass index	TRUE	reported	66mL86	2	TRUE	7.54002e-05	60.8398
rs10858334	C	G	C	G	-0.0148	-0.0277185	0.8484	0.922311	FALSE	TRUE	FALSE	CcI8ee	9	135097939	0.041917	0.0136253	410385	OSA	TRUE	reported	textfile	NA	NA	0.0025	4.914e-09	806834	body mass index	TRUE	reported	66mL86	2	TRUE	4.34351e-05	35.0463
rs10864728	A	G	A	G	0.011	0.00834681	0.3978	0.440791	FALSE	FALSE	FALSE	CcI8ee	1	230169168	0.254508	0.00732518	410385	OSA	TRUE	reported	textfile	NA	NA	0.0019	1.196e-08	806834	body mass index	TRUE	reported	66mL86	2	TRUE	4.15409e-05	33.5179
rs10909880	T	C	T	C	-0.0135	-0.0239684	0.4522	0.431358	FALSE	FALSE	FALSE	CcI8ee	1	2811239	0.00115648	0.00737626	410385	OSA	TRUE	reported	textfile	NA	NA	0.0016	2.205e-16	806834	body mass index	TRUE	reported	66mL86	2	TRUE	8.82277e-05	71.1912
rs10920336	A	G	A	G	-0.0101	-0.017769	0.5327	0.521461	FALSE	FALSE	FALSE	CcI8ee	1	202146817	0.0144994	0.00726855	410385	OSA	TRUE	reported	textfile	NA	NA	0.0017	4.197e-09	806834	body mass index	TRUE	reported	66mL86	2	TRUE	4.37463e-05	35.2975
rs10920678	A	G	A	G	0.0149	0.0103838	0.425	0.527405	FALSE	FALSE	FALSE	CcI8ee	1	190270777	0.153278	0.00727134	410385	OSA	TRUE	reported	textfile	NA	NA	0.0016	7.148e-20	806834	body mass index	TRUE	reported	66mL86	2	TRUE	0.000107474	86.7224
rs10929925	A	C	A	C	-0.0142	-0.0225609	0.4105	0.496717	FALSE	FALSE	FALSE	CcI8ee	2	6015425	0.00187815	0.00725697	410385	OSA	TRUE	reported	textfile	NA	NA	0.0016	3.045e-18	806834	body mass index	TRUE	reported	66mL86	2	TRUE	9.76136e-05	78.7654
rs10938397	A	G	A	G	-0.0322	-0.0318055	0.57	0.526781	FALSE	FALSE	FALSE	CcI8ee	4	45180510	1.28153e-05	0.00728943	410385	OSA	TRUE	reported	textfile	NA	NA	0.0016	2.42e-86	806834	body mass index	TRUE	reported	66mL86	2	TRUE	0.000501729	405.015
rs10942267	A	G	A	G	0.0148	-0.00262041	0.6927	0.780562	FALSE	FALSE	FALSE	CcI8ee	5	81546095	0.765079	0.00876921	410385	OSA	TRUE	reported	textfile	NA	NA	0.0018	6.532e-16	806834	body mass index	TRUE	reported	66mL86	2	TRUE	8.37834e-05	67.6048
rs10961649	T	C	T	C	0.0104	0.00567793	0.3238	0.28612	FALSE	FALSE	FALSE	CcI8ee	9	14670951	0.479988	0.00803871	410385	OSA	TRUE	reported	textfile	NA	NA	0.0018	1.513e-08	806834	body mass index	TRUE	reported	66mL86	2	TRUE	4.13732e-05	33.3826
rs10962550	C	G	C	G	0.0186	0.0005652	0.1756	0.175555	FALSE	TRUE	FALSE	CcI8ee	9	16720331	0.952803	0.00954935	410385	OSA	TRUE	reported	textfile	NA	NA	0.0022	5.675e-17	806834	body mass index	TRUE	reported	66mL86	2	TRUE	8.85845e-05	71.4792
rs10968114	A	C	A	C	0.0113	0.00258234	0.5331	0.489899	FALSE	FALSE	FALSE	CcI8ee	9	27800009	0.722176	0.00726287	410385	OSA	TRUE	reported	textfile	NA	NA	0.0017	3.302e-11	806834	body mass index	TRUE	reported	66mL86	2	TRUE	5.47584e-05	44.1833
rs10975933	C	G	C	G	0.0114	0.00541669	0.6634	0.608226	FALSE	TRUE	FALSE	CcI8ee	9	6954557	0.46783	0.00746087	410385	OSA	TRUE	reported	textfile	NA	NA	0.0018	2.065e-10	806834	body mass index	TRUE	reported	66mL86	2	TRUE	4.97117e-05	40.111
rs10992867	A	G	A	G	0.0162	0.022392	0.2687	0.315056	FALSE	FALSE	FALSE	CcI8ee	9	93698731	0.0041419	0.00780986	410385	OSA	TRUE	reported	textfile	NA	NA	0.0019	3.195e-17	806834	body mass index	TRUE	reported	66mL86	2	TRUE	9.00948e-05	72.6979
rs11001259	A	T	A	T	-0.0138	-0.0158292	0.1767	0.18045	FALSE	TRUE	FALSE	CcI8ee	10	75047892	0.096055	0.00951113	410385	OSA	TRUE	reported	textfile	NA	NA	0.0024	1.224e-08	806834	body mass index	TRUE	reported	66mL86	2	TRUE	4.09764e-05	33.0624
rs11030618	T	C	T	C	0.011	0.00521919	0.5786	0.547962	FALSE	FALSE	FALSE	CcI8ee	11	29221746	0.47427	0.00729396	410385	OSA	TRUE	reported	textfile	NA	NA	0.0017	1.673e-10	806834	body mass index	TRUE	reported	66mL86	2	TRUE	5.18897e-05	41.8684
rs11044430	A	T	A	T	0.0161	0.0129287	0.844	0.864361	FALSE	TRUE	FALSE	CcI8ee	12	19134482	0.224103	0.0106349	410385	OSA	TRUE	reported	textfile	NA	NA	0.0023	3.765e-12	806834	body mass index	TRUE	reported	66mL86	2	TRUE	6.07275e-05	48.9999
rs11046972	T	C	T	C	0.0176	0.00357625	0.0714	0.11652	FALSE	FALSE	FALSE	CcI8ee	12	23553035	0.75312	0.0113702	410385	OSA	TRUE	reported	textfile	NA	NA	0.0032	3.717e-08	806834	body mass index	TRUE	reported	66mL86	2	TRUE	3.74908e-05	30.2499
rs11060853	A	G	A	G	-0.0107	-0.00677385	0.591	0.597391	FALSE	FALSE	FALSE	CcI8ee	12	122939524	0.36154	0.00742392	410385	OSA	TRUE	reported	textfile	NA	NA	0.0019	3.098e-08	806834	body mass index	TRUE	reported	66mL86	2	TRUE	3.9306e-05	31.7146
rs11066188	A	G	A	G	-0.0114	0.00638006	0.3762	0.37829	FALSE	FALSE	FALSE	CcI8ee	12	112172910	0.394701	0.00749604	410385	OSA	TRUE	reported	textfile	NA	NA	0.0016	3.053e-12	806834	body mass index	TRUE	reported	66mL86	2	TRUE	6.29156e-05	50.7655
rs11078883	C	G	C	G	-0.0126	0.00771652	0.654	0.687332	FALSE	TRUE	FALSE	CcI8ee	17	2235534	0.324487	0.00783181	410385	OSA	TRUE	reported	textfile	NA	NA	0.0018	1.299e-12	806834	body mass index	TRUE	reported	66mL86	2	TRUE	6.07275e-05	48.9999
rs11105839	A	T	A	T	-0.0113	-0.00906037	0.3729	0.360729	FALSE	TRUE	FALSE	CcI8ee	12	90844143	0.230356	0.00755382	410385	OSA	TRUE	reported	textfile	NA	NA	0.0017	1.248e-11	806834	body mass index	TRUE	reported	66mL86	2	TRUE	5.47584e-05	44.1833
rs11115176	T	C	T	C	0.0131	0.00511158	0.7839	0.774221	FALSE	FALSE	FALSE	CcI8ee	12	82072018	0.55634	0.00868894	410385	OSA	TRUE	reported	textfile	NA	NA	0.0019	6.793e-12	806834	body mass index	TRUE	reported	66mL86	2	TRUE	5.8915e-05	47.5373
rs11121210	T	C	T	C	-0.0111	0.00801417	0.3445	0.299789	FALSE	FALSE	FALSE	CcI8ee	1	8648470	0.312268	0.0079311	410385	OSA	TRUE	reported	textfile	NA	NA	0.0017	2.365e-10	806834	body mass index	TRUE	reported	66mL86	2	TRUE	5.28373e-05	42.6331
rs11128021	A	G	A	G	-0.0181	0.00132296	0.1615	0.177301	FALSE	FALSE	FALSE	CcI8ee	3	88089866	0.889189	0.00949511	410385	OSA	TRUE	reported	textfile	NA	NA	0.0024	1.634e-14	806834	body mass index	TRUE	reported	66mL86	2	TRUE	7.04888e-05	56.8766
rs11150911	A	C	A	C	0.0118	0.0151316	0.2848	0.306867	FALSE	FALSE	FALSE	CcI8ee	18	75786573	0.0550529	0.00788737	410385	OSA	TRUE	reported	textfile	NA	NA	0.0018	3.718e-11	806834	body mass index	TRUE	reported	66mL86	2	TRUE	5.32613e-05	42.9752
rs11170468	A	C	A	C	0.013	0.013365	0.7826	0.811458	FALSE	FALSE	FALSE	CcI8ee	12	39036246	0.152844	0.00934905	410385	OSA	TRUE	reported	textfile	NA	NA	0.0019	1.124e-11	806834	body mass index	TRUE	reported	66mL86	2	TRUE	5.8019e-05	46.8143
rs11218510	A	G	A	G	-0.014	-0.0071114	0.3949	0.361165	FALSE	FALSE	FALSE	CcI8ee	11	122051879	0.347512	0.00756995	410385	OSA	TRUE	reported	textfile	NA	NA	0.002	6.788e-13	806834	body mass index	TRUE	reported	66mL86	2	TRUE	6.07275e-05	48.9999
rs11246136	A	C	A	C	-0.0167	-0.0258555	0.1021	0.0856883	FALSE	FALSE	FALSE	CcI8ee	11	371265	0.0467638	0.013003	410385	OSA	TRUE	reported	textfile	NA	NA	0.003	2.034e-08	806834	body mass index	TRUE	reported	66mL86	2	TRUE	3.84052e-05	30.9877
rs112646560	T	C	T	C	0.018	0.035168	0.2119	0.197626	FALSE	FALSE	FALSE	CcI8ee	1	39094578	0.000120606	0.00914669	410385	OSA	TRUE	reported	textfile	NA	NA	0.0023	1.29e-14	806834	body mass index	TRUE	reported	66mL86	2	TRUE	7.59053e-05	61.2475
rs1126930	C	G	C	G	0.0341	0.00475168	0.0339	0.0306678	FALSE	TRUE	FALSE	CcI8ee	12	49005349	0.822697	0.0212056	410385	OSA	TRUE	reported	textfile	NA	NA	0.0053	1.004e-10	806834	body mass index	TRUE	reported	66mL86	2	TRUE	5.13039e-05	41.3958
rs11525873	T	C	T	C	0.0232	-0.0130635	0.8995	0.851274	FALSE	FALSE	FALSE	CcI8ee	7	139132447	0.20246	0.0102493	410385	OSA	TRUE	reported	textfile	NA	NA	0.0032	2.977e-13	806834	body mass index	TRUE	reported	66mL86	2	TRUE	6.51424e-05	52.5624
rs11538	A	G	A	G	-0.0138	-0.0197998	0.8284	0.807923	FALSE	FALSE	FALSE	CcI8ee	22	17738065	0.0321233	0.00923985	410385	OSA	TRUE	reported	textfile	NA	NA	0.0023	1.094e-09	806834	body mass index	TRUE	reported	66mL86	2	TRUE	4.46169e-05	35.9999
rs11577094	T	C	T	C	0.0186	0.0181979	0.0791	0.0918496	FALSE	FALSE	FALSE	CcI8ee	1	37560999	0.150351	0.0126525	410385	OSA	TRUE	reported	textfile	NA	NA	0.003	3.275e-10	806834	body mass index	TRUE	reported	66mL86	2	TRUE	4.76407e-05	38.4399
rs11594179	T	C	T	C	-0.0109	0.00346831	0.2328	0.175277	FALSE	FALSE	FALSE	CcI8ee	10	102632823	0.717948	0.00960211	410385	OSA	TRUE	reported	textfile	NA	NA	0.0019	2.158e-08	806834	body mass index	TRUE	reported	66mL86	2	TRUE	4.07891e-05	32.9113
rs1159692	A	C	A	C	0.0135	0.0105227	0.4752	0.44203	FALSE	FALSE	FALSE	CcI8ee	5	64681988	0.152618	0.00735675	410385	OSA	TRUE	reported	textfile	NA	NA	0.0017	5.543e-15	806834	body mass index	TRUE	reported	66mL86	2	TRUE	7.81541e-05	63.0621
rs11611246	T	G	T	G	0.0223	0.0207103	0.199	0.215691	FALSE	FALSE	FALSE	CcI8ee	12	830314	0.01945	0.00886274	410385	OSA	TRUE	reported	textfile	NA	NA	0.002	2.037e-28	806834	body mass index	TRUE	reported	66mL86	2	TRUE	0.000154063	124.322
rs11614340	T	C	T	C	-0.0117	-0.0122375	0.7066	0.736742	FALSE	FALSE	FALSE	CcI8ee	12	132849897	0.138197	0.00825441	410385	OSA	TRUE	reported	textfile	NA	NA	0.0018	1.87e-10	806834	body mass index	TRUE	reported	66mL86	2	TRUE	5.23624e-05	42.2499
rs11615578	T	C	T	C	0.0117	0.0244523	0.2575	0.230862	FALSE	FALSE	FALSE	CcI8ee	12	121277132	0.00464002	0.00863729	410385	OSA	TRUE	reported	textfile	NA	NA	0.002	3.036e-09	806834	body mass index	TRUE	reported	66mL86	2	TRUE	4.2414e-05	34.2224
rs11633626	A	C	A	C	-0.0157	-0.013973	0.6313	0.555316	FALSE	FALSE	FALSE	CcI8ee	15	94728149	0.0563313	0.00732158	410385	OSA	TRUE	reported	textfile	NA	NA	0.0018	7.272e-19	806834	body mass index	TRUE	reported	66mL86	2	TRUE	9.42821e-05	76.077
rs11636611	T	C	T	C	0.0104	0.0171152	0.4981	0.491256	FALSE	FALSE	FALSE	CcI8ee	15	36099764	0.0185067	0.0072666	410385	OSA	TRUE	reported	textfile	NA	NA	0.0017	8.853e-10	806834	body mass index	TRUE	reported	66mL86	2	TRUE	4.63836e-05	37.4255
rs116374395	A	G	A	G	0.0321	0.0163847	0.0348	0.0317371	FALSE	FALSE	FALSE	CcI8ee	5	51427576	0.42977	0.020751	410385	OSA	TRUE	reported	textfile	NA	NA	0.0052	7.047e-10	806834	body mass index	TRUE	reported	66mL86	2	TRUE	4.72279e-05	38.1068
rs11649864	A	G	A	G	0.0192	0.0113512	0.0859	0.0549206	FALSE	FALSE	FALSE	CcI8ee	17	58015700	0.476209	0.0159334	410385	OSA	TRUE	reported	textfile	NA	NA	0.003	2.524e-10	806834	body mass index	TRUE	reported	66mL86	2	TRUE	5.07638e-05	40.9599
rs11655587	T	C	T	C	-0.021	-0.00517061	0.3572	0.350507	FALSE	FALSE	FALSE	CcI8ee	17	49063432	0.497246	0.00761695	410385	OSA	TRUE	reported	textfile	NA	NA	0.002	6.874e-26	806834	body mass index	TRUE	reported	66mL86	2	TRUE	0.000136627	110.25
rs11692326	T	C	T	C	0.0147	0.0229401	0.2302	0.214859	FALSE	FALSE	FALSE	CcI8ee	2	207398555	0.00919708	0.0088074	410385	OSA	TRUE	reported	textfile	NA	NA	0.0019	1.685e-14	806834	body mass index	TRUE	reported	66mL86	2	TRUE	7.41841e-05	59.8586
rs11695013	T	C	T	C	-0.0104	-0.00585365	0.632	0.656895	FALSE	FALSE	FALSE	CcI8ee	2	156200975	0.445448	0.00767163	410385	OSA	TRUE	reported	textfile	NA	NA	0.0017	2.427e-09	806834	body mass index	TRUE	reported	66mL86	2	TRUE	4.63836e-05	37.4255
rs11713193	A	G	A	G	0.0246	-0.00342367	0.5156	0.397983	FALSE	FALSE	FALSE	CcI8ee	3	49886991	0.644781	0.00742623	410385	OSA	TRUE	reported	textfile	NA	NA	0.0017	3.02e-48	806834	body mass index	TRUE	reported	66mL86	2	TRUE	0.000259463	209.397
rs11739877	T	C	T	C	0.0116	0.00712675	0.6231	0.533412	FALSE	FALSE	FALSE	CcI8ee	5	106541105	0.328702	0.00729654	410385	OSA	TRUE	reported	textfile	NA	NA	0.0018	4.006e-11	806834	body mass index	TRUE	reported	66mL86	2	TRUE	5.14712e-05	41.5308
rs11757278	T	C	T	C	0.0133	0.00387582	0.6961	0.608791	FALSE	FALSE	FALSE	CcI8ee	6	13180222	0.602619	0.00744438	410385	OSA	TRUE	reported	textfile	NA	NA	0.0019	6.916e-13	806834	body mass index	TRUE	reported	66mL86	2	TRUE	6.07275e-05	48.9999
rs11772246	T	C	T	C	0.0145	0.0291915	0.8234	0.794062	FALSE	FALSE	FALSE	CcI8ee	7	72138707	0.00125661	0.00904963	410385	OSA	TRUE	reported	textfile	NA	NA	0.0022	3.689e-11	806834	body mass index	TRUE	reported	66mL86	2	TRUE	5.38373e-05	43.44
rs11773362	T	C	T	C	-0.0105	-0.00612572	0.3396	0.378377	FALSE	FALSE	FALSE	CcI8ee	7	147971088	0.413799	0.00749575	410385	OSA	TRUE	reported	textfile	NA	NA	0.0018	6.389e-09	806834	body mass index	TRUE	reported	66mL86	2	TRUE	4.21727e-05	34.0277
rs11782074	T	G	T	G	0.0124	0.0112344	0.3675	0.357714	FALSE	FALSE	FALSE	CcI8ee	8	141606996	0.138157	0.00757706	410385	OSA	TRUE	reported	textfile	NA	NA	0.0018	4.238e-12	806834	body mass index	TRUE	reported	66mL86	2	TRUE	5.88151e-05	47.4567
rs118081010	T	C	T	C	0.0518	0.00428878	0.0165	0.004091	FALSE	FALSE	FALSE	CcI8ee	11	46153397	0.940193	0.057163	410385	OSA	TRUE	reported	textfile	NA	NA	0.0075	5.277e-12	806834	body mass index	TRUE	reported	66mL86	2	TRUE	5.9119e-05	47.7019
rs11882409	A	C	A	C	0.0121	0.00672919	0.303	0.179967	FALSE	FALSE	FALSE	CcI8ee	19	33528779	0.480874	0.00954634	410385	OSA	TRUE	reported	textfile	NA	NA	0.0019	3.309e-10	806834	body mass index	TRUE	reported	66mL86	2	TRUE	5.02641e-05	40.5567
rs11902450	T	C	T	C	0.0167	-0.0269029	0.1052	0.0452267	FALSE	FALSE	FALSE	CcI8ee	2	12705242	0.125727	0.0175702	410385	OSA	TRUE	reported	textfile	NA	NA	0.0027	1.061e-09	806834	body mass index	TRUE	reported	66mL86	2	TRUE	4.74133e-05	38.2564
rs11915371	A	C	A	C	-0.0154	-0.00947806	0.8019	0.805886	FALSE	FALSE	FALSE	CcI8ee	3	70490408	0.303365	0.00920876	410385	OSA	TRUE	reported	textfile	NA	NA	0.0021	2.288e-13	806834	body mass index	TRUE	reported	66mL86	2	TRUE	6.66484e-05	53.7776
rs11919665	A	T	A	T	0.0117	-0.00225449	0.3249	0.251327	FALSE	TRUE	FALSE	CcI8ee	3	48043859	0.788624	0.00840921	410385	OSA	TRUE	reported	textfile	NA	NA	0.002	7.297e-09	806834	body mass index	TRUE	reported	66mL86	2	TRUE	4.2414e-05	34.2224
rs11921432	T	C	T	C	-0.0189	-0.0342015	0.8906	0.915987	FALSE	FALSE	FALSE	CcI8ee	3	35076284	0.00908448	0.0131098	410385	OSA	TRUE	reported	textfile	NA	NA	0.0027	5.382e-12	806834	body mass index	TRUE	reported	66mL86	2	TRUE	6.07275e-05	48.9999
rs12072739	A	G	A	G	-0.0169	-0.0161536	0.7762	0.682802	FALSE	FALSE	FALSE	CcI8ee	1	97850337	0.0380697	0.00778822	410385	OSA	TRUE	reported	textfile	NA	NA	0.0023	1.502e-13	806834	body mass index	TRUE	reported	66mL86	2	TRUE	6.69121e-05	53.9904
rs12098284	T	C	T	C	0.0184	-0.0332357	0.1212	0.0733505	FALSE	FALSE	FALSE	CcI8ee	10	74287706	0.0169184	0.013915	410385	OSA	TRUE	reported	textfile	NA	NA	0.0026	9.868e-13	806834	body mass index	TRUE	reported	66mL86	2	TRUE	6.20694e-05	50.0827
rs12140153	T	G	T	G	-0.0353	-0.0396405	0.0911	0.0784381	FALSE	FALSE	FALSE	CcI8ee	1	62114219	0.0038523	0.0137164	410385	OSA	TRUE	reported	textfile	NA	NA	0.0034	1.443e-25	806834	body mass index	TRUE	reported	66mL86	2	TRUE	0.000133582	107.793
rs12150665	T	C	T	C	0.0168	0.0133787	0.5931	0.631761	FALSE	FALSE	FALSE	CcI8ee	17	36558947	0.0762044	0.00754514	410385	OSA	TRUE	reported	textfile	NA	NA	0.0016	1.737e-24	806834	body mass index	TRUE	reported	66mL86	2	TRUE	0.000136627	110.25
rs12259464	A	G	A	G	0.0109	0.0117452	0.4811	0.478034	FALSE	FALSE	FALSE	CcI8ee	10	51920339	0.106771	0.00728212	410385	OSA	TRUE	reported	textfile	NA	NA	0.0017	1.478e-10	806834	body mass index	TRUE	reported	66mL86	2	TRUE	5.09505e-05	41.1106
rs12282785	A	C	A	C	-0.0157	-0.000281638	0.2204	0.207981	FALSE	FALSE	FALSE	CcI8ee	11	76764986	0.974934	0.00896344	410385	OSA	TRUE	reported	textfile	NA	NA	0.0023	1.434e-11	806834	body mass index	TRUE	reported	66mL86	2	TRUE	5.77477e-05	46.5953
rs12286929	A	G	A	G	-0.0177	-0.00601603	0.5007	0.475004	FALSE	FALSE	FALSE	CcI8ee	11	115151684	0.410012	0.00730214	410385	OSA	TRUE	reported	textfile	NA	NA	0.0016	1.925e-27	806834	body mass index	TRUE	reported	66mL86	2	TRUE	0.000151655	122.379
rs12334877	A	G	A	G	-0.0144	-0.004519	0.1913	0.236247	FALSE	FALSE	FALSE	CcI8ee	8	66281936	0.599712	0.00861067	410385	OSA	TRUE	reported	textfile	NA	NA	0.0021	2.173e-11	806834	body mass index	TRUE	reported	66mL86	2	TRUE	5.82743e-05	47.0203
rs12364470	T	G	T	G	-0.0187	-0.0204449	0.8535	0.773643	FALSE	FALSE	FALSE	CcI8ee	11	134731118	0.0184226	0.00867406	410385	OSA	TRUE	reported	textfile	NA	NA	0.0022	2.18e-17	806834	body mass index	TRUE	reported	66mL86	2	TRUE	8.95395e-05	72.2498
rs12369179	T	C	T	C	-0.034	0.0148598	0.085	0.0843301	FALSE	FALSE	FALSE	CcI8ee	12	122479003	0.256898	0.0131067	410385	OSA	TRUE	reported	textfile	NA	NA	0.0031	2.324e-28	806834	body mass index	TRUE	reported	66mL86	2	TRUE	0.000149068	120.291
rs12386885	T	C	T	C	0.0151	-0.00457332	0.1564	0.170411	FALSE	FALSE	FALSE	CcI8ee	8	86754541	0.638225	0.00972673	410385	OSA	TRUE	reported	textfile	NA	NA	0.0026	9.902e-09	806834	body mass index	TRUE	reported	66mL86	2	TRUE	4.18027e-05	33.7292
rs12421848	A	G	A	G	-0.0141	0.00369327	0.3962	0.343424	FALSE	FALSE	FALSE	CcI8ee	11	891338	0.628539	0.00763411	410385	OSA	TRUE	reported	textfile	NA	NA	0.0019	3.993e-13	806834	body mass index	TRUE	reported	66mL86	2	TRUE	6.82523e-05	55.0719
rs12429545	A	G	A	G	0.0313	0.028751	0.1218	0.140489	FALSE	FALSE	FALSE	CcI8ee	13	53528071	0.00581514	0.0104245	410385	OSA	TRUE	reported	textfile	NA	NA	0.0024	1.419e-37	806834	body mass index	TRUE	reported	66mL86	2	TRUE	0.000210761	170.085
rs12439632	C	G	C	G	0.0145	0.0128697	0.1682	0.22485	FALSE	TRUE	FALSE	CcI8ee	15	58811764	0.138968	0.00869784	410385	OSA	TRUE	reported	textfile	NA	NA	0.0023	3.675e-10	806834	body mass index	TRUE	reported	66mL86	2	TRUE	4.92578e-05	39.7447
rs12448257	A	G	A	G	0.0161	0.0130808	0.2185	0.162168	FALSE	FALSE	FALSE	CcI8ee	16	3549655	0.18474	0.00986259	410385	OSA	TRUE	reported	textfile	NA	NA	0.002	9.035e-16	806834	body mass index	TRUE	reported	66mL86	2	TRUE	8.03106e-05	64.8023
rs12462975	A	G	A	G	0.0193	0.0193188	0.3243	0.319883	FALSE	FALSE	FALSE	CcI8ee	19	29781295	0.0133374	0.00780675	410385	OSA	TRUE	reported	textfile	NA	NA	0.0018	1.474e-25	806834	body mass index	TRUE	reported	66mL86	2	TRUE	0.00014247	114.966
rs12527426	A	G	A	G	0.015	0.0102526	0.3	0.33513	FALSE	FALSE	FALSE	CcI8ee	6	153070867	0.182716	0.00769464	410385	OSA	TRUE	reported	textfile	NA	NA	0.0019	5.544e-16	806834	body mass index	TRUE	reported	66mL86	2	TRUE	7.72427e-05	62.3267
rs12591120	T	C	T	C	0.012	-0.0119058	0.7397	0.766016	FALSE	FALSE	FALSE	CcI8ee	15	98693640	0.167049	0.00861646	410385	OSA	TRUE	reported	textfile	NA	NA	0.0022	3.835e-08	806834	body mass index	TRUE	reported	66mL86	2	TRUE	3.68737e-05	29.752
rs12602912	T	C	T	C	0.0166	-0.00114199	0.212	0.238914	FALSE	FALSE	FALSE	CcI8ee	17	67873957	0.893652	0.00854234	410385	OSA	TRUE	reported	textfile	NA	NA	0.002	2.899e-16	806834	body mass index	TRUE	reported	66mL86	2	TRUE	8.53758e-05	68.8898
rs12611148	A	C	A	C	-0.0137	-0.0123915	0.1429	0.112252	FALSE	FALSE	FALSE	CcI8ee	19	19754268	0.28423	0.0115715	410385	OSA	TRUE	reported	textfile	NA	NA	0.0024	1.417e-08	806834	body mass index	TRUE	reported	66mL86	2	TRUE	4.03847e-05	32.585
rs12628051	T	C	T	C	0.0161	0.0250434	0.6407	0.6151	FALSE	FALSE	FALSE	CcI8ee	22	40258272	0.000805991	0.00747401	410385	OSA	TRUE	reported	textfile	NA	NA	0.0018	2.9e-19	806834	body mass index	TRUE	reported	66mL86	2	TRUE	9.9147e-05	80.0029
rs12628891	T	C	T	C	-0.0115	0.00130965	0.3186	0.273337	FALSE	FALSE	FALSE	CcI8ee	22	37921130	0.872628	0.00816891	410385	OSA	TRUE	reported	textfile	NA	NA	0.0019	5.852e-10	806834	body mass index	TRUE	reported	66mL86	2	TRUE	4.5403e-05	36.6343
rs12636480	T	G	T	G	0.0128	0.00544469	0.3507	0.2859	FALSE	FALSE	FALSE	CcI8ee	3	82670261	0.497511	0.00802565	410385	OSA	TRUE	reported	textfile	NA	NA	0.0018	6.96e-13	806834	body mass index	TRUE	reported	66mL86	2	TRUE	6.26706e-05	50.5678
rs12652212	A	G	A	G	-0.0131	0.00283266	0.5611	0.6388	FALSE	FALSE	FALSE	CcI8ee	5	89512777	0.708194	0.00756821	410385	OSA	TRUE	reported	textfile	NA	NA	0.0016	1.633e-15	806834	body mass index	TRUE	reported	66mL86	2	TRUE	8.30773e-05	67.035
rs1268065	A	G	A	G	-0.01	-0.00926069	0.5	0.484639	FALSE	FALSE	FALSE	CcI8ee	6	125721637	0.203968	0.00729001	410385	OSA	TRUE	reported	textfile	NA	NA	0.0016	7.119e-10	806834	body mass index	TRUE	reported	66mL86	2	TRUE	4.84122e-05	39.0624
rs12680842	A	G	A	G	0.0142	0.0105188	0.6839	0.584414	FALSE	FALSE	FALSE	CcI8ee	8	94570378	0.154122	0.00738098	410385	OSA	TRUE	reported	textfile	NA	NA	0.0017	3.411e-16	806834	body mass index	TRUE	reported	66mL86	2	TRUE	8.64683e-05	69.7715
rs12681792	A	C	A	C	0.015	0.00266761	0.2024	0.325675	FALSE	FALSE	FALSE	CcI8ee	8	61141904	0.731048	0.00776071	410385	OSA	TRUE	reported	textfile	NA	NA	0.0021	2.883e-12	806834	body mass index	TRUE	reported	66mL86	2	TRUE	6.32313e-05	51.0203
rs12692596	T	C	T	C	0.012	0.00154481	0.3618	0.341562	FALSE	FALSE	FALSE	CcI8ee	2	160409399	0.840241	0.00766332	410385	OSA	TRUE	reported	textfile	NA	NA	0.0017	1.032e-12	806834	body mass index	TRUE	reported	66mL86	2	TRUE	6.17524e-05	49.8269
rs12714199	T	C	T	C	-0.0141	-0.00553246	0.6146	0.595418	FALSE	FALSE	FALSE	CcI8ee	2	86585426	0.454939	0.0074042	410385	OSA	TRUE	reported	textfile	NA	NA	0.0017	3.219e-16	806834	body mass index	TRUE	reported	66mL86	2	TRUE	8.52549e-05	68.7922
rs12765914	T	C	T	C	0.0226	0.0061566	0.0801	0.113824	FALSE	FALSE	FALSE	CcI8ee	10	33724579	0.591939	0.0114856	410385	OSA	TRUE	reported	textfile	NA	NA	0.0031	1.96e-13	806834	body mass index	TRUE	reported	66mL86	2	TRUE	6.58689e-05	53.1487
rs12888545	A	G	A	G	-0.0133	-0.0152348	0.7464	0.766479	FALSE	FALSE	FALSE	CcI8ee	14	87841700	0.0768458	0.00861071	410385	OSA	TRUE	reported	textfile	NA	NA	0.002	1.764e-11	806834	body mass index	TRUE	reported	66mL86	2	TRUE	5.48069e-05	44.2224
rs12912198	T	C	T	C	-0.01	-0.0158103	0.2731	0.262233	FALSE	FALSE	FALSE	CcI8ee	15	46811755	0.0560377	0.0082744	410385	OSA	TRUE	reported	textfile	NA	NA	0.0018	3.44e-08	806834	body mass index	TRUE	reported	66mL86	2	TRUE	3.8252e-05	30.8641
rs12914623	C	G	C	G	-0.0159	-0.0112125	0.2722	0.244361	FALSE	TRUE	FALSE	CcI8ee	15	80701229	0.185212	0.00846305	410385	OSA	TRUE	reported	textfile	NA	NA	0.0019	1.999e-16	806834	body mass index	TRUE	reported	66mL86	2	TRUE	8.67891e-05	70.0303
rs12922346	C	G	C	G	0.0133	0.0207436	0.2641	0.204057	FALSE	TRUE	FALSE	CcI8ee	16	82404732	0.0219296	0.00905205	410385	OSA	TRUE	reported	textfile	NA	NA	0.002	1.482e-11	806834	body mass index	TRUE	reported	66mL86	2	TRUE	5.48069e-05	44.2224
rs12926250	T	G	T	G	0.018	0.0141894	0.1051	0.0602822	FALSE	FALSE	FALSE	CcI8ee	16	72179417	0.354618	0.0153288	410385	OSA	TRUE	reported	textfile	NA	NA	0.0028	1.784e-10	806834	body mass index	TRUE	reported	66mL86	2	TRUE	5.1218e-05	41.3264
rs1293037	T	C	T	C	0.0129	0.00134067	0.7544	0.818491	FALSE	FALSE	FALSE	CcI8ee	6	69538453	0.887852	0.00950676	410385	OSA	TRUE	reported	textfile	NA	NA	0.0022	5.726e-09	806834	body mass index	TRUE	reported	66mL86	2	TRUE	4.26119e-05	34.3821
rs12939549	A	G	A	G	0.018	0.0133415	0.5572	0.639741	FALSE	FALSE	FALSE	CcI8ee	17	80637924	0.079314	0.0076034	410385	OSA	TRUE	reported	textfile	NA	NA	0.0016	3.681e-28	806834	body mass index	TRUE	reported	66mL86	2	TRUE	0.000156839	126.562
rs1296328	A	C	A	C	0.0166	0.0128018	0.4464	0.518274	FALSE	FALSE	FALSE	CcI8ee	4	136162038	0.0784892	0.00727573	410385	OSA	TRUE	reported	textfile	NA	NA	0.0017	3.486e-22	806834	body mass index	TRUE	reported	66mL86	2	TRUE	0.000118163	95.3492
rs12981256	A	G	A	G	0.0151	0.0046518	0.5284	0.438482	FALSE	FALSE	FALSE	CcI8ee	19	1865902	0.525814	0.00733249	410385	OSA	TRUE	reported	textfile	NA	NA	0.0017	1.432e-18	806834	body mass index	TRUE	reported	66mL86	2	TRUE	9.77754e-05	78.896
rs13021737	A	G	A	G	-0.0578	-0.0274258	0.1567	0.162858	FALSE	FALSE	FALSE	CcI8ee	2	632348	0.00545042	0.00986848	410385	OSA	TRUE	reported	textfile	NA	NA	0.0021	2.89e-161	806834	body mass index	TRUE	reported	66mL86	2	TRUE	0.000938049	757.558
rs13033310	A	G	A	G	0.0146	0.0153301	0.2519	0.239792	FALSE	FALSE	FALSE	CcI8ee	2	132766032	0.0709218	0.00848854	410385	OSA	TRUE	reported	textfile	NA	NA	0.0022	3.395e-11	806834	body mass index	TRUE	reported	66mL86	2	TRUE	5.45824e-05	44.0412
rs1304549	A	G	A	G	-0.0118	-0.0104954	0.2262	0.196337	FALSE	FALSE	FALSE	CcI8ee	20	55803200	0.252323	0.00916844	410385	OSA	TRUE	reported	textfile	NA	NA	0.0021	1.352e-08	806834	body mass index	TRUE	reported	66mL86	2	TRUE	3.91313e-05	31.5736
rs13107325	T	C	T	C	0.0468	0.0599119	0.082	0.0140561	FALSE	FALSE	FALSE	CcI8ee	4	102267552	0.0512024	0.0307276	410385	OSA	TRUE	reported	textfile	NA	NA	0.0032	3.805e-47	806834	body mass index	TRUE	reported	66mL86	2	TRUE	0.000265028	213.89
rs13110266	A	G	A	G	-0.0124	-0.0144908	0.4037	0.414673	FALSE	FALSE	FALSE	CcI8ee	4	161208692	0.0508956	0.00742221	410385	OSA	TRUE	reported	textfile	NA	NA	0.0016	3.956e-14	806834	body mass index	TRUE	reported	66mL86	2	TRUE	7.44367e-05	60.0624
rs13174863	A	G	A	G	-0.0197	0.00255526	0.8542	0.848194	FALSE	FALSE	FALSE	CcI8ee	5	139701160	0.802113	0.010196	410385	OSA	TRUE	reported	textfile	NA	NA	0.0023	1.939e-17	806834	body mass index	TRUE	reported	66mL86	2	TRUE	9.09187e-05	73.3628
rs13186194	T	C	T	C	0.01	0.00211872	0.6169	0.644981	FALSE	FALSE	FALSE	CcI8ee	5	61499658	0.780272	0.00759497	410385	OSA	TRUE	reported	textfile	NA	NA	0.0017	2.197e-09	806834	body mass index	TRUE	reported	66mL86	2	TRUE	4.28844e-05	34.602
rs13191362	A	G	A	G	0.0235	0.0347653	0.8572	0.938822	FALSE	FALSE	FALSE	CcI8ee	6	162612318	0.0219594	0.0151743	410385	OSA	TRUE	reported	textfile	NA	NA	0.0025	4.079e-21	806834	body mass index	TRUE	reported	66mL86	2	TRUE	0.000109502	88.3598
rs13245051	A	G	A	G	0.015	0.0218276	0.4557	0.475744	FALSE	FALSE	FALSE	CcI8ee	7	113722744	0.00272929	0.0072839	410385	OSA	TRUE	reported	textfile	NA	NA	0.0017	1.121e-18	806834	body mass index	TRUE	reported	66mL86	2	TRUE	9.64847e-05	77.8545
rs13263601	A	C	A	C	-0.0145	-0.00949645	0.6585	0.732163	FALSE	FALSE	FALSE	CcI8ee	8	14238391	0.247929	0.00821923	410385	OSA	TRUE	reported	textfile	NA	NA	0.0018	4.867e-16	806834	body mass index	TRUE	reported	66mL86	2	TRUE	8.04214e-05	64.8918
rs1327259	A	G	A	G	0.0157	-0.00447669	0.6096	0.540275	FALSE	FALSE	FALSE	CcI8ee	6	51313013	0.54137	0.0073299	410385	OSA	TRUE	reported	textfile	NA	NA	0.0017	1.465e-19	806834	body mass index	TRUE	reported	66mL86	2	TRUE	0.000105699	85.2904
rs13296413	T	C	T	C	-0.0148	-0.0239748	0.3811	0.304978	FALSE	FALSE	FALSE	CcI8ee	9	37258108	0.002488	0.00792608	410385	OSA	TRUE	reported	textfile	NA	NA	0.0017	2.49e-17	806834	body mass index	TRUE	reported	66mL86	2	TRUE	9.39292e-05	75.7922
rs13298487	T	C	T	C	0.0115	0.0111585	0.6076	0.614845	FALSE	FALSE	FALSE	CcI8ee	9	123349825	0.138859	0.00753927	410385	OSA	TRUE	reported	textfile	NA	NA	0.002	1.425e-08	806834	body mass index	TRUE	reported	66mL86	2	TRUE	4.09764e-05	33.0624
rs1346841	A	G	A	G	-0.0126	-0.0103384	0.4116	0.320215	FALSE	FALSE	FALSE	CcI8ee	4	64786012	0.185999	0.0078173	410385	OSA	TRUE	reported	textfile	NA	NA	0.0017	3.183e-13	806834	body mass index	TRUE	reported	66mL86	2	TRUE	6.80816e-05	54.9341
rs1350430	T	C	T	C	-0.0125	-0.0181913	0.5328	0.557934	FALSE	FALSE	FALSE	CcI8ee	12	41425413	0.0131353	0.00733499	410385	OSA	TRUE	reported	textfile	NA	NA	0.0017	2.075e-13	806834	body mass index	TRUE	reported	66mL86	2	TRUE	6.70053e-05	54.0656
rs1356506	T	C	T	C	0.0137	0.00418306	0.6287	0.566269	FALSE	FALSE	FALSE	CcI8ee	18	43128073	0.568718	0.00733946	410385	OSA	TRUE	reported	textfile	NA	NA	0.0018	8.394e-15	806834	body mass index	TRUE	reported	66mL86	2	TRUE	7.17928e-05	57.9289
rs1358980	T	C	T	C	-0.0129	0.00518791	0.4735	0.462903	FALSE	FALSE	FALSE	CcI8ee	6	43796814	0.476614	0.00728885	410385	OSA	TRUE	reported	textfile	NA	NA	0.0017	5.151e-15	806834	body mass index	TRUE	reported	66mL86	2	TRUE	7.13619e-05	57.5812
rs1409818	T	C	T	C	0.0195	0.0103492	0.1074	0.0665756	FALSE	FALSE	FALSE	CcI8ee	20	21400483	0.478512	0.0146031	410385	OSA	TRUE	reported	textfile	NA	NA	0.0028	2.589e-12	806834	body mass index	TRUE	reported	66mL86	2	TRUE	6.01095e-05	48.5012
rs1412235	C	G	C	G	0.0237	0.0315249	0.3151	0.376503	FALSE	TRUE	FALSE	CcI8ee	9	28410998	2.5346e-05	0.00748509	410385	OSA	TRUE	reported	textfile	NA	NA	0.0017	2.277e-42	806834	body mass index	TRUE	reported	66mL86	2	TRUE	0.00024083	194.356
rs1421334	A	C	A	C	0.0135	0.0191105	0.4546	0.409465	FALSE	FALSE	FALSE	CcI8ee	8	31008217	0.0101939	0.00743835	410385	OSA	TRUE	reported	textfile	NA	NA	0.0017	3.111e-15	806834	body mass index	TRUE	reported	66mL86	2	TRUE	7.81541e-05	63.0621
rs1437842	A	G	A	G	-0.0106	-0.00331556	0.4907	0.390668	FALSE	FALSE	FALSE	CcI8ee	4	172675865	0.656452	0.00745377	410385	OSA	TRUE	reported	textfile	NA	NA	0.0017	8.494e-10	806834	body mass index	TRUE	reported	66mL86	2	TRUE	4.81847e-05	38.8788
rs1441264	A	G	A	G	0.0174	-0.000315943	0.5846	0.6705	FALSE	FALSE	FALSE	CcI8ee	13	79006784	0.967464	0.00774584	410385	OSA	TRUE	reported	textfile	NA	NA	0.0017	7.603e-25	806834	body mass index	TRUE	reported	66mL86	2	TRUE	0.000129826	104.761
rs1451077	A	G	A	G	-0.0169	-0.00124579	0.5776	0.549047	FALSE	FALSE	FALSE	CcI8ee	2	147143639	0.864806	0.00731702	410385	OSA	TRUE	reported	textfile	NA	NA	0.0019	1.426e-18	806834	body mass index	TRUE	reported	66mL86	2	TRUE	9.80482e-05	79.1161
rs147568678	T	C	T	C	0.0134	0.00497462	0.7684	0.742952	FALSE	FALSE	FALSE	CcI8ee	10	91302094	0.550386	0.00833014	410385	OSA	TRUE	reported	textfile	NA	NA	0.0023	3.422e-09	806834	body mass index	TRUE	reported	66mL86	2	TRUE	4.2068e-05	33.9432
rs1477199	A	G	A	G	-0.0221	-0.0400408	0.8426	0.886429	FALSE	FALSE	FALSE	CcI8ee	16	53678223	0.000438985	0.0113899	410385	OSA	TRUE	reported	textfile	NA	NA	0.0023	5.145e-21	806834	body mass index	TRUE	reported	66mL86	2	TRUE	0.000114418	92.3268
rs1492014	T	C	T	C	-0.0171	-0.0107359	0.5674	0.585137	FALSE	FALSE	FALSE	CcI8ee	3	94352637	0.147075	0.00740439	410385	OSA	TRUE	reported	textfile	NA	NA	0.0017	1.442e-23	806834	body mass index	TRUE	reported	66mL86	2	TRUE	0.000125388	101.18
rs1492767	T	C	T	C	0.0095	0.0076333	0.4681	0.421326	FALSE	FALSE	FALSE	CcI8ee	4	54355300	0.299577	0.00735852	410385	OSA	TRUE	reported	textfile	NA	NA	0.0016	3.546e-09	806834	body mass index	TRUE	reported	66mL86	2	TRUE	4.36922e-05	35.2538
rs1501673	A	G	A	G	0.0289	0.0178625	0.1355	0.107938	FALSE	FALSE	FALSE	CcI8ee	5	88667782	0.126458	0.0116885	410385	OSA	TRUE	reported	textfile	NA	NA	0.0025	2.725e-31	806834	body mass index	TRUE	reported	66mL86	2	TRUE	0.0001656	133.633
rs150215901	A	T	A	T	-0.0275	0.00273965	0.0414	0.0258606	FALSE	TRUE	FALSE	CcI8ee	5	51640069	0.905753	0.0231395	410385	OSA	TRUE	reported	textfile	NA	NA	0.0049	1.54e-08	806834	body mass index	TRUE	reported	66mL86	2	TRUE	3.90366e-05	31.4972
rs1522569	T	G	T	G	0.0141	-0.0173261	0.8183	0.913551	FALSE	FALSE	FALSE	CcI8ee	4	170711486	0.180859	0.0129482	410385	OSA	TRUE	reported	textfile	NA	NA	0.0022	1.599e-10	806834	body mass index	TRUE	reported	66mL86	2	TRUE	5.09081e-05	41.0763
rs1559673	A	C	A	C	0.0359	0.0130837	0.9688	0.893889	FALSE	FALSE	FALSE	CcI8ee	15	61864315	0.26798	0.0118113	410385	OSA	TRUE	reported	textfile	NA	NA	0.0049	2.212e-13	806834	body mass index	TRUE	reported	66mL86	2	TRUE	6.65248e-05	53.6779
rs156201	C	G	C	G	0.0124	0.00762297	0.7459	0.62603	FALSE	TRUE	FALSE	CcI8ee	6	104399566	0.31121	0.00752748	410385	OSA	TRUE	reported	textfile	NA	NA	0.0019	1.646e-10	806834	body mass index	TRUE	reported	66mL86	2	TRUE	5.27873e-05	42.5927
rs16851483	T	G	T	G	0.0352	0.0228591	0.0717	0.0484783	FALSE	FALSE	FALSE	CcI8ee	3	141556594	0.174942	0.0168516	410385	OSA	TRUE	reported	textfile	NA	NA	0.0034	4.869e-25	806834	body mass index	TRUE	reported	66mL86	2	TRUE	0.000132827	107.183
rs16906838	T	C	T	C	-0.0247	-0.0244553	0.0486	0.0529429	FALSE	FALSE	FALSE	CcI8ee	8	137201593	0.133132	0.0162833	410385	OSA	TRUE	reported	textfile	NA	NA	0.004	4.305e-10	806834	body mass index	TRUE	reported	66mL86	2	TRUE	4.72573e-05	38.1305
rs1700082	C	G	C	G	0.0094	-0.00139361	0.659	0.633599	FALSE	TRUE	FALSE	CcI8ee	8	4264205	0.853953	0.00757081	410385	OSA	TRUE	reported	textfile	NA	NA	0.0017	3.377e-08	806834	body mass index	TRUE	reported	66mL86	2	TRUE	3.78928e-05	30.5743
rs17020497	A	G	A	G	0.014	-0.0210792	0.1341	0.108384	FALSE	FALSE	FALSE	CcI8ee	2	81599007	0.0721489	0.0117225	410385	OSA	TRUE	reported	textfile	NA	NA	0.0025	2.037e-08	806834	body mass index	TRUE	reported	66mL86	2	TRUE	3.88665e-05	31.3599
rs17024393	T	C	T	C	-0.0644	-0.0605546	0.9689	0.944787	FALSE	FALSE	FALSE	CcI8ee	1	109612066	0.000112964	0.015684	410385	OSA	TRUE	reported	textfile	NA	NA	0.0049	7.105e-39	806834	body mass index	TRUE	reported	66mL86	2	TRUE	0.000214044	172.734
rs17094222	T	C	T	C	-0.0173	-0.0331333	0.7912	0.760517	FALSE	FALSE	FALSE	CcI8ee	10	100635683	9.43105e-05	0.00848531	410385	OSA	TRUE	reported	textfile	NA	NA	0.002	4.043e-18	806834	body mass index	TRUE	reported	66mL86	2	TRUE	9.27273e-05	74.8223
rs17182027	A	G	A	G	-0.011	-0.0108555	0.5647	0.595448	FALSE	FALSE	FALSE	CcI8ee	14	72881422	0.142451	0.00740121	410385	OSA	TRUE	reported	textfile	NA	NA	0.0017	1.46e-10	806834	body mass index	TRUE	reported	66mL86	2	TRUE	5.18897e-05	41.8684
rs17207196	T	C	T	C	-0.022	-0.0213727	0.42	0.514399	FALSE	FALSE	FALSE	CcI8ee	7	75471799	0.003287	0.00727077	410385	OSA	TRUE	reported	textfile	NA	NA	0.0017	1.576e-36	806834	body mass index	TRUE	reported	66mL86	2	TRUE	0.000207526	167.474
rs1721447	T	G	T	G	-0.01	0.0054279	0.5096	0.58583	FALSE	FALSE	FALSE	CcI8ee	7	109574082	0.46301	0.00739596	410385	OSA	TRUE	reported	textfile	NA	NA	0.0017	3.793e-09	806834	body mass index	TRUE	reported	66mL86	2	TRUE	4.28844e-05	34.602
rs17367750	T	C	T	C	-0.0122	-0.00787603	0.3117	0.251561	FALSE	FALSE	FALSE	CcI8ee	4	139861388	0.347383	0.00838163	410385	OSA	TRUE	reported	textfile	NA	NA	0.0018	1.969e-11	806834	body mass index	TRUE	reported	66mL86	2	TRUE	5.69332e-05	45.9382
rs17405603	A	T	A	T	-0.0125	-0.00914216	0.7062	0.70545	FALSE	TRUE	FALSE	CcI8ee	5	145228777	0.254526	0.00802349	410385	OSA	TRUE	reported	textfile	NA	NA	0.0019	4.427e-11	806834	body mass index	TRUE	reported	66mL86	2	TRUE	5.3642e-05	43.2824
rs17405819	T	C	T	C	0.0211	0.0329358	0.6845	0.717779	FALSE	FALSE	FALSE	CcI8ee	8	75894349	4.76628e-05	0.00809871	410385	OSA	TRUE	reported	textfile	NA	NA	0.0018	6.04e-33	806834	body mass index	TRUE	reported	66mL86	2	TRUE	0.000170279	137.41
rs1750307	A	T	A	T	0.0129	0.0157734	0.3655	0.276377	FALSE	TRUE	FALSE	CcI8ee	1	156518628	0.0525642	0.00813696	410385	OSA	TRUE	reported	textfile	NA	NA	0.0018	2.778e-13	806834	body mass index	TRUE	reported	66mL86	2	TRUE	6.36535e-05	51.361
rs17544384	T	C	T	C	-0.0131	0.00384713	0.7952	0.810788	FALSE	FALSE	FALSE	CcI8ee	1	114752539	0.67939	0.00930839	410385	OSA	TRUE	reported	textfile	NA	NA	0.0023	2.276e-08	806834	body mass index	TRUE	reported	66mL86	2	TRUE	4.02055e-05	32.4404
rs17636031	T	C	T	C	-0.0154	0.0100448	0.7244	0.782339	FALSE	FALSE	FALSE	CcI8ee	10	124905509	0.255345	0.00883087	410385	OSA	TRUE	reported	textfile	NA	NA	0.0018	3.87e-17	806834	body mass index	TRUE	reported	66mL86	2	TRUE	9.07137e-05	73.1973
rs17681451	A	G	A	G	-0.0225	-0.00567476	0.0762	0.0606377	FALSE	FALSE	FALSE	CcI8ee	3	114680449	0.709326	0.0152236	410385	OSA	TRUE	reported	textfile	NA	NA	0.0031	7.37e-13	806834	body mass index	TRUE	reported	66mL86	2	TRUE	6.52874e-05	52.6794
rs17724992	A	G	A	G	0.0172	0.0157868	0.7197	0.776275	FALSE	FALSE	FALSE	CcI8ee	19	18344015	0.0700035	0.00871291	410385	OSA	TRUE	reported	textfile	NA	NA	0.0018	5.232e-21	806834	body mass index	TRUE	reported	66mL86	2	TRUE	0.000113156	91.3084
rs17783165	T	C	T	C	-0.0128	0.000450891	0.671	0.581006	FALSE	FALSE	FALSE	CcI8ee	18	65794402	0.95152	0.0074161	410385	OSA	TRUE	reported	textfile	NA	NA	0.0017	2.737e-13	806834	body mass index	TRUE	reported	66mL86	2	TRUE	7.02599e-05	56.6919
rs17814208	A	G	A	G	-0.0129	-0.0159387	0.7575	0.791428	FALSE	FALSE	FALSE	CcI8ee	2	143280429	0.0743413	0.00893171	410385	OSA	TRUE	reported	textfile	NA	NA	0.002	7.239e-11	806834	body mass index	TRUE	reported	66mL86	2	TRUE	5.156e-05	41.6024
rs1799923	A	G	A	G	-0.0224	-0.00510256	0.1117	0.102223	FALSE	FALSE	FALSE	CcI8ee	3	42264802	0.670823	0.0120055	410385	OSA	TRUE	reported	textfile	NA	NA	0.0026	1.124e-17	806834	body mass index	TRUE	reported	66mL86	2	TRUE	9.19867e-05	74.2247
rs1808629	A	G	A	G	-0.0202	-0.00451379	0.674	0.717454	FALSE	FALSE	FALSE	CcI8ee	8	72523729	0.575457	0.00805987	410385	OSA	TRUE	reported	textfile	NA	NA	0.002	2.191e-23	806834	body mass index	TRUE	reported	66mL86	2	TRUE	0.000126416	102.01
rs185350	T	C	T	C	0.0137	0.00799096	0.4902	0.489289	FALSE	FALSE	FALSE	CcI8ee	19	33815911	0.272436	0.00728125	410385	OSA	TRUE	reported	textfile	NA	NA	0.0016	9.104e-17	806834	body mass index	TRUE	reported	66mL86	2	TRUE	9.0861e-05	73.3162
rs1860561	A	G	A	G	0.0159	0.00854103	0.2087	0.260366	FALSE	FALSE	FALSE	CcI8ee	12	110345436	0.30345	0.00829981	410385	OSA	TRUE	reported	textfile	NA	NA	0.0019	1.706e-16	806834	body mass index	TRUE	reported	66mL86	2	TRUE	8.67891e-05	70.0303
rs1877875	T	C	T	C	-0.0109	0.00352069	0.4341	0.338705	FALSE	FALSE	FALSE	CcI8ee	9	117902191	0.646508	0.00767673	410385	OSA	TRUE	reported	textfile	NA	NA	0.0017	2.505e-10	806834	body mass index	TRUE	reported	66mL86	2	TRUE	5.09505e-05	41.1106
rs1884389	T	C	T	C	-0.0108	-0.0248155	0.4386	0.434752	FALSE	FALSE	FALSE	CcI8ee	20	1429938	0.000724853	0.00734185	410385	OSA	TRUE	reported	textfile	NA	NA	0.0017	3.724e-10	806834	body mass index	TRUE	reported	66mL86	2	TRUE	5.002e-05	40.3598
rs1884897	A	G	A	G	-0.0184	-0.021544	0.3747	0.324344	FALSE	FALSE	FALSE	CcI8ee	20	6632185	0.00558264	0.00777386	410385	OSA	TRUE	reported	textfile	NA	NA	0.0017	2.701e-28	806834	body mass index	TRUE	reported	66mL86	2	TRUE	0.000145175	117.148
rs1927790	T	C	T	C	-0.014	-0.00651202	0.606	0.515534	FALSE	FALSE	FALSE	CcI8ee	13	96269937	0.371029	0.00727968	410385	OSA	TRUE	reported	textfile	NA	NA	0.0016	1.571e-17	806834	body mass index	TRUE	reported	66mL86	2	TRUE	9.48835e-05	76.5623
rs1928295	T	C	T	C	0.0134	0.0180098	0.5712	0.487051	FALSE	FALSE	FALSE	CcI8ee	9	117616205	0.0133003	0.00727486	410385	OSA	TRUE	reported	textfile	NA	NA	0.0016	2.225e-16	806834	body mass index	TRUE	reported	66mL86	2	TRUE	8.69256e-05	70.1405
rs1941213	A	C	A	C	0.0108	0.0142634	0.7114	0.733786	FALSE	FALSE	FALSE	CcI8ee	11	133255434	0.0831209	0.00823115	410385	OSA	TRUE	reported	textfile	NA	NA	0.0019	1.585e-08	806834	body mass index	TRUE	reported	66mL86	2	TRUE	4.00441e-05	32.3102
rs1941696	A	G	A	G	0.0112	0.0225456	0.5174	0.577106	FALSE	FALSE	FALSE	CcI8ee	18	33672165	0.00219928	0.00736324	410385	OSA	TRUE	reported	textfile	NA	NA	0.0017	4.741e-11	806834	body mass index	TRUE	reported	66mL86	2	TRUE	5.37936e-05	43.4047
rs1945160	A	G	A	G	-0.0104	-0.00609211	0.3819	0.387471	FALSE	FALSE	FALSE	CcI8ee	18	24584252	0.41749	0.00751385	410385	OSA	TRUE	reported	textfile	NA	NA	0.0018	5.651e-09	806834	body mass index	TRUE	reported	66mL86	2	TRUE	4.13732e-05	33.3826
rs1948080	T	G	T	G	0.0136	0.0191933	0.6303	0.697311	FALSE	FALSE	FALSE	CcI8ee	9	11852043	0.0152009	0.00790644	410385	OSA	TRUE	reported	textfile	NA	NA	0.0018	1.134e-14	806834	body mass index	TRUE	reported	66mL86	2	TRUE	7.07486e-05	57.0863
rs194809	A	G	A	G	0.0126	0.00441932	0.1871	0.159042	FALSE	FALSE	FALSE	CcI8ee	16	23793635	0.656454	0.00993517	410385	OSA	TRUE	reported	textfile	NA	NA	0.0022	4.861e-09	806834	body mass index	TRUE	reported	66mL86	2	TRUE	4.06531e-05	32.8016
rs1951455	T	C	T	C	-0.0148	-0.0226965	0.2813	0.252278	FALSE	FALSE	FALSE	CcI8ee	14	91045995	0.00680581	0.00838686	410385	OSA	TRUE	reported	textfile	NA	NA	0.0019	6.048e-15	806834	body mass index	TRUE	reported	66mL86	2	TRUE	7.51968e-05	60.6757
rs1958898	C	G	C	G	-0.0146	-0.00871372	0.2098	0.273265	FALSE	TRUE	FALSE	CcI8ee	14	40417682	0.286062	0.00816809	410385	OSA	TRUE	reported	textfile	NA	NA	0.0021	4.225e-12	806834	body mass index	TRUE	reported	66mL86	2	TRUE	5.99042e-05	48.3355
rs1965529	A	G	A	G	0.0161	0.0215828	0.773	0.823805	FALSE	FALSE	FALSE	CcI8ee	7	78196390	0.0245126	0.00959663	410385	OSA	TRUE	reported	textfile	NA	NA	0.0022	7.659e-14	806834	body mass index	TRUE	reported	66mL86	2	TRUE	6.63733e-05	53.5557
rs197374	T	C	T	C	0.0141	0.0226884	0.4027	0.459904	FALSE	FALSE	FALSE	CcI8ee	1	111747361	0.00185379	0.00728896	410385	OSA	TRUE	reported	textfile	NA	NA	0.0017	3.155e-16	806834	body mass index	TRUE	reported	66mL86	2	TRUE	8.52549e-05	68.7922
rs1999433	T	C	T	C	-0.0107	-0.00613564	0.4403	0.501741	FALSE	FALSE	FALSE	CcI8ee	9	78756525	0.399544	0.00728322	410385	OSA	TRUE	reported	textfile	NA	NA	0.0017	2.899e-10	806834	body mass index	TRUE	reported	66mL86	2	TRUE	4.9098e-05	39.6158
rs2007518	A	G	A	G	-0.013	-0.00392821	0.5618	0.641878	FALSE	FALSE	FALSE	CcI8ee	11	132769711	0.60452	0.00758472	410385	OSA	TRUE	reported	textfile	NA	NA	0.0017	1.964e-14	806834	body mass index	TRUE	reported	66mL86	2	TRUE	7.24725e-05	58.4774
rs2047648	A	T	A	T	-0.0133	-0.00442219	0.7465	0.820629	FALSE	TRUE	FALSE	CcI8ee	3	157315649	0.640438	0.0094676	410385	OSA	TRUE	reported	textfile	NA	NA	0.002	7.947e-12	806834	body mass index	TRUE	reported	66mL86	2	TRUE	5.48069e-05	44.2224
rs2051559	T	C	T	C	-0.0167	-0.0168738	0.8588	0.889397	FALSE	FALSE	FALSE	CcI8ee	4	3297073	0.145703	0.0115981	410385	OSA	TRUE	reported	textfile	NA	NA	0.0025	3.775e-11	806834	body mass index	TRUE	reported	66mL86	2	TRUE	5.53025e-05	44.6223
rs2053682	A	C	A	C	0.017	-0.0058231	0.6784	0.653841	FALSE	FALSE	FALSE	CcI8ee	5	171172323	0.445792	0.00763737	410385	OSA	TRUE	reported	textfile	NA	NA	0.0018	2.591e-20	806834	body mass index	TRUE	reported	66mL86	2	TRUE	0.00011054	89.1973
rs2058527	T	G	T	G	-0.0115	-0.00708024	0.2715	0.242282	FALSE	FALSE	FALSE	CcI8ee	16	6654748	0.403464	0.00847476	410385	OSA	TRUE	reported	textfile	NA	NA	0.0019	1.795e-09	806834	body mass index	TRUE	reported	66mL86	2	TRUE	4.5403e-05	36.6343
rs2064044	A	C	A	C	-0.0123	0.0050929	0.8062	0.735015	FALSE	FALSE	FALSE	CcI8ee	21	20747572	0.536766	0.00824479	410385	OSA	TRUE	reported	textfile	NA	NA	0.0021	1.022e-08	806834	body mass index	TRUE	reported	66mL86	2	TRUE	4.25176e-05	34.306
rs2065418	T	G	T	G	0.0139	0.0256832	0.646	0.692227	FALSE	FALSE	FALSE	CcI8ee	11	30400521	0.00113204	0.00788923	410385	OSA	TRUE	reported	textfile	NA	NA	0.0018	6.073e-15	806834	body mass index	TRUE	reported	66mL86	2	TRUE	7.39041e-05	59.6326
rs2066295	A	G	A	G	0.0142	0.00955418	0.7577	0.768246	FALSE	FALSE	FALSE	CcI8ee	6	26168675	0.267792	0.00862165	410385	OSA	TRUE	reported	textfile	NA	NA	0.002	2.285e-12	806834	body mass index	TRUE	reported	66mL86	2	TRUE	6.24749e-05	50.4099
rs2074314	T	C	T	C	0.0105	-0.00641172	0.6356	0.540233	FALSE	FALSE	FALSE	CcI8ee	11	17390274	0.378968	0.0072877	410385	OSA	TRUE	reported	textfile	NA	NA	0.0017	1.369e-09	806834	body mass index	TRUE	reported	66mL86	2	TRUE	4.72798e-05	38.1487
rs2108719	A	G	A	G	0.0107	0.00429819	0.727	0.714197	FALSE	FALSE	FALSE	CcI8ee	7	39441457	0.593633	0.00805538	410385	OSA	TRUE	reported	textfile	NA	NA	0.0019	2.279e-08	806834	body mass index	TRUE	reported	66mL86	2	TRUE	3.9306e-05	31.7146
rs2112347	T	G	T	G	0.0276	0.0244787	0.6298	0.586446	FALSE	FALSE	FALSE	CcI8ee	5	75719417	0.000917952	0.00738527	410385	OSA	TRUE	reported	textfile	NA	NA	0.0017	1.173e-61	806834	body mass index	TRUE	reported	66mL86	2	TRUE	0.000326584	263.584
rs2119753	A	G	A	G	0.01	0.0114684	0.6229	0.607194	FALSE	FALSE	FALSE	CcI8ee	2	150368065	0.123926	0.0074543	410385	OSA	TRUE	reported	textfile	NA	NA	0.0017	1e-08	806834	body mass index	TRUE	reported	66mL86	2	TRUE	4.28844e-05	34.602
rs2120710	A	G	A	G	0.0101	0.0183311	0.6529	0.617426	FALSE	FALSE	FALSE	CcI8ee	8	92198575	0.0145054	0.00749892	410385	OSA	TRUE	reported	textfile	NA	NA	0.0018	1.977e-08	806834	body mass index	TRUE	reported	66mL86	2	TRUE	3.90208e-05	31.4845
rs2134858	T	C	T	C	-0.0117	-0.0156249	0.5119	0.491638	FALSE	FALSE	FALSE	CcI8ee	9	71222239	0.0316862	0.00727298	410385	OSA	TRUE	reported	textfile	NA	NA	0.0017	5.869e-12	806834	body mass index	TRUE	reported	66mL86	2	TRUE	5.87035e-05	47.3667
rs213518	T	C	T	C	-0.0153	0.0160013	0.8498	0.879779	FALSE	FALSE	FALSE	CcI8ee	7	26901446	0.152257	0.0111772	410385	OSA	TRUE	reported	textfile	NA	NA	0.0024	2.492e-10	806834	body mass index	TRUE	reported	66mL86	2	TRUE	5.0368e-05	40.6405
rs214249	T	G	T	G	0.0138	0.0152945	0.6071	0.660394	FALSE	FALSE	FALSE	CcI8ee	16	298687	0.0471227	0.00770426	410385	OSA	TRUE	reported	textfile	NA	NA	0.0017	2.715e-15	806834	body mass index	TRUE	reported	66mL86	2	TRUE	8.16659e-05	65.896
rs215669	A	G	A	G	-0.0149	-0.00941782	0.6024	0.714089	FALSE	FALSE	FALSE	CcI8ee	7	32339367	0.243658	0.00807777	410385	OSA	TRUE	reported	textfile	NA	NA	0.0017	8.938e-18	806834	body mass index	TRUE	reported	66mL86	2	TRUE	9.52027e-05	76.8199
rs217433	T	C	T	C	-0.0115	-0.0150527	0.8031	0.805828	FALSE	FALSE	FALSE	CcI8ee	7	44513897	0.102322	0.00921384	410385	OSA	TRUE	reported	textfile	NA	NA	0.0021	3.002e-08	806834	body mass index	TRUE	reported	66mL86	2	TRUE	3.71669e-05	29.9886
rs217669	T	C	T	C	-0.0172	-0.00144198	0.7224	0.787134	FALSE	FALSE	FALSE	CcI8ee	14	61893357	0.871039	0.00888254	410385	OSA	TRUE	reported	textfile	NA	NA	0.0021	6.271e-16	806834	body mass index	TRUE	reported	66mL86	2	TRUE	8.31377e-05	67.0837
rs2192158	A	G	A	G	0.0137	0.000671788	0.4492	0.484523	FALSE	FALSE	FALSE	CcI8ee	4	54639193	0.926494	0.00728171	410385	OSA	TRUE	reported	textfile	NA	NA	0.0017	7.417e-16	806834	body mass index	TRUE	reported	66mL86	2	TRUE	8.04867e-05	64.9445
rs2196618	A	G	A	G	-0.0137	-0.000201648	0.2634	0.264513	FALSE	FALSE	FALSE	CcI8ee	8	84177202	0.980559	0.00827502	410385	OSA	TRUE	reported	textfile	NA	NA	0.0019	1.492e-12	806834	body mass index	TRUE	reported	66mL86	2	TRUE	6.4435e-05	51.9916
rs2206277	T	C	T	C	0.0408	0.0108634	0.1557	0.212428	FALSE	FALSE	FALSE	CcI8ee	6	50830813	0.220673	0.00886997	410385	OSA	TRUE	reported	textfile	NA	NA	0.0021	1.822e-83	806834	body mass index	TRUE	reported	66mL86	2	TRUE	0.000467621	377.468
rs2228213	A	G	A	G	-0.0144	-0.00515783	0.3374	0.346231	FALSE	FALSE	FALSE	CcI8ee	6	12124622	0.499628	0.00764039	410385	OSA	TRUE	reported	textfile	NA	NA	0.0017	5.498e-17	806834	body mass index	TRUE	reported	66mL86	2	TRUE	8.8921e-05	71.7507
rs2228552	T	G	T	G	0.0124	0.00387312	0.5663	0.648216	FALSE	FALSE	FALSE	CcI8ee	1	31699894	0.611536	0.00762603	410385	OSA	TRUE	reported	textfile	NA	NA	0.0019	1.795e-11	806834	body mass index	TRUE	reported	66mL86	2	TRUE	5.27873e-05	42.5927
rs2238799	A	G	A	G	0.0102	-0.00409036	0.6187	0.553043	FALSE	FALSE	FALSE	CcI8ee	22	20121802	0.576099	0.00731607	410385	OSA	TRUE	reported	textfile	NA	NA	0.0018	8.645e-09	806834	body mass index	TRUE	reported	66mL86	2	TRUE	3.97973e-05	32.111
rs2241423	A	G	A	G	-0.0298	-0.0194533	0.2285	0.161273	FALSE	FALSE	FALSE	CcI8ee	15	67794500	0.0484206	0.00985648	410385	OSA	TRUE	reported	textfile	NA	NA	0.0019	3.602e-54	806834	body mass index	TRUE	reported	66mL86	2	TRUE	0.000304796	245.994
rs2246012	T	C	T	C	-0.0161	-0.0268854	0.8512	0.768679	FALSE	FALSE	FALSE	CcI8ee	6	131577068	0.00169777	0.00856613	410385	OSA	TRUE	reported	textfile	NA	NA	0.0022	1.154e-13	806834	body mass index	TRUE	reported	66mL86	2	TRUE	6.63733e-05	53.5557
rs2257791	A	G	A	G	-0.0139	-0.00379823	0.756	0.794518	FALSE	FALSE	FALSE	CcI8ee	10	116884159	0.672924	0.00899758	410385	OSA	TRUE	reported	textfile	NA	NA	0.002	1.631e-12	806834	body mass index	TRUE	reported	66mL86	2	TRUE	5.98631e-05	48.3024
rs225882	T	C	T	C	0.0113	0.0118582	0.7513	0.661061	FALSE	FALSE	FALSE	CcI8ee	14	30010917	0.122468	0.00767771	410385	OSA	TRUE	reported	textfile	NA	NA	0.0018	8.564e-10	806834	body mass index	TRUE	reported	66mL86	2	TRUE	4.88435e-05	39.4104
rs2267958	A	G	A	G	-0.013	-0.0167919	0.5088	0.471226	FALSE	FALSE	FALSE	CcI8ee	9	128253000	0.0221192	0.0073381	410385	OSA	TRUE	reported	textfile	NA	NA	0.0018	2.013e-13	806834	body mass index	TRUE	reported	66mL86	2	TRUE	6.46442e-05	52.1604
rs2271046	A	T	A	T	-0.0115	-0.00557597	0.6948	0.712308	FALSE	TRUE	FALSE	CcI8ee	4	51886646	0.486732	0.00801704	410385	OSA	TRUE	reported	textfile	NA	NA	0.0018	3.031e-10	806834	body mass index	TRUE	reported	66mL86	2	TRUE	5.05877e-05	40.8178
rs2271189	A	G	A	G	-0.0141	-0.0134608	0.396	0.388221	FALSE	FALSE	FALSE	CcI8ee	12	56101207	0.0707457	0.00744881	410385	OSA	TRUE	reported	textfile	NA	NA	0.0018	9.264e-16	806834	body mass index	TRUE	reported	66mL86	2	TRUE	7.60459e-05	61.361
rs2273175	T	C	T	C	-0.0121	-0.00301446	0.6791	0.586308	FALSE	FALSE	FALSE	CcI8ee	14	103693804	0.682716	0.00737465	410385	OSA	TRUE	reported	textfile	NA	NA	0.0018	3.69e-11	806834	body mass index	TRUE	reported	66mL86	2	TRUE	5.60038e-05	45.1882
rs2275003	A	G	A	G	0.0111	0.0096501	0.5007	0.465155	FALSE	FALSE	FALSE	CcI8ee	9	34124862	0.184673	0.00727484	410385	OSA	TRUE	reported	textfile	NA	NA	0.0016	9.438e-12	806834	body mass index	TRUE	reported	66mL86	2	TRUE	5.9648e-05	48.1288
rs2281819	A	T	A	T	-0.0154	-0.00828556	0.2293	0.300226	FALSE	TRUE	FALSE	CcI8ee	6	33803896	0.296048	0.00792918	410385	OSA	TRUE	reported	textfile	NA	NA	0.002	2.088e-14	806834	body mass index	TRUE	reported	66mL86	2	TRUE	7.34794e-05	59.2899
rs2283006	A	G	A	G	0.0132	-0.00350449	0.4881	0.461288	FALSE	FALSE	FALSE	CcI8ee	7	93456410	0.630885	0.00729371	410385	OSA	TRUE	reported	textfile	NA	NA	0.0017	8.055e-15	806834	body mass index	TRUE	reported	66mL86	2	TRUE	7.47194e-05	60.2905
rs2283093	T	C	T	C	0.0121	0.00547018	0.1949	0.186651	FALSE	FALSE	FALSE	CcI8ee	7	127081177	0.557	0.00931405	410385	OSA	TRUE	reported	textfile	NA	NA	0.0021	1.095e-08	806834	body mass index	TRUE	reported	66mL86	2	TRUE	4.11462e-05	33.1995
rs2289379	T	C	T	C	-0.0137	-9.84778e-05	0.3917	0.516237	FALSE	FALSE	FALSE	CcI8ee	7	44764626	0.989221	0.00728929	410385	OSA	TRUE	reported	textfile	NA	NA	0.0018	7.019e-15	806834	body mass index	TRUE	reported	66mL86	2	TRUE	7.17928e-05	57.9289
rs2342892	T	G	T	G	0.0126	0.0110137	0.4855	0.477654	FALSE	FALSE	FALSE	CcI8ee	16	24529485	0.129553	0.00726562	410385	OSA	TRUE	reported	textfile	NA	NA	0.0017	1.328e-13	806834	body mass index	TRUE	reported	66mL86	2	TRUE	6.80816e-05	54.9341
rs2357760	A	G	A	G	0.0143	0.0110955	0.6735	0.665288	FALSE	FALSE	FALSE	CcI8ee	6	119892734	0.149592	0.00770002	410385	OSA	TRUE	reported	textfile	NA	NA	0.0017	2.106e-16	806834	body mass index	TRUE	reported	66mL86	2	TRUE	8.76904e-05	70.7576
rs2365389	T	C	T	C	-0.0168	-0.00797117	0.3999	0.436813	FALSE	FALSE	FALSE	CcI8ee	3	61250788	0.276537	0.00732556	410385	OSA	TRUE	reported	textfile	NA	NA	0.0016	6.494e-25	806834	body mass index	TRUE	reported	66mL86	2	TRUE	0.000136627	110.25
rs2396625	A	T	A	T	-0.0176	-0.0125675	0.4183	0.373842	FALSE	TRUE	FALSE	CcI8ee	7	113388579	0.0951437	0.00753058	410385	OSA	TRUE	reported	textfile	NA	NA	0.0017	2.805e-24	806834	body mass index	TRUE	reported	66mL86	2	TRUE	0.000132827	107.183
rs2400414	T	C	T	C	-0.0126	-0.0214482	0.3461	0.334164	FALSE	FALSE	FALSE	CcI8ee	1	194996070	0.00544214	0.00771621	410385	OSA	TRUE	reported	textfile	NA	NA	0.0018	5.521e-13	806834	body mass index	TRUE	reported	66mL86	2	TRUE	6.07275e-05	48.9999
rs2423668	T	C	T	C	0.0106	0.00826186	0.4196	0.439199	FALSE	FALSE	FALSE	CcI8ee	20	12450025	0.258789	0.00731618	410385	OSA	TRUE	reported	textfile	NA	NA	0.0018	7.84e-09	806834	body mass index	TRUE	reported	66mL86	2	TRUE	4.29797e-05	34.6789
rs2436728	A	G	A	G	0.0189	0.0258299	0.4073	0.573486	FALSE	FALSE	FALSE	CcI8ee	6	40397862	0.000489971	0.00740923	410385	OSA	TRUE	reported	textfile	NA	NA	0.0017	1.969e-29	806834	body mass index	TRUE	reported	66mL86	2	TRUE	0.00015317	123.602
rs2439823	A	G	A	G	-0.0165	-0.00386585	0.4514	0.510645	FALSE	FALSE	FALSE	CcI8ee	10	98018469	0.596575	0.00730325	410385	OSA	TRUE	reported	textfile	NA	NA	0.0017	6.513e-22	806834	body mass index	TRUE	reported	66mL86	2	TRUE	0.000116744	94.2039
rs2466103	T	G	T	G	-0.0121	-0.00461621	0.6928	0.774969	FALSE	FALSE	FALSE	CcI8ee	8	32554786	0.596822	0.00872672	410385	OSA	TRUE	reported	textfile	NA	NA	0.0018	8.004e-12	806834	body mass index	TRUE	reported	66mL86	2	TRUE	5.60038e-05	45.1882
rs2470893	T	C	T	C	0.0107	0.00404274	0.3049	0.278336	FALSE	FALSE	FALSE	CcI8ee	15	74727108	0.618436	0.00811684	410385	OSA	TRUE	reported	textfile	NA	NA	0.0017	9.43e-10	806834	body mass index	TRUE	reported	66mL86	2	TRUE	4.9098e-05	39.6158
rs2503185	A	G	A	G	0.013	0.000680305	0.5097	0.564391	FALSE	FALSE	FALSE	CcI8ee	1	65995718	0.926133	0.00733792	410385	OSA	TRUE	reported	textfile	NA	NA	0.0017	1.327e-14	806834	body mass index	TRUE	reported	66mL86	2	TRUE	7.24725e-05	58.4774
rs2513999	A	G	A	G	-0.0154	-0.0292439	0.1593	0.068198	FALSE	FALSE	FALSE	CcI8ee	11	103148904	0.0435281	0.0144872	410385	OSA	TRUE	reported	textfile	NA	NA	0.0026	3.066e-09	806834	body mass index	TRUE	reported	66mL86	2	TRUE	4.34802e-05	35.0828
rs2600226	T	C	T	C	-0.0116	0.00289828	0.6712	0.631478	FALSE	FALSE	FALSE	CcI8ee	3	12887263	0.70184	0.00757052	410385	OSA	TRUE	reported	textfile	NA	NA	0.0018	1.423e-10	806834	body mass index	TRUE	reported	66mL86	2	TRUE	5.14712e-05	41.5308
rs2605603	A	G	A	G	-0.0103	-0.0185481	0.4812	0.515663	FALSE	FALSE	FALSE	CcI8ee	11	93487939	0.0106915	0.00726628	410385	OSA	TRUE	reported	textfile	NA	NA	0.0016	2.041e-10	806834	body mass index	TRUE	reported	66mL86	2	TRUE	5.13604e-05	41.4413
rs2612576	A	T	A	T	-0.0108	-0.00630246	0.2945	0.239303	FALSE	TRUE	FALSE	CcI8ee	18	45387985	0.460061	0.00853127	410385	OSA	TRUE	reported	textfile	NA	NA	0.0019	8.49e-09	806834	body mass index	TRUE	reported	66mL86	2	TRUE	4.00441e-05	32.3102
rs2622274	T	G	T	G	-0.0107	-0.0153317	0.4553	0.384624	FALSE	FALSE	FALSE	CcI8ee	6	63530611	0.0401893	0.00747233	410385	OSA	TRUE	reported	textfile	NA	NA	0.0017	3.23e-10	806834	body mass index	TRUE	reported	66mL86	2	TRUE	4.9098e-05	39.6158
rs264941	A	C	A	C	-0.0124	-0.022462	0.4679	0.44276	FALSE	FALSE	FALSE	CcI8ee	2	103680962	0.00219003	0.00733292	410385	OSA	TRUE	reported	textfile	NA	NA	0.0017	1.836e-13	806834	body mass index	TRUE	reported	66mL86	2	TRUE	6.59375e-05	53.204
rs2707183	T	G	T	G	-0.0093	-0.00658602	0.5321	0.482483	FALSE	FALSE	FALSE	CcI8ee	12	116519802	0.364974	0.00726992	410385	OSA	TRUE	reported	textfile	NA	NA	0.0017	4.894e-08	806834	body mass index	TRUE	reported	66mL86	2	TRUE	3.70909e-05	29.9273
rs2712665	T	C	T	C	-0.0108	0.0116651	0.6968	0.730208	FALSE	FALSE	FALSE	CcI8ee	12	99201169	0.155238	0.00820753	410385	OSA	TRUE	reported	textfile	NA	NA	0.0019	5.399e-09	806834	body mass index	TRUE	reported	66mL86	2	TRUE	4.00441e-05	32.3102
rs2715423	A	G	A	G	-0.0115	-0.00660002	0.2805	0.299962	FALSE	FALSE	FALSE	CcI8ee	15	98968644	0.406099	0.00794438	410385	OSA	TRUE	reported	textfile	NA	NA	0.0019	1.901e-09	806834	body mass index	TRUE	reported	66mL86	2	TRUE	4.5403e-05	36.6343
rs273512	T	C	T	C	0.0156	0.013272	0.409	0.441061	FALSE	FALSE	FALSE	CcI8ee	19	18113919	0.0701601	0.00732904	410385	OSA	TRUE	reported	textfile	NA	NA	0.0018	4.477e-19	806834	body mass index	TRUE	reported	66mL86	2	TRUE	9.3085e-05	75.1109
rs2744974	T	C	T	C	0.0261	0.00505872	0.3239	0.333557	FALSE	FALSE	FALSE	CcI8ee	6	34611654	0.512353	0.00772113	410385	OSA	TRUE	reported	textfile	NA	NA	0.0017	1.275e-51	806834	body mass index	TRUE	reported	66mL86	2	TRUE	0.00029206	235.712
rs274628	A	C	A	C	-0.0102	-0.00345823	0.3366	0.395171	FALSE	FALSE	FALSE	CcI8ee	7	86636539	0.642164	0.00744224	410385	OSA	TRUE	reported	textfile	NA	NA	0.0018	1.357e-08	806834	body mass index	TRUE	reported	66mL86	2	TRUE	3.97973e-05	32.111
rs2777768	A	G	A	G	0.0119	0.0117698	0.7228	0.794298	FALSE	FALSE	FALSE	CcI8ee	9	81571819	0.190648	0.00899376	410385	OSA	TRUE	reported	textfile	NA	NA	0.0019	6.377e-10	806834	body mass index	TRUE	reported	66mL86	2	TRUE	4.86162e-05	39.227
rs2820295	A	G	A	G	0.0235	-0.00213368	0.3266	0.297017	FALSE	FALSE	FALSE	CcI8ee	1	201831740	0.788991	0.00797281	410385	OSA	TRUE	reported	textfile	NA	NA	0.0018	5.556e-39	806834	body mass index	TRUE	reported	66mL86	2	TRUE	0.00021121	170.447
rs2832283	A	G	A	G	0.0115	-0.0128529	0.2254	0.257878	FALSE	FALSE	FALSE	CcI8ee	21	29318237	0.122438	0.00832107	410385	OSA	TRUE	reported	textfile	NA	NA	0.002	4.718e-09	806834	body mass index	TRUE	reported	66mL86	2	TRUE	4.09764e-05	33.0624
rs28350	A	G	A	G	0.0172	0.0107162	0.1717	0.186463	FALSE	FALSE	FALSE	CcI8ee	3	42376954	0.249956	0.00931476	410385	OSA	TRUE	reported	textfile	NA	NA	0.0022	1.074e-14	806834	body mass index	TRUE	reported	66mL86	2	TRUE	7.57521e-05	61.1238
rs28489620	A	G	A	G	-0.0151	-0.0359499	0.2818	0.295886	FALSE	FALSE	FALSE	CcI8ee	22	41408712	7.11721e-06	0.00800638	410385	OSA	TRUE	reported	textfile	NA	NA	0.0021	1.423e-12	806834	body mass index	TRUE	reported	66mL86	2	TRUE	6.40772e-05	51.7028
rs2861685	T	C	T	C	0.0165	0.0196233	0.5864	0.587289	FALSE	FALSE	FALSE	CcI8ee	2	67610421	0.00789896	0.0073873	410385	OSA	TRUE	reported	textfile	NA	NA	0.0019	7.823e-18	806834	body mass index	TRUE	reported	66mL86	2	TRUE	9.34622e-05	75.4153
rs2862996	T	G	T	G	-0.0216	-0.00929451	0.7012	0.692294	FALSE	FALSE	FALSE	CcI8ee	11	43632283	0.237241	0.00786398	410385	OSA	TRUE	reported	textfile	NA	NA	0.0017	3.604e-35	806834	body mass index	TRUE	reported	66mL86	2	TRUE	0.00020005	161.439
rs2875762	C	G	C	G	0.0129	0.00208726	0.252	0.110112	FALSE	TRUE	FALSE	CcI8ee	6	124603886	0.857579	0.011631	410385	OSA	TRUE	reported	textfile	NA	NA	0.002	1.066e-10	806834	body mass index	TRUE	reported	66mL86	2	TRUE	5.156e-05	41.6024
rs2907948	A	G	A	G	-0.0145	0.0170354	0.244	0.169243	FALSE	FALSE	FALSE	CcI8ee	7	150941396	0.0791589	0.00970356	410385	OSA	TRUE	reported	textfile	NA	NA	0.0019	1.945e-14	806834	body mass index	TRUE	reported	66mL86	2	TRUE	7.21794e-05	58.2409
rs2910026	T	C	T	C	-0.0132	-0.00243225	0.7222	0.763136	FALSE	FALSE	FALSE	CcI8ee	5	153150376	0.776285	0.00855928	410385	OSA	TRUE	reported	textfile	NA	NA	0.0021	5.688e-10	806834	body mass index	TRUE	reported	66mL86	2	TRUE	4.8967e-05	39.5101
rs2962334	T	G	T	G	0.0396	-0.00919976	0.0272	0.0216739	FALSE	FALSE	FALSE	CcI8ee	5	87583239	0.711109	0.0248395	410385	OSA	TRUE	reported	textfile	NA	NA	0.0059	1.777e-11	806834	body mass index	TRUE	reported	66mL86	2	TRUE	5.58313e-05	45.049
rs2984618	T	G	T	G	0.0165	0.00122093	0.4408	0.365847	FALSE	FALSE	FALSE	CcI8ee	1	47224766	0.8713	0.00753626	410385	OSA	TRUE	reported	textfile	NA	NA	0.0016	3.803e-24	806834	body mass index	TRUE	reported	66mL86	2	TRUE	0.000131791	106.347
rs3019466	T	C	T	C	-0.0128	-0.00771889	0.1677	0.108297	FALSE	FALSE	FALSE	CcI8ee	11	92743012	0.50844	0.0116729	410385	OSA	TRUE	reported	textfile	NA	NA	0.0024	4.905e-08	806834	body mass index	TRUE	reported	66mL86	2	TRUE	3.52532e-05	28.4444
rs305256	T	C	T	C	-0.0115	0.00160573	0.2263	0.243418	FALSE	FALSE	FALSE	CcI8ee	8	136556009	0.849389	0.00845578	410385	OSA	TRUE	reported	textfile	NA	NA	0.0021	2.792e-08	806834	body mass index	TRUE	reported	66mL86	2	TRUE	3.71669e-05	29.9886
rs3101336	T	C	T	C	-0.0254	-0.000671786	0.3825	0.354281	FALSE	FALSE	FALSE	CcI8ee	1	72285502	0.929661	0.00761049	410385	OSA	TRUE	reported	textfile	NA	NA	0.0016	4.804e-54	806834	body mass index	TRUE	reported	66mL86	2	TRUE	0.000312254	252.015
rs3115667	T	C	T	C	-0.0179	0.00912806	0.2821	0.204118	FALSE	FALSE	FALSE	CcI8ee	6	31675622	0.310407	0.00899876	410385	OSA	TRUE	reported	textfile	NA	NA	0.0019	5.924e-21	806834	body mass index	TRUE	reported	66mL86	2	TRUE	0.000109993	88.756
rs312750	A	G	A	G	0.0097	0.0167693	0.4986	0.390643	FALSE	FALSE	FALSE	CcI8ee	17	70347398	0.0243243	0.00744653	410385	OSA	TRUE	reported	textfile	NA	NA	0.0016	2.565e-09	806834	body mass index	TRUE	reported	66mL86	2	TRUE	4.55512e-05	36.7538
rs321237	A	G	A	G	0.0126	0.000664702	0.7498	0.730056	FALSE	FALSE	FALSE	CcI8ee	1	96012569	0.935374	0.00819751	410385	OSA	TRUE	reported	textfile	NA	NA	0.002	1.488e-10	806834	body mass index	TRUE	reported	66mL86	2	TRUE	4.91899e-05	39.6899
rs326893	T	C	T	C	0.0121	0.00629348	0.5812	0.670602	FALSE	FALSE	FALSE	CcI8ee	4	111770620	0.415424	0.0077279	410385	OSA	TRUE	reported	textfile	NA	NA	0.0017	1.893e-12	806834	body mass index	TRUE	reported	66mL86	2	TRUE	6.27858e-05	50.6608
rs329651	T	G	T	G	0.016	0.0117748	0.806	0.906698	FALSE	FALSE	FALSE	CcI8ee	11	133897727	0.34795	0.0125454	410385	OSA	TRUE	reported	textfile	NA	NA	0.0021	2.13e-14	806834	body mass index	TRUE	reported	66mL86	2	TRUE	7.19426e-05	58.0497
rs337637	A	G	A	G	-0.0137	-0.0164689	0.359	0.374335	FALSE	FALSE	FALSE	CcI8ee	4	38602849	0.0281709	0.00750326	410385	OSA	TRUE	reported	textfile	NA	NA	0.0017	6.237e-16	806834	body mass index	TRUE	reported	66mL86	2	TRUE	8.04867e-05	64.9445
rs339991	A	G	A	G	-0.0125	-0.0131912	0.4201	0.383104	FALSE	FALSE	FALSE	CcI8ee	15	60621438	0.0775532	0.00747347	410385	OSA	TRUE	reported	textfile	NA	NA	0.0017	3.514e-13	806834	body mass index	TRUE	reported	66mL86	2	TRUE	6.70053e-05	54.0656
rs34184235	T	C	T	C	-0.0115	-0.00610638	0.4353	0.398023	FALSE	FALSE	FALSE	CcI8ee	3	86143696	0.411707	0.00743869	410385	OSA	TRUE	reported	textfile	NA	NA	0.0019	2.143e-09	806834	body mass index	TRUE	reported	66mL86	2	TRUE	4.5403e-05	36.6343
rs34234296	A	G	A	G	-0.0145	-0.00647396	0.3876	0.306643	FALSE	FALSE	FALSE	CcI8ee	2	174301908	0.413518	0.00791708	410385	OSA	TRUE	reported	textfile	NA	NA	0.002	2.011e-13	806834	body mass index	TRUE	reported	66mL86	2	TRUE	6.51424e-05	52.5624
rs34811474	A	G	A	G	-0.0293	-0.0344769	0.2224	0.229409	FALSE	FALSE	FALSE	CcI8ee	4	25407216	7.72147e-05	0.00872196	410385	OSA	TRUE	reported	textfile	NA	NA	0.0023	8.504e-38	806834	body mass index	TRUE	reported	66mL86	2	TRUE	0.000201098	162.285
rs349088	A	C	A	C	-0.013	-0.00615434	0.4777	0.610025	FALSE	FALSE	FALSE	CcI8ee	11	85103349	0.411309	0.00749075	410385	OSA	TRUE	reported	textfile	NA	NA	0.0017	3.501e-14	806834	body mass index	TRUE	reported	66mL86	2	TRUE	7.24725e-05	58.4774
rs35408866	A	G	A	G	0.0159	0.00661092	0.1339	0.0979523	FALSE	FALSE	FALSE	CcI8ee	4	186822091	0.591466	0.0123174	410385	OSA	TRUE	reported	textfile	NA	NA	0.0028	1.502e-08	806834	body mass index	TRUE	reported	66mL86	2	TRUE	3.99647e-05	32.2461
rs35483388	T	C	T	C	0.0125	0.00564726	0.3794	0.411208	FALSE	FALSE	FALSE	CcI8ee	11	122674438	0.445058	0.0073948	410385	OSA	TRUE	reported	textfile	NA	NA	0.002	2.607e-10	806834	body mass index	TRUE	reported	66mL86	2	TRUE	4.84122e-05	39.0624
rs35867081	A	G	A	G	0.015	0.00946057	0.4871	0.476739	FALSE	FALSE	FALSE	CcI8ee	17	81073478	0.195623	0.00731041	410385	OSA	TRUE	reported	textfile	NA	NA	0.0019	6.648e-15	806834	body mass index	TRUE	reported	66mL86	2	TRUE	7.72427e-05	62.3267
rs35949039	T	G	T	G	-0.0215	-0.000527973	0.1056	0.102455	FALSE	FALSE	FALSE	CcI8ee	16	70538702	0.964927	0.0120071	410385	OSA	TRUE	reported	textfile	NA	NA	0.0031	6.297e-12	806834	body mass index	TRUE	reported	66mL86	2	TRUE	5.96133e-05	48.1008
rs3732927	T	C	T	C	0.0099	0.01734	0.2907	0.273333	FALSE	FALSE	FALSE	CcI8ee	3	170868268	0.0337217	0.0081662	410385	OSA	TRUE	reported	textfile	NA	NA	0.0017	1.13e-08	806834	body mass index	TRUE	reported	66mL86	2	TRUE	4.2031e-05	33.9134
rs3764625	T	G	T	G	0.0096	0.00128224	0.3989	0.47373	FALSE	FALSE	FALSE	CcI8ee	19	49145794	0.860074	0.00727389	410385	OSA	TRUE	reported	textfile	NA	NA	0.0017	2.422e-08	806834	body mass index	TRUE	reported	66mL86	2	TRUE	3.95224e-05	31.8892
rs3764835	A	G	A	G	-0.013	-0.0271531	0.1505	0.183093	FALSE	FALSE	FALSE	CcI8ee	2	158662856	0.00411027	0.00946241	410385	OSA	TRUE	reported	textfile	NA	NA	0.0024	3.841e-08	806834	body mass index	TRUE	reported	66mL86	2	TRUE	3.63634e-05	29.3402
rs3770890	T	G	T	G	-0.0297	-0.0403097	0.9725	0.99447	FALSE	FALSE	FALSE	CcI8ee	2	36430849	0.41348	0.0492914	410385	OSA	TRUE	reported	textfile	NA	NA	0.0053	2.103e-08	806834	body mass index	TRUE	reported	66mL86	2	TRUE	3.89189e-05	31.4022
rs3796432	T	G	T	G	-0.0113	-0.00308304	0.3672	0.317536	FALSE	FALSE	FALSE	CcI8ee	4	95109251	0.693368	0.00781926	410385	OSA	TRUE	reported	textfile	NA	NA	0.0018	2.214e-10	806834	body mass index	TRUE	reported	66mL86	2	TRUE	4.88435e-05	39.4104
rs3806114	A	G	A	G	-0.012	0.00830762	0.6916	0.754262	FALSE	FALSE	FALSE	CcI8ee	6	20482104	0.327935	0.00849206	410385	OSA	TRUE	reported	textfile	NA	NA	0.0018	1.459e-11	806834	body mass index	TRUE	reported	66mL86	2	TRUE	5.5082e-05	44.4443
rs3808477	T	C	T	C	-0.0182	0.000688891	0.274	0.308601	FALSE	FALSE	FALSE	CcI8ee	8	115658120	0.930235	0.00786864	410385	OSA	TRUE	reported	textfile	NA	NA	0.0019	8.726e-22	806834	body mass index	TRUE	reported	66mL86	2	TRUE	0.000113711	91.756
rs3814883	T	C	T	C	0.0227	0.0174825	0.4795	0.411238	FALSE	FALSE	FALSE	CcI8ee	16	29983601	0.0177922	0.00737685	410385	OSA	TRUE	reported	textfile	NA	NA	0.0017	1.471e-40	806834	body mass index	TRUE	reported	66mL86	2	TRUE	0.00022094	178.301
rs3825061	T	C	T	C	0.014	0.0217477	0.3863	0.294375	FALSE	FALSE	FALSE	CcI8ee	11	119073965	0.00628579	0.00795894	410385	OSA	TRUE	reported	textfile	NA	NA	0.0017	6.149e-16	806834	body mass index	TRUE	reported	66mL86	2	TRUE	8.405e-05	67.8199
rs3914628	T	C	T	C	0.0165	0.0232285	0.8593	0.826485	FALSE	FALSE	FALSE	CcI8ee	4	146516867	0.0156426	0.00960988	410385	OSA	TRUE	reported	textfile	NA	NA	0.0023	6.914e-13	806834	body mass index	TRUE	reported	66mL86	2	TRUE	6.37823e-05	51.4649
rs3923783	A	C	A	C	-0.0222	0.000676047	0.1784	0.228384	FALSE	FALSE	FALSE	CcI8ee	17	1939895	0.93779	0.00866202	410385	OSA	TRUE	reported	textfile	NA	NA	0.0022	4.121e-23	806834	body mass index	TRUE	reported	66mL86	2	TRUE	0.000126189	101.826
rs39654	A	G	A	G	-0.0163	-0.0213902	0.4513	0.399288	FALSE	FALSE	FALSE	CcI8ee	3	173377333	0.00395758	0.00742323	410385	OSA	TRUE	reported	textfile	NA	NA	0.0017	1.745e-21	806834	body mass index	TRUE	reported	66mL86	2	TRUE	0.000113931	91.934
rs40067	A	G	A	G	-0.0252	-0.00867394	0.1701	0.211584	FALSE	FALSE	FALSE	CcI8ee	5	108103311	0.330541	0.00891441	410385	OSA	TRUE	reported	textfile	NA	NA	0.0023	9.728e-29	806834	body mass index	TRUE	reported	66mL86	2	TRUE	0.000148764	120.045
rs4017425	T	C	T	C	-0.0118	-0.0234078	0.4676	0.387287	FALSE	FALSE	FALSE	CcI8ee	3	43987272	0.00173488	0.00747323	410385	OSA	TRUE	reported	textfile	NA	NA	0.0017	2.911e-12	806834	body mass index	TRUE	reported	66mL86	2	TRUE	5.97112e-05	48.1798
rs4148155	A	G	A	G	0.0192	0.0354159	0.8867	0.924861	FALSE	FALSE	FALSE	CcI8ee	4	88133515	0.0104268	0.0138271	410385	OSA	TRUE	reported	textfile	NA	NA	0.0026	1.339e-13	806834	body mass index	TRUE	reported	66mL86	2	TRUE	6.75837e-05	54.5324
rs4240673	T	C	T	C	0.0175	0.0329043	0.4545	0.540861	FALSE	FALSE	FALSE	CcI8ee	8	10930102	7.57809e-06	0.00735	410385	OSA	TRUE	reported	textfile	NA	NA	0.0016	1.584e-26	806834	body mass index	TRUE	reported	66mL86	2	TRUE	0.000148248	119.629
rs4256980	C	G	C	G	-0.0187	-0.0201372	0.3305	0.352156	FALSE	TRUE	FALSE	CcI8ee	11	8652392	0.00813748	0.00760953	410385	OSA	TRUE	reported	textfile	NA	NA	0.0017	8.633e-29	806834	body mass index	TRUE	reported	66mL86	2	TRUE	0.000149946	121
rs427943	A	C	A	C	-0.0177	-0.0180585	0.4288	0.416583	FALSE	FALSE	FALSE	CcI8ee	21	45150981	0.014142	0.0073599	410385	OSA	TRUE	reported	textfile	NA	NA	0.0017	3.603e-25	806834	body mass index	TRUE	reported	66mL86	2	TRUE	0.00013434	108.405
rs4286488	A	G	A	G	0.0121	0.0198819	0.7608	0.757668	FALSE	FALSE	FALSE	CcI8ee	4	93518875	0.0195456	0.0085149	410385	OSA	TRUE	reported	textfile	NA	NA	0.002	1.704e-09	806834	body mass index	TRUE	reported	66mL86	2	TRUE	4.53635e-05	36.6024
rs429358	T	C	T	C	0.0257	0.0295417	0.8459	0.818701	FALSE	FALSE	FALSE	CcI8ee	19	44908684	0.00194111	0.00953235	410385	OSA	TRUE	reported	textfile	NA	NA	0.0026	2.599e-22	806834	body mass index	TRUE	reported	66mL86	2	TRUE	0.000121083	97.7054
rs4303732	T	C	T	C	0.0169	0.0147951	0.6137	0.592053	FALSE	FALSE	FALSE	CcI8ee	2	100213578	0.0454109	0.0073945	410385	OSA	TRUE	reported	textfile	NA	NA	0.0017	1.264e-22	806834	body mass index	TRUE	reported	66mL86	2	TRUE	0.000122472	98.8267
rs4307239	A	G	A	G	-0.0115	0.0104634	0.5361	0.545934	FALSE	FALSE	FALSE	CcI8ee	7	24314681	0.153432	0.00732981	410385	OSA	TRUE	reported	textfile	NA	NA	0.0017	1.473e-11	806834	body mass index	TRUE	reported	66mL86	2	TRUE	5.67138e-05	45.7611
rs4390583	A	C	A	C	-0.01	0.00313675	0.5714	0.654343	FALSE	FALSE	FALSE	CcI8ee	16	81661230	0.681284	0.00763736	410385	OSA	TRUE	reported	textfile	NA	NA	0.0018	1.63e-08	806834	body mass index	TRUE	reported	66mL86	2	TRUE	3.8252e-05	30.8641
rs4430672	T	C	T	C	0.0124	-0.000111528	0.1958	0.208864	FALSE	FALSE	FALSE	CcI8ee	14	62627689	0.990028	0.00892305	410385	OSA	TRUE	reported	textfile	NA	NA	0.0021	5.003e-09	806834	body mass index	TRUE	reported	66mL86	2	TRUE	4.32117e-05	34.8661
rs4482463	A	C	A	C	-0.031	-0.00269094	0.917	0.940924	FALSE	FALSE	FALSE	CcI8ee	2	204511186	0.86211	0.0154928	410385	OSA	TRUE	reported	textfile	NA	NA	0.0031	4.848e-23	806834	body mass index	TRUE	reported	66mL86	2	TRUE	0.000123926	99.9998
rs4517716	C	G	C	G	-0.0117	0.0125573	0.7924	0.80993	FALSE	TRUE	FALSE	CcI8ee	14	82547532	0.176786	0.0092968	410385	OSA	TRUE	reported	textfile	NA	NA	0.002	4.27e-09	806834	body mass index	TRUE	reported	66mL86	2	TRUE	4.2414e-05	34.2224
rs45486197	A	G	A	G	0.0279	-0.000163654	0.0635	0.0616426	FALSE	FALSE	FALSE	CcI8ee	19	2244850	0.991415	0.0152088	410385	OSA	TRUE	reported	textfile	NA	NA	0.004	1.801e-12	806834	body mass index	TRUE	reported	66mL86	2	TRUE	6.02945e-05	48.6505
rs459552	A	T	A	T	-0.0133	-0.0029125	0.7747	0.702867	FALSE	TRUE	FALSE	CcI8ee	5	112841059	0.714631	0.0079654	410385	OSA	TRUE	reported	textfile	NA	NA	0.0019	8.356e-12	806834	body mass index	TRUE	reported	66mL86	2	TRUE	6.07275e-05	48.9999
rs4653017	T	C	T	C	0.0118	0.00500057	0.6679	0.665031	FALSE	FALSE	FALSE	CcI8ee	1	33311127	0.515589	0.00769131	410385	OSA	TRUE	reported	textfile	NA	NA	0.0018	1.11e-10	806834	body mass index	TRUE	reported	66mL86	2	TRUE	5.32613e-05	42.9752
rs4655141	T	C	T	C	-0.0173	-0.00041348	0.8362	0.883883	FALSE	FALSE	FALSE	CcI8ee	1	22985532	0.970875	0.0113247	410385	OSA	TRUE	reported	textfile	NA	NA	0.0022	6.198e-15	806834	body mass index	TRUE	reported	66mL86	2	TRUE	7.66354e-05	61.8366
rs4671328	T	G	T	G	0.0214	0.0185605	0.4496	0.400541	FALSE	FALSE	FALSE	CcI8ee	2	58708147	0.0122366	0.00740867	410385	OSA	TRUE	reported	textfile	NA	NA	0.0017	3.422e-36	806834	body mass index	TRUE	reported	66mL86	2	TRUE	0.000196363	158.463
rs4700608	T	C	T	C	-0.0155	-0.0118737	0.5236	0.4243	FALSE	FALSE	FALSE	CcI8ee	5	63730453	0.108159	0.00739091	410385	OSA	TRUE	reported	textfile	NA	NA	0.0017	4.324e-20	806834	body mass index	TRUE	reported	66mL86	2	TRUE	0.000103024	83.1313
rs4721089	T	C	T	C	0.0167	0.0253191	0.783	0.724544	FALSE	FALSE	FALSE	CcI8ee	7	1833285	0.00194245	0.00817037	410385	OSA	TRUE	reported	textfile	NA	NA	0.0023	5.596e-13	806834	body mass index	TRUE	reported	66mL86	2	TRUE	6.53378e-05	52.7201
rs4740383	A	G	A	G	0.0131	0.0153114	0.4185	0.448925	FALSE	FALSE	FALSE	CcI8ee	9	130908179	0.0361127	0.00730626	410385	OSA	TRUE	reported	textfile	NA	NA	0.0018	7.028e-14	806834	body mass index	TRUE	reported	66mL86	2	TRUE	6.56425e-05	52.9659
rs4740619	T	C	T	C	0.0189	0.0161951	0.5436	0.488077	FALSE	FALSE	FALSE	CcI8ee	9	15634328	0.026088	0.00727902	410385	OSA	TRUE	reported	textfile	NA	NA	0.0016	3.147e-31	806834	body mass index	TRUE	reported	66mL86	2	TRUE	0.000172912	139.535
rs474605	A	G	A	G	-0.0125	0.00633693	0.4679	0.523731	FALSE	FALSE	FALSE	CcI8ee	18	42032756	0.384602	0.00728845	410385	OSA	TRUE	reported	textfile	NA	NA	0.0017	2.717e-13	806834	body mass index	TRUE	reported	66mL86	2	TRUE	6.70053e-05	54.0656
rs4771218	A	G	A	G	-0.0141	-0.0102011	0.6244	0.606208	FALSE	FALSE	FALSE	CcI8ee	13	28081174	0.171933	0.00746775	410385	OSA	TRUE	reported	textfile	NA	NA	0.0018	3.18e-15	806834	body mass index	TRUE	reported	66mL86	2	TRUE	7.60459e-05	61.361
rs478707	T	C	T	C	-0.015	-0.0335652	0.2032	0.136934	FALSE	FALSE	FALSE	CcI8ee	18	7543209	0.00164805	0.0106649	410385	OSA	TRUE	reported	textfile	NA	NA	0.0024	1.983e-10	806834	body mass index	TRUE	reported	66mL86	2	TRUE	4.84122e-05	39.0624
rs4812405	A	C	A	C	-0.0202	-0.0155958	0.0763	0.0244918	FALSE	FALSE	FALSE	CcI8ee	20	36648182	0.508856	0.0236078	410385	OSA	TRUE	reported	textfile	NA	NA	0.0033	1.279e-09	806834	body mass index	TRUE	reported	66mL86	2	TRUE	4.64377e-05	37.4691
rs4813619	T	G	T	G	-0.0106	-0.0192009	0.5305	0.556343	FALSE	FALSE	FALSE	CcI8ee	20	2835069	0.00873414	0.00732219	410385	OSA	TRUE	reported	textfile	NA	NA	0.0018	1.695e-09	806834	body mass index	TRUE	reported	66mL86	2	TRUE	4.29797e-05	34.6789
rs4858193	T	C	T	C	0.0133	0.0105296	0.7199	0.737592	FALSE	FALSE	FALSE	CcI8ee	3	20399558	0.203169	0.00827426	410385	OSA	TRUE	reported	textfile	NA	NA	0.0019	2.444e-12	806834	body mass index	TRUE	reported	66mL86	2	TRUE	6.07275e-05	48.9999
rs4864201	T	C	T	C	0.0137	0.00995354	0.3471	0.382464	FALSE	FALSE	FALSE	CcI8ee	4	129810129	0.184796	0.00750569	410385	OSA	TRUE	reported	textfile	NA	NA	0.0017	4.298e-16	806834	body mass index	TRUE	reported	66mL86	2	TRUE	8.04867e-05	64.9445
rs4865796	A	G	A	G	-0.0096	-0.0222424	0.7044	0.668787	FALSE	FALSE	FALSE	CcI8ee	5	53976834	0.00392491	0.00771197	410385	OSA	TRUE	reported	textfile	NA	NA	0.0018	4.211e-08	806834	body mass index	TRUE	reported	66mL86	2	TRUE	3.52532e-05	28.4444
rs4880341	T	C	T	C	-0.013	-0.00466943	0.5725	0.511733	FALSE	FALSE	FALSE	CcI8ee	10	132179185	0.520195	0.00726144	410385	OSA	TRUE	reported	textfile	NA	NA	0.0017	3.059e-14	806834	body mass index	TRUE	reported	66mL86	2	TRUE	7.24725e-05	58.4774
rs4900714	T	G	T	G	0.015	0.0315217	0.4776	0.413488	FALSE	FALSE	FALSE	CcI8ee	14	46833016	1.9073e-05	0.00737269	410385	OSA	TRUE	reported	textfile	NA	NA	0.0017	1.001e-18	806834	body mass index	TRUE	reported	66mL86	2	TRUE	9.64847e-05	77.8545
rs4906263	C	G	C	G	-0.0176	-0.0265708	0.6562	0.653278	FALSE	TRUE	FALSE	CcI8ee	14	102782790	0.000481039	0.00761101	410385	OSA	TRUE	reported	textfile	NA	NA	0.0018	8.106e-23	806834	body mass index	TRUE	reported	66mL86	2	TRUE	0.00011848	95.6047
rs4921301	T	C	T	C	-0.0129	-0.0205838	0.2127	0.212064	FALSE	FALSE	FALSE	CcI8ee	5	160557485	0.0211441	0.00892854	410385	OSA	TRUE	reported	textfile	NA	NA	0.0024	4.033e-08	806834	body mass index	TRUE	reported	66mL86	2	TRUE	3.58061e-05	28.8906
rs4970991	T	C	T	C	0.0116	0.0234634	0.2151	0.243879	FALSE	FALSE	FALSE	CcI8ee	1	151031527	0.0053889	0.00843151	410385	OSA	TRUE	reported	textfile	NA	NA	0.0021	1.811e-08	806834	body mass index	TRUE	reported	66mL86	2	TRUE	3.78161e-05	30.5124
rs4973618	A	G	A	G	-0.0148	-0.00964339	0.6623	0.684953	FALSE	FALSE	FALSE	CcI8ee	2	228137904	0.217206	0.00781479	410385	OSA	TRUE	reported	textfile	NA	NA	0.0018	1.252e-16	806834	body mass index	TRUE	reported	66mL86	2	TRUE	8.37834e-05	67.6048
rs4981693	A	G	A	G	0.0202	0.00712963	0.7743	0.671202	FALSE	FALSE	FALSE	CcI8ee	14	29211125	0.357518	0.00774872	410385	OSA	TRUE	reported	textfile	NA	NA	0.002	7.894e-24	806834	body mass index	TRUE	reported	66mL86	2	TRUE	0.000126416	102.01
rs4986044	T	C	T	C	-0.0177	-0.00256815	0.455	0.499145	FALSE	FALSE	FALSE	CcI8ee	17	21358248	0.723737	0.00726555	410385	OSA	TRUE	reported	textfile	NA	NA	0.0016	1.269e-27	806834	body mass index	TRUE	reported	66mL86	2	TRUE	0.000151655	122.379
rs56133507	T	G	T	G	-0.0131	0.0143274	0.8065	0.873193	FALSE	FALSE	FALSE	CcI8ee	2	171961945	0.188757	0.0109014	410385	OSA	TRUE	reported	textfile	NA	NA	0.0024	4.305e-08	806834	body mass index	TRUE	reported	66mL86	2	TRUE	3.69249e-05	29.7933
rs56151256	A	C	A	C	0.0166	-0.011286	0.7555	0.798131	FALSE	FALSE	FALSE	CcI8ee	15	77732464	0.213852	0.00907934	410385	OSA	TRUE	reported	textfile	NA	NA	0.0022	6.187e-14	806834	body mass index	TRUE	reported	66mL86	2	TRUE	7.05596e-05	56.9337
rs56161855	A	T	A	T	-0.0233	-0.0152983	0.8678	0.847214	FALSE	TRUE	FALSE	CcI8ee	17	48211287	0.129642	0.0100945	410385	OSA	TRUE	reported	textfile	NA	NA	0.0028	1.408e-16	806834	body mass index	TRUE	reported	66mL86	2	TRUE	8.58172e-05	69.246
rs56211164	A	G	A	G	-0.0128	-0.0122958	0.2395	0.184398	FALSE	FALSE	FALSE	CcI8ee	7	158224072	0.190245	0.00938716	410385	OSA	TRUE	reported	textfile	NA	NA	0.0022	8.9e-09	806834	body mass index	TRUE	reported	66mL86	2	TRUE	4.19539e-05	33.8512
rs562664	T	C	T	C	-0.0138	-0.00959068	0.1873	0.221625	FALSE	FALSE	FALSE	CcI8ee	11	64056147	0.273159	0.00875208	410385	OSA	TRUE	reported	textfile	NA	NA	0.0022	4.15e-10	806834	body mass index	TRUE	reported	66mL86	2	TRUE	4.87649e-05	39.347
rs570463	A	C	A	C	-0.0121	-0.0215365	0.3266	0.22872	FALSE	FALSE	FALSE	CcI8ee	11	28717771	0.0131063	0.00868104	410385	OSA	TRUE	reported	textfile	NA	NA	0.0018	4.33e-11	806834	body mass index	TRUE	reported	66mL86	2	TRUE	5.60038e-05	45.1882
rs57989773	T	C	T	C	-0.0142	-0.0110415	0.7576	0.793581	FALSE	FALSE	FALSE	CcI8ee	6	100181202	0.22423	0.00908501	410385	OSA	TRUE	reported	textfile	NA	NA	0.0023	5.63e-10	806834	body mass index	TRUE	reported	66mL86	2	TRUE	4.72407e-05	38.1171
rs587271	T	C	T	C	0.012	0.0021608	0.69	0.678679	FALSE	FALSE	FALSE	CcI8ee	1	54277438	0.784041	0.00788452	410385	OSA	TRUE	reported	textfile	NA	NA	0.0018	6.208e-11	806834	body mass index	TRUE	reported	66mL86	2	TRUE	5.5082e-05	44.4443
rs592483	T	C	T	C	-0.0137	-0.00782216	0.5933	0.447565	FALSE	FALSE	FALSE	CcI8ee	11	69630405	0.285353	0.00732157	410385	OSA	TRUE	reported	textfile	NA	NA	0.0017	1.525e-16	806834	body mass index	TRUE	reported	66mL86	2	TRUE	8.04867e-05	64.9445
rs59302296	A	T	A	T	0.0217	0.0264864	0.0991	0.0635431	FALSE	TRUE	FALSE	CcI8ee	3	9465630	0.074626	0.014857	410385	OSA	TRUE	reported	textfile	NA	NA	0.0032	9.124e-12	806834	body mass index	TRUE	reported	66mL86	2	TRUE	5.69916e-05	45.9852
rs6010784	T	C	T	C	0.0106	0.0176795	0.5062	0.596414	FALSE	FALSE	FALSE	CcI8ee	20	62908967	0.0169367	0.00740323	410385	OSA	TRUE	reported	textfile	NA	NA	0.0016	6.906e-11	806834	body mass index	TRUE	reported	66mL86	2	TRUE	5.43956e-05	43.8905
rs61740466	A	G	A	G	-0.0142	-0.014194	0.2346	0.220092	FALSE	FALSE	FALSE	CcI8ee	1	19608406	0.105537	0.0087694	410385	OSA	TRUE	reported	textfile	NA	NA	0.0022	2.24e-10	806834	body mass index	TRUE	reported	66mL86	2	TRUE	5.16327e-05	41.6611
rs61813324	T	C	T	C	0.0289	0.0287721	0.1312	0.158527	FALSE	FALSE	FALSE	CcI8ee	1	156080086	0.00387731	0.00996273	410385	OSA	TRUE	reported	textfile	NA	NA	0.0028	3.196e-24	806834	body mass index	TRUE	reported	66mL86	2	TRUE	0.00013202	106.532
rs61828641	A	G	A	G	0.0223	0.00892484	0.1092	0.0818331	FALSE	FALSE	FALSE	CcI8ee	1	174352859	0.502011	0.0132943	410385	OSA	TRUE	reported	textfile	NA	NA	0.003	2.492e-13	806834	body mass index	TRUE	reported	66mL86	2	TRUE	6.84783e-05	55.2543
rs61983990	A	G	A	G	0.0198	0.0282771	0.0802	0.0357822	FALSE	FALSE	FALSE	CcI8ee	14	41005798	0.147875	0.0195408	410385	OSA	TRUE	reported	textfile	NA	NA	0.0035	1.912e-08	806834	body mass index	TRUE	reported	66mL86	2	TRUE	3.96637e-05	32.0032
rs62176243	A	T	A	T	0.0148	0.0102959	0.7571	0.706765	FALSE	TRUE	FALSE	CcI8ee	2	165334371	0.197815	0.00799497	410385	OSA	TRUE	reported	textfile	NA	NA	0.0022	2.411e-11	806834	body mass index	TRUE	reported	66mL86	2	TRUE	5.60879e-05	45.2561
rs6265	T	C	T	C	-0.0413	-0.0410324	0.1836	0.153992	FALSE	FALSE	FALSE	CcI8ee	11	27658369	5.43038e-05	0.0101659	410385	OSA	TRUE	reported	textfile	NA	NA	0.0021	7.399e-89	806834	body mass index	TRUE	reported	66mL86	2	TRUE	0.000479147	386.777
rs6445258	T	C	T	C	0.0131	0.0170062	0.207	0.145923	FALSE	FALSE	FALSE	CcI8ee	3	62126524	0.0989601	0.0103073	410385	OSA	TRUE	reported	textfile	NA	NA	0.0023	2.477e-08	806834	body mass index	TRUE	reported	66mL86	2	TRUE	4.02055e-05	32.4404
rs6463489	T	C	T	C	0.0167	0.0102448	0.0959	0.071245	FALSE	FALSE	FALSE	CcI8ee	7	5502882	0.468617	0.014136	410385	OSA	TRUE	reported	textfile	NA	NA	0.0026	2.504e-10	806834	body mass index	TRUE	reported	66mL86	2	TRUE	5.11305e-05	41.2558
rs6468266	A	T	A	T	-0.0113	-0.0234239	0.4176	0.368622	FALSE	TRUE	FALSE	CcI8ee	8	34522758	0.00190169	0.00754351	410385	OSA	TRUE	reported	textfile	NA	NA	0.0017	7.708e-11	806834	body mass index	TRUE	reported	66mL86	2	TRUE	5.47584e-05	44.1833
rs6470144	T	G	T	G	0.0098	-0.00751034	0.6503	0.609002	FALSE	FALSE	FALSE	CcI8ee	8	123140005	0.31286	0.00744159	410385	OSA	TRUE	reported	textfile	NA	NA	0.0018	3.055e-08	806834	body mass index	TRUE	reported	66mL86	2	TRUE	3.67373e-05	29.6419
rs6493498	T	C	T	C	0.0137	0.0209316	0.4465	0.405163	FALSE	FALSE	FALSE	CcI8ee	15	51462254	0.00464697	0.00739491	410385	OSA	TRUE	reported	textfile	NA	NA	0.0016	4.838e-17	806834	body mass index	TRUE	reported	66mL86	2	TRUE	9.0861e-05	73.3162
rs6496248	A	T	A	T	0.0104	-0.00423978	0.6352	0.584535	FALSE	TRUE	FALSE	CcI8ee	15	97719693	0.564937	0.0073668	410385	OSA	TRUE	reported	textfile	NA	NA	0.0018	2.929e-09	806834	body mass index	TRUE	reported	66mL86	2	TRUE	4.13732e-05	33.3826
rs6500208	A	G	A	G	0.0146	0.0110976	0.2021	0.311182	FALSE	FALSE	FALSE	CcI8ee	16	48977338	0.158692	0.00787351	410385	OSA	TRUE	reported	textfile	NA	NA	0.002	3.211e-13	806834	body mass index	TRUE	reported	66mL86	2	TRUE	6.60439e-05	53.2899
rs650198	T	C	T	C	-0.0137	0.0037108	0.7294	0.646216	FALSE	FALSE	FALSE	CcI8ee	12	69280815	0.625701	0.00760741	410385	OSA	TRUE	reported	textfile	NA	NA	0.0019	6.425e-13	806834	body mass index	TRUE	reported	66mL86	2	TRUE	6.4435e-05	51.9916
rs6512302	C	G	C	G	0.0134	0.0126735	0.7391	0.786477	FALSE	TRUE	FALSE	CcI8ee	20	64060197	0.153963	0.00888947	410385	OSA	TRUE	reported	textfile	NA	NA	0.002	1.522e-11	806834	body mass index	TRUE	reported	66mL86	2	TRUE	5.56341e-05	44.8899
rs6539064	C	G	C	G	0.0194	0.0221582	0.7468	0.697265	FALSE	TRUE	FALSE	CcI8ee	12	103312976	0.00525606	0.00793943	410385	OSA	TRUE	reported	textfile	NA	NA	0.0019	1.135e-23	806834	body mass index	TRUE	reported	66mL86	2	TRUE	0.000129198	104.255
rs6545714	A	G	A	G	-0.0194	-0.00193658	0.6112	0.599181	FALSE	FALSE	FALSE	CcI8ee	2	59080590	0.793952	0.00741466	410385	OSA	TRUE	reported	textfile	NA	NA	0.0016	4.013e-32	806834	body mass index	TRUE	reported	66mL86	2	TRUE	0.00018218	147.015
rs6556301	T	G	T	G	-0.0113	-0.00770512	0.3707	0.37064	FALSE	FALSE	FALSE	CcI8ee	5	177100576	0.307249	0.00754656	410385	OSA	TRUE	reported	textfile	NA	NA	0.0017	8.137e-11	806834	body mass index	TRUE	reported	66mL86	2	TRUE	5.47584e-05	44.1833
rs6567160	T	C	T	C	-0.0552	-0.0138572	0.7518	0.815047	FALSE	FALSE	FALSE	CcI8ee	18	60161902	0.138498	0.00935406	410385	OSA	TRUE	reported	textfile	NA	NA	0.0019	7.82e-184	806834	body mass index	TRUE	reported	66mL86	2	TRUE	0.00104504	844.053
rs657452	A	G	A	G	0.0188	0.00477219	0.4042	0.426406	FALSE	FALSE	FALSE	CcI8ee	1	49124175	0.516561	0.00735706	410385	OSA	TRUE	reported	textfile	NA	NA	0.0016	3.172e-30	806834	body mass index	TRUE	reported	66mL86	2	TRUE	0.000171087	138.062
rs6591407	A	C	A	C	-0.0124	-0.0148981	0.1984	0.149002	FALSE	FALSE	FALSE	CcI8ee	11	57146683	0.146252	0.0102541	410385	OSA	TRUE	reported	textfile	NA	NA	0.0021	3.583e-09	806834	body mass index	TRUE	reported	66mL86	2	TRUE	4.32117e-05	34.8661
rs6607337	T	C	T	C	-0.0124	-0.025496	0.2978	0.243381	FALSE	FALSE	FALSE	CcI8ee	17	36700930	0.00269675	0.0084977	410385	OSA	TRUE	reported	textfile	NA	NA	0.0019	2.548e-11	806834	body mass index	TRUE	reported	66mL86	2	TRUE	5.27873e-05	42.5927
rs6656785	A	G	A	G	-0.0178	-0.00892627	0.6125	0.568564	FALSE	FALSE	FALSE	CcI8ee	1	74540092	0.224447	0.00734801	410385	OSA	TRUE	reported	textfile	NA	NA	0.0016	3.056e-27	806834	body mass index	TRUE	reported	66mL86	2	TRUE	0.000153373	123.765
rs66595146	A	C	A	C	0.0135	0.0087346	0.6291	0.588728	FALSE	FALSE	FALSE	CcI8ee	18	60537082	0.237564	0.00739532	410385	OSA	TRUE	reported	textfile	NA	NA	0.002	9.093e-12	806834	body mass index	TRUE	reported	66mL86	2	TRUE	5.64675e-05	45.5624
rs6661316	T	C	T	C	0.012	0.00402938	0.5893	0.502606	FALSE	FALSE	FALSE	CcI8ee	1	209922182	0.579038	0.00726287	410385	OSA	TRUE	reported	textfile	NA	NA	0.0016	1.721e-13	806834	body mass index	TRUE	reported	66mL86	2	TRUE	6.97121e-05	56.2499
rs6696828	C	G	C	G	0.012	-0.0035789	0.2976	0.214644	FALSE	TRUE	FALSE	CcI8ee	1	80346335	0.685632	0.00884136	410385	OSA	TRUE	reported	textfile	NA	NA	0.0018	6.415e-11	806834	body mass index	TRUE	reported	66mL86	2	TRUE	5.5082e-05	44.4443
rs6710091	C	G	C	G	0.0103	0.00251185	0.6655	0.63973	FALSE	TRUE	FALSE	CcI8ee	2	239597	0.739488	0.00755373	410385	OSA	TRUE	reported	textfile	NA	NA	0.0018	5.778e-09	806834	body mass index	TRUE	reported	66mL86	2	TRUE	4.05815e-05	32.7437
rs6716898	A	G	A	G	0.0127	0.0051438	0.4873	0.399501	FALSE	FALSE	FALSE	CcI8ee	2	198079547	0.488253	0.00742155	410385	OSA	TRUE	reported	textfile	NA	NA	0.0019	2.33e-11	806834	body mass index	TRUE	reported	66mL86	2	TRUE	5.53722e-05	44.6786
rs6720868	T	C	T	C	0.0154	0.00694475	0.3083	0.306083	FALSE	FALSE	FALSE	CcI8ee	2	229798860	0.378627	0.00788792	410385	OSA	TRUE	reported	textfile	NA	NA	0.0018	1.824e-17	806834	body mass index	TRUE	reported	66mL86	2	TRUE	9.07137e-05	73.1973
rs6725931	T	C	T	C	0.0187	-0.0109757	0.8483	0.946744	FALSE	FALSE	FALSE	CcI8ee	2	219340424	0.498074	0.0161997	410385	OSA	TRUE	reported	textfile	NA	NA	0.0024	2.297e-15	806834	body mass index	TRUE	reported	66mL86	2	TRUE	7.52391e-05	60.7099
rs6783054	A	C	A	C	0.0099	-0.00127447	0.5028	0.543415	FALSE	FALSE	FALSE	CcI8ee	3	11631331	0.862288	0.00734724	410385	OSA	TRUE	reported	textfile	NA	NA	0.0017	6.22e-09	806834	body mass index	TRUE	reported	66mL86	2	TRUE	4.2031e-05	33.9134
rs6803161	T	C	T	C	0.0107	0.00710245	0.3945	0.36627	FALSE	FALSE	FALSE	CcI8ee	3	196478823	0.346497	0.00754453	410385	OSA	TRUE	reported	textfile	NA	NA	0.0019	2.705e-08	806834	body mass index	TRUE	reported	66mL86	2	TRUE	3.9306e-05	31.7146
rs6804842	A	G	A	G	-0.0141	-0.0187065	0.4301	0.46602	FALSE	FALSE	FALSE	CcI8ee	3	25064946	0.0103022	0.0072915	410385	OSA	TRUE	reported	textfile	NA	NA	0.0016	7.57e-18	806834	body mass index	TRUE	reported	66mL86	2	TRUE	9.62437e-05	77.66
rs6808814	T	C	T	C	0.0118	0.0092089	0.7335	0.77662	FALSE	FALSE	FALSE	CcI8ee	3	117133622	0.291084	0.00872264	410385	OSA	TRUE	reported	textfile	NA	NA	0.0019	1.305e-09	806834	body mass index	TRUE	reported	66mL86	2	TRUE	4.78026e-05	38.5705
rs6850421	A	G	A	G	0.0113	0.00733317	0.4564	0.521281	FALSE	FALSE	FALSE	CcI8ee	4	179265880	0.312931	0.0072671	410385	OSA	TRUE	reported	textfile	NA	NA	0.0019	3.657e-09	806834	body mass index	TRUE	reported	66mL86	2	TRUE	4.38376e-05	35.3711
rs6864049	A	G	A	G	-0.0121	-0.000489484	0.489	0.42046	FALSE	FALSE	FALSE	CcI8ee	5	124994829	0.947266	0.00740071	410385	OSA	TRUE	reported	textfile	NA	NA	0.0016	1.475e-13	806834	body mass index	TRUE	reported	66mL86	2	TRUE	7.08787e-05	57.1913
rs687339	T	C	T	C	0.0188	0.0204613	0.7697	0.848361	FALSE	FALSE	FALSE	CcI8ee	3	136213517	0.0435081	0.0101354	410385	OSA	TRUE	reported	textfile	NA	NA	0.0019	4.317e-22	806834	body mass index	TRUE	reported	66mL86	2	TRUE	0.000121331	97.9056
rs6882366	T	C	T	C	-0.0131	-0.0186847	0.3959	0.301643	FALSE	FALSE	FALSE	CcI8ee	5	96528989	0.0183768	0.00792417	410385	OSA	TRUE	reported	textfile	NA	NA	0.0017	4.387e-14	806834	body mass index	TRUE	reported	66mL86	2	TRUE	7.35917e-05	59.3805
rs6886072	T	C	T	C	-0.01	0.0140711	0.4665	0.503132	FALSE	FALSE	FALSE	CcI8ee	5	137262771	0.053075	0.00727448	410385	OSA	TRUE	reported	textfile	NA	NA	0.0017	4.125e-09	806834	body mass index	TRUE	reported	66mL86	2	TRUE	4.28844e-05	34.602
rs6888194	T	C	T	C	-0.0127	-0.00141182	0.8443	0.850422	FALSE	FALSE	FALSE	CcI8ee	5	107574956	0.889918	0.0102005	410385	OSA	TRUE	reported	textfile	NA	NA	0.0023	3.583e-08	806834	body mass index	TRUE	reported	66mL86	2	TRUE	3.77878e-05	30.4895
rs6890310	A	G	A	G	-0.0119	-0.00767094	0.2923	0.243609	FALSE	FALSE	FALSE	CcI8ee	5	27193466	0.365261	0.00847257	410385	OSA	TRUE	reported	textfile	NA	NA	0.0019	3.287e-10	806834	body mass index	TRUE	reported	66mL86	2	TRUE	4.86162e-05	39.227
rs6893539	A	C	A	C	-0.0122	-0.0249729	0.6981	0.716754	FALSE	FALSE	FALSE	CcI8ee	5	123370043	0.00187038	0.00802968	410385	OSA	TRUE	reported	textfile	NA	NA	0.0019	6.165e-11	806834	body mass index	TRUE	reported	66mL86	2	TRUE	5.10983e-05	41.2298
rs6909685	T	C	T	C	-0.0149	0.00730469	0.3295	0.351235	FALSE	FALSE	FALSE	CcI8ee	6	97306076	0.335946	0.00759162	410385	OSA	TRUE	reported	textfile	NA	NA	0.0018	2.782e-16	806834	body mass index	TRUE	reported	66mL86	2	TRUE	8.49193e-05	68.5214
rs6915002	T	C	T	C	0.0099	0.0195321	0.4113	0.371964	FALSE	FALSE	FALSE	CcI8ee	6	54163271	0.00932588	0.00751274	410385	OSA	TRUE	reported	textfile	NA	NA	0.0017	8.71e-09	806834	body mass index	TRUE	reported	66mL86	2	TRUE	4.2031e-05	33.9134
rs6921533	T	C	T	C	0.0104	0.0123394	0.2933	0.302855	FALSE	FALSE	FALSE	CcI8ee	6	73032611	0.118309	0.00790018	410385	OSA	TRUE	reported	textfile	NA	NA	0.0018	1.374e-08	806834	body mass index	TRUE	reported	66mL86	2	TRUE	4.13732e-05	33.3826
rs6922607	A	G	A	G	-0.013	-0.0151776	0.808	0.826348	FALSE	FALSE	FALSE	CcI8ee	6	142382346	0.113803	0.00959798	410385	OSA	TRUE	reported	textfile	NA	NA	0.0022	1.851e-09	806834	body mass index	TRUE	reported	66mL86	2	TRUE	4.32751e-05	34.9173
rs6950388	A	G	A	G	0.0135	0.00454784	0.7782	0.768939	FALSE	FALSE	FALSE	CcI8ee	7	1231063	0.599494	0.00866046	410385	OSA	TRUE	reported	textfile	NA	NA	0.0022	1.588e-09	806834	body mass index	TRUE	reported	66mL86	2	TRUE	4.66678e-05	37.6549
rs6973656	A	G	A	G	-0.0101	-0.0199489	0.5836	0.636952	FALSE	FALSE	FALSE	CcI8ee	7	77793266	0.00816206	0.00754127	410385	OSA	TRUE	reported	textfile	NA	NA	0.0017	6.31e-09	806834	body mass index	TRUE	reported	66mL86	2	TRUE	4.37463e-05	35.2975
rs698147	A	G	A	G	0.0116	-0.00860871	0.447	0.498421	FALSE	FALSE	FALSE	CcI8ee	5	3513371	0.23624	0.00726819	410385	OSA	TRUE	reported	textfile	NA	NA	0.0017	9.672e-12	806834	body mass index	TRUE	reported	66mL86	2	TRUE	5.77044e-05	46.5604
rs7024334	T	G	T	G	0.0135	0.0102668	0.2254	0.207306	FALSE	FALSE	FALSE	CcI8ee	9	106309794	0.251942	0.0089616	410385	OSA	TRUE	reported	textfile	NA	NA	0.002	4.708e-12	806834	body mass index	TRUE	reported	66mL86	2	TRUE	5.64675e-05	45.5624
rs7025938	C	G	C	G	-0.0162	-0.0223369	0.6798	0.610501	FALSE	TRUE	FALSE	CcI8ee	9	100326039	0.00271556	0.00745003	410385	OSA	TRUE	reported	textfile	NA	NA	0.0018	1.47e-19	806834	body mass index	TRUE	reported	66mL86	2	TRUE	0.000100382	80.9998
rs7070670	T	C	T	C	-0.0126	0.0100621	0.3228	0.281815	FALSE	FALSE	FALSE	CcI8ee	10	60082887	0.214515	0.00810643	410385	OSA	TRUE	reported	textfile	NA	NA	0.0021	7.143e-10	806834	body mass index	TRUE	reported	66mL86	2	TRUE	4.46169e-05	35.9999
rs7084454	A	G	A	G	0.0198	0.0219191	0.3086	0.307134	FALSE	FALSE	FALSE	CcI8ee	10	21532345	0.00534441	0.00786898	410385	OSA	TRUE	reported	textfile	NA	NA	0.0018	4.505e-27	806834	body mass index	TRUE	reported	66mL86	2	TRUE	0.000149946	121
rs7102454	T	C	T	C	-0.0168	0.00859167	0.6437	0.714198	FALSE	FALSE	FALSE	CcI8ee	11	65827349	0.285553	0.00804517	410385	OSA	TRUE	reported	textfile	NA	NA	0.0018	3.839e-21	806834	body mass index	TRUE	reported	66mL86	2	TRUE	0.000107955	87.1109
rs7124681	A	C	A	C	0.0257	0.0141171	0.4162	0.397315	FALSE	FALSE	FALSE	CcI8ee	11	47508395	0.0573614	0.00742789	410385	OSA	TRUE	reported	textfile	NA	NA	0.0016	3.956e-55	806834	body mass index	TRUE	reported	66mL86	2	TRUE	0.000319671	258.003
rs7138803	A	G	A	G	0.0297	0.0166393	0.387	0.382494	FALSE	FALSE	FALSE	CcI8ee	12	49853685	0.0263124	0.00748988	410385	OSA	TRUE	reported	textfile	NA	NA	0.0017	3.095e-71	806834	body mass index	TRUE	reported	66mL86	2	TRUE	0.000378152	305.221
rs7161194	A	G	A	G	0.019	0.0038812	0.3437	0.305967	FALSE	FALSE	FALSE	CcI8ee	14	101062668	0.627373	0.00799543	410385	OSA	TRUE	reported	textfile	NA	NA	0.0019	2.23e-24	806834	body mass index	TRUE	reported	66mL86	2	TRUE	0.000123926	99.9998
rs7171864	A	G	A	G	0.0132	-0.00181115	0.6935	0.703436	FALSE	FALSE	FALSE	CcI8ee	15	72934908	0.820377	0.00797655	410385	OSA	TRUE	reported	textfile	NA	NA	0.0017	2.6e-14	806834	body mass index	TRUE	reported	66mL86	2	TRUE	7.47194e-05	60.2905
rs7172627	A	G	A	G	-0.0114	-0.00880351	0.523	0.550116	FALSE	FALSE	FALSE	CcI8ee	15	31585487	0.227423	0.00729356	410385	OSA	TRUE	reported	textfile	NA	NA	0.0017	1.813e-11	806834	body mass index	TRUE	reported	66mL86	2	TRUE	5.57319e-05	44.9687
rs7206608	C	G	C	G	-0.013	-0.000184706	0.6751	0.645325	FALSE	TRUE	FALSE	CcI8ee	16	82839023	0.980597	0.00759484	410385	OSA	TRUE	reported	textfile	NA	NA	0.0018	1.202e-12	806834	body mass index	TRUE	reported	66mL86	2	TRUE	6.46442e-05	52.1604
rs7245985	T	G	T	G	0.0119	-0.003111	0.7956	0.813297	FALSE	FALSE	FALSE	CcI8ee	19	30219503	0.738569	0.00932139	410385	OSA	TRUE	reported	textfile	NA	NA	0.0021	1.876e-08	806834	body mass index	TRUE	reported	66mL86	2	TRUE	3.97973e-05	32.111
rs72649373	T	C	T	C	-0.0167	-0.00534301	0.8619	0.845381	FALSE	FALSE	FALSE	CcI8ee	4	79688812	0.599341	0.0101704	410385	OSA	TRUE	reported	textfile	NA	NA	0.0028	3.203e-09	806834	body mass index	TRUE	reported	66mL86	2	TRUE	4.40873e-05	35.5726
rs72673947	A	G	A	G	-0.0223	-0.0137997	0.8902	0.86322	FALSE	FALSE	FALSE	CcI8ee	8	117872140	0.194072	0.0106264	410385	OSA	TRUE	reported	textfile	NA	NA	0.0031	4.106e-13	806834	body mass index	TRUE	reported	66mL86	2	TRUE	6.41319e-05	51.747
rs72757415	T	G	T	G	-0.0159	-0.025859	0.2123	0.252738	FALSE	FALSE	FALSE	CcI8ee	15	92029532	0.00207831	0.00839902	410385	OSA	TRUE	reported	textfile	NA	NA	0.0023	1.337e-11	806834	body mass index	TRUE	reported	66mL86	2	TRUE	5.92282e-05	47.7901
rs73213484	A	T	A	T	0.0208	0.00856273	0.8565	0.853421	FALSE	TRUE	FALSE	CcI8ee	4	28487717	0.406043	0.0103056	410385	OSA	TRUE	reported	textfile	NA	NA	0.0027	2.043e-14	806834	body mass index	TRUE	reported	66mL86	2	TRUE	7.35501e-05	59.3469
rs73225274	A	G	A	G	-0.0156	-0.00403279	0.8649	0.899113	FALSE	FALSE	FALSE	CcI8ee	8	21231398	0.738747	0.0120919	410385	OSA	TRUE	reported	textfile	NA	NA	0.0028	2.326e-08	806834	body mass index	TRUE	reported	66mL86	2	TRUE	3.84709e-05	31.0407
rs7323	C	G	C	G	-0.0166	-0.010543	0.268	0.258934	FALSE	TRUE	FALSE	CcI8ee	13	27434894	0.205246	0.00832292	410385	OSA	TRUE	reported	textfile	NA	NA	0.0019	2.179e-18	806834	body mass index	TRUE	reported	66mL86	2	TRUE	9.45984e-05	76.3322
rs7357754	A	G	A	G	-0.012	-0.0111324	0.4985	0.49879	FALSE	FALSE	FALSE	CcI8ee	9	89592393	0.125363	0.00726349	410385	OSA	TRUE	reported	textfile	NA	NA	0.0017	1.814e-12	806834	body mass index	TRUE	reported	66mL86	2	TRUE	6.17524e-05	49.8269
rs73985439	A	C	A	C	-0.0131	-0.00153886	0.6914	0.695319	FALSE	FALSE	FALSE	CcI8ee	2	211434524	0.84574	0.0079096	410385	OSA	TRUE	reported	textfile	NA	NA	0.0021	1.839e-10	806834	body mass index	TRUE	reported	66mL86	2	TRUE	4.8228e-05	38.9137
rs742748	T	C	T	C	-0.0113	0.00648242	0.5864	0.575688	FALSE	FALSE	FALSE	CcI8ee	20	40664757	0.380734	0.00739542	410385	OSA	TRUE	reported	textfile	NA	NA	0.0017	1.13e-11	806834	body mass index	TRUE	reported	66mL86	2	TRUE	5.47584e-05	44.1833
rs74887628	A	G	A	G	0.0305	0.0103238	0.0339	0.0142058	FALSE	FALSE	FALSE	CcI8ee	1	147561000	0.738768	0.0309572	410385	OSA	TRUE	reported	textfile	NA	NA	0.0054	1.758e-08	806834	body mass index	TRUE	reported	66mL86	2	TRUE	3.95376e-05	31.9015
rs7498665	A	G	A	G	-0.0285	-0.0196146	0.6179	0.586881	FALSE	FALSE	FALSE	CcI8ee	16	28871920	0.00787209	0.00738085	410385	OSA	TRUE	reported	textfile	NA	NA	0.0017	1.139e-66	806834	body mass index	TRUE	reported	66mL86	2	TRUE	0.000348222	281.055
rs750090	T	C	T	C	0.0113	0.0035376	0.6258	0.588007	FALSE	FALSE	FALSE	CcI8ee	4	152010284	0.631891	0.00738435	410385	OSA	TRUE	reported	textfile	NA	NA	0.0018	2.496e-10	806834	body mass index	TRUE	reported	66mL86	2	TRUE	4.88435e-05	39.4104
rs7512146	T	G	T	G	-0.0097	-0.0200356	0.5272	0.489623	FALSE	FALSE	FALSE	CcI8ee	1	33817407	0.00583593	0.00726754	410385	OSA	TRUE	reported	textfile	NA	NA	0.0017	1.286e-08	806834	body mass index	TRUE	reported	66mL86	2	TRUE	4.035e-05	32.557
rs7534091	A	G	A	G	-0.012	0.00336997	0.7182	0.758061	FALSE	FALSE	FALSE	CcI8ee	1	118321993	0.691837	0.00850225	410385	OSA	TRUE	reported	textfile	NA	NA	0.0018	6.65e-11	806834	body mass index	TRUE	reported	66mL86	2	TRUE	5.5082e-05	44.4443
rs7561278	T	C	T	C	0.0169	0.00154335	0.7668	0.764637	FALSE	FALSE	FALSE	CcI8ee	2	48727766	0.857915	0.0086207	410385	OSA	TRUE	reported	textfile	NA	NA	0.0021	4.89e-16	806834	body mass index	TRUE	reported	66mL86	2	TRUE	8.02631e-05	64.764
rs756717	A	G	A	G	-0.0134	-0.00798082	0.394	0.406393	FALSE	FALSE	FALSE	CcI8ee	16	72962263	0.282716	0.00742928	410385	OSA	TRUE	reported	textfile	NA	NA	0.0017	2.383e-15	806834	body mass index	TRUE	reported	66mL86	2	TRUE	7.70006e-05	62.1313
rs7588437	A	G	A	G	-0.0165	-0.0162608	0.3664	0.301647	FALSE	FALSE	FALSE	CcI8ee	2	180710554	0.0400037	0.00791775	410385	OSA	TRUE	reported	textfile	NA	NA	0.0017	2.321e-22	806834	body mass index	TRUE	reported	66mL86	2	TRUE	0.000116744	94.2039
rs7593917	A	G	A	G	-0.0115	-0.00658376	0.4535	0.550503	FALSE	FALSE	FALSE	CcI8ee	2	203066289	0.367995	0.00731338	410385	OSA	TRUE	reported	textfile	NA	NA	0.0016	9.671e-13	806834	body mass index	TRUE	reported	66mL86	2	TRUE	6.40241e-05	51.66
rs7599312	A	G	A	G	-0.0182	-0.00819898	0.2737	0.303576	FALSE	FALSE	FALSE	CcI8ee	2	212548507	0.300651	0.00792143	410385	OSA	TRUE	reported	textfile	NA	NA	0.0018	1.521e-23	806834	body mass index	TRUE	reported	66mL86	2	TRUE	0.000126695	102.234
rs7616009	A	G	A	G	-0.0157	-0.0133435	0.1595	0.1086	FALSE	FALSE	FALSE	CcI8ee	3	195161027	0.253256	0.0116794	410385	OSA	TRUE	reported	textfile	NA	NA	0.0024	4.331e-11	806834	body mass index	TRUE	reported	66mL86	2	TRUE	5.30359e-05	42.7933
rs7631156	A	G	A	G	0.0215	0.00884067	0.3091	0.294199	FALSE	FALSE	FALSE	CcI8ee	3	132032784	0.267912	0.00797978	410385	OSA	TRUE	reported	textfile	NA	NA	0.0018	3.329e-32	806834	body mass index	TRUE	reported	66mL86	2	TRUE	0.000176795	142.669
rs7640424	T	C	T	C	-0.0135	-0.00546458	0.3106	0.353599	FALSE	FALSE	FALSE	CcI8ee	3	108101216	0.472867	0.00761272	410385	OSA	TRUE	reported	textfile	NA	NA	0.0018	1.226e-14	806834	body mass index	TRUE	reported	66mL86	2	TRUE	6.97121e-05	56.2499
rs765125	T	C	T	C	-0.0098	-0.0185025	0.5855	0.543981	FALSE	FALSE	FALSE	CcI8ee	12	2047041	0.0112985	0.00730362	410385	OSA	TRUE	reported	textfile	NA	NA	0.0017	1.268e-08	806834	body mass index	TRUE	reported	66mL86	2	TRUE	4.11862e-05	33.2318
rs765875	T	C	T	C	-0.0132	-0.000625132	0.4689	0.57999	FALSE	FALSE	FALSE	CcI8ee	6	142864546	0.932556	0.0073867	410385	OSA	TRUE	reported	textfile	NA	NA	0.0017	1.077e-14	806834	body mass index	TRUE	reported	66mL86	2	TRUE	7.47194e-05	60.2905
rs76638898	A	G	A	G	-0.0376	-0.0153111	0.0234	0.0362821	FALSE	FALSE	FALSE	CcI8ee	10	20810655	0.434149	0.0195767	410385	OSA	TRUE	reported	textfile	NA	NA	0.0065	8.148e-09	806834	body mass index	TRUE	reported	66mL86	2	TRUE	4.14712e-05	33.4617
rs7678054	A	G	A	G	-0.0099	-0.0106208	0.4788	0.398767	FALSE	FALSE	FALSE	CcI8ee	4	94172704	0.152383	0.0074211	410385	OSA	TRUE	reported	textfile	NA	NA	0.0017	4.574e-09	806834	body mass index	TRUE	reported	66mL86	2	TRUE	4.2031e-05	33.9134
rs768023	A	G	A	G	0.0161	0.0210045	0.6033	0.57907	FALSE	FALSE	FALSE	CcI8ee	6	108554799	0.00436104	0.00736794	410385	OSA	TRUE	reported	textfile	NA	NA	0.0016	1.127e-22	806834	body mass index	TRUE	reported	66mL86	2	TRUE	0.00012548	101.254
rs7685628	A	T	A	T	0.0101	-0.000876072	0.4014	0.340996	FALSE	TRUE	FALSE	CcI8ee	4	164388981	0.909075	0.00767099	410385	OSA	TRUE	reported	textfile	NA	NA	0.0017	6.145e-09	806834	body mass index	TRUE	reported	66mL86	2	TRUE	4.37463e-05	35.2975
rs76942203	A	G	A	G	0.0263	-0.00262545	0.0587	0.0752791	FALSE	FALSE	FALSE	CcI8ee	11	117102531	0.848795	0.0137706	410385	OSA	TRUE	reported	textfile	NA	NA	0.0041	9.078e-11	806834	body mass index	TRUE	reported	66mL86	2	TRUE	5.09962e-05	41.1474
rs7696649	A	G	A	G	0.0116	-0.00888871	0.278	0.246769	FALSE	FALSE	FALSE	CcI8ee	4	119401022	0.2927	0.00844759	410385	OSA	TRUE	reported	textfile	NA	NA	0.0019	4.725e-10	806834	body mass index	TRUE	reported	66mL86	2	TRUE	4.6196e-05	37.2741
rs7713317	A	G	A	G	-0.0166	-0.023452	0.7198	0.684934	FALSE	FALSE	FALSE	CcI8ee	5	96381018	0.00257034	0.0077786	410385	OSA	TRUE	reported	textfile	NA	NA	0.0018	1.959e-20	806834	body mass index	TRUE	reported	66mL86	2	TRUE	0.0001054	85.0492
rs7715256	T	G	T	G	-0.0158	-0.0104198	0.5644	0.590732	FALSE	FALSE	FALSE	CcI8ee	5	154158333	0.160447	0.00742375	410385	OSA	TRUE	reported	textfile	NA	NA	0.0016	3.978e-22	806834	body mass index	TRUE	reported	66mL86	2	TRUE	0.000120847	97.5154
rs77165542	T	C	T	C	-0.0939	-0.0466898	0.0341	0.0169214	FALSE	FALSE	FALSE	CcI8ee	2	430975	0.0999954	0.028385	410385	OSA	TRUE	reported	textfile	NA	NA	0.0053	1.505e-70	806834	body mass index	TRUE	reported	66mL86	2	TRUE	0.00038889	313.891
rs7727781	T	C	T	C	0.0093	0.00862294	0.5164	0.440437	FALSE	FALSE	FALSE	CcI8ee	5	165758566	0.239538	0.00733155	410385	OSA	TRUE	reported	textfile	NA	NA	0.0017	4.272e-08	806834	body mass index	TRUE	reported	66mL86	2	TRUE	3.70909e-05	29.9273
rs7730004	T	C	T	C	0.0139	0.0108032	0.6614	0.554691	FALSE	FALSE	FALSE	CcI8ee	5	43190931	0.140431	0.00732825	410385	OSA	TRUE	reported	textfile	NA	NA	0.0018	1.461e-14	806834	body mass index	TRUE	reported	66mL86	2	TRUE	7.39041e-05	59.6326
rs7734385	A	G	A	G	-0.0101	-0.00541007	0.4449	0.528707	FALSE	FALSE	FALSE	CcI8ee	5	159033204	0.45806	0.00729075	410385	OSA	TRUE	reported	textfile	NA	NA	0.0016	6.084e-10	806834	body mass index	TRUE	reported	66mL86	2	TRUE	4.93852e-05	39.8476
rs77432547	A	G	A	G	-0.017	8.3643e-05	0.7229	0.631337	FALSE	FALSE	FALSE	CcI8ee	13	85920682	0.991151	0.00754207	410385	OSA	TRUE	reported	textfile	NA	NA	0.0021	1.44e-15	806834	body mass index	TRUE	reported	66mL86	2	TRUE	8.12157e-05	65.5327
rs7760482	A	G	A	G	-0.0102	0.00262372	0.6159	0.569994	FALSE	FALSE	FALSE	CcI8ee	6	147033140	0.72183	0.00736971	410385	OSA	TRUE	reported	textfile	NA	NA	0.0018	6.248e-09	806834	body mass index	TRUE	reported	66mL86	2	TRUE	3.97973e-05	32.111
rs7774	A	C	A	C	0.0128	0.0145497	0.3197	0.399816	FALSE	FALSE	FALSE	CcI8ee	17	4897868	0.0514233	0.00746931	410385	OSA	TRUE	reported	textfile	NA	NA	0.0021	4.223e-10	806834	body mass index	TRUE	reported	66mL86	2	TRUE	4.60444e-05	37.1518
rs7802342	T	G	T	G	-0.0124	-0.00902425	0.7048	0.742993	FALSE	FALSE	FALSE	CcI8ee	7	137751179	0.27798	0.0083183	410385	OSA	TRUE	reported	textfile	NA	NA	0.0019	6.233e-11	806834	body mass index	TRUE	reported	66mL86	2	TRUE	5.27873e-05	42.5927
rs7842934	T	C	T	C	-0.0178	-0.0102887	0.9211	0.950719	FALSE	FALSE	FALSE	CcI8ee	8	131826674	0.540245	0.0167994	410385	OSA	TRUE	reported	textfile	NA	NA	0.0031	1.548e-08	806834	body mass index	TRUE	reported	66mL86	2	TRUE	4.08615e-05	32.9697
rs7861160	T	C	T	C	0.0095	0.00291838	0.5941	0.572085	FALSE	FALSE	FALSE	CcI8ee	9	78184663	0.69128	0.00734889	410385	OSA	TRUE	reported	textfile	NA	NA	0.0017	3.678e-08	806834	body mass index	TRUE	reported	66mL86	2	TRUE	3.87033e-05	31.2283
rs7893571	T	G	T	G	0.0125	0.00122226	0.6736	0.693938	FALSE	FALSE	FALSE	CcI8ee	10	16708130	0.877033	0.00789925	410385	OSA	TRUE	reported	textfile	NA	NA	0.0018	5.832e-12	806834	body mass index	TRUE	reported	66mL86	2	TRUE	5.97675e-05	48.2252
rs7899106	A	G	A	G	-0.0327	-0.0448349	0.9496	0.955544	FALSE	FALSE	FALSE	CcI8ee	10	85651147	0.0101616	0.0174436	410385	OSA	TRUE	reported	textfile	NA	NA	0.0037	1.719e-18	806834	body mass index	TRUE	reported	66mL86	2	TRUE	9.67979e-05	78.1072
rs7903146	T	C	T	C	-0.0178	-0.0307326	0.2787	0.199951	FALSE	FALSE	FALSE	CcI8ee	10	112998590	0.000764592	0.00913218	410385	OSA	TRUE	reported	textfile	NA	NA	0.0018	1.665e-23	806834	body mass index	TRUE	reported	66mL86	2	TRUE	0.000121188	97.7899
rs7907470	A	G	A	G	-0.0177	0.00260276	0.9161	0.880869	FALSE	FALSE	FALSE	CcI8ee	10	10227026	0.816369	0.0112083	410385	OSA	TRUE	reported	textfile	NA	NA	0.0031	7.355e-09	806834	body mass index	TRUE	reported	66mL86	2	TRUE	4.04037e-05	32.6003
rs79113395	A	G	A	G	-0.02	-0.0035958	0.266	0.233248	FALSE	FALSE	FALSE	CcI8ee	1	1659060	0.678902	0.00868629	410385	OSA	TRUE	reported	textfile	NA	NA	0.0022	2.033e-20	806834	body mass index	TRUE	reported	66mL86	2	TRUE	0.00010242	82.6444
rs79186842	A	G	A	G	0.0202	0.000291047	0.8597	0.843521	FALSE	FALSE	FALSE	CcI8ee	20	49072499	0.976824	0.0100187	410385	OSA	TRUE	reported	textfile	NA	NA	0.0028	2.596e-13	806834	body mass index	TRUE	reported	66mL86	2	TRUE	6.45022e-05	52.0458
rs7944782	T	G	T	G	-0.0144	-0.0107493	0.5016	0.475685	FALSE	FALSE	FALSE	CcI8ee	11	130925803	0.140562	0.0072941	410385	OSA	TRUE	reported	textfile	NA	NA	0.0017	3.61e-17	806834	body mass index	TRUE	reported	66mL86	2	TRUE	8.8921e-05	71.7507
rs7975187	A	G	A	G	-0.0137	0.0129992	0.7712	0.806946	FALSE	FALSE	FALSE	CcI8ee	12	60570327	0.156594	0.00917623	410385	OSA	TRUE	reported	textfile	NA	NA	0.0021	3.86e-11	806834	body mass index	TRUE	reported	66mL86	2	TRUE	5.27467e-05	42.56
rs79780963	T	C	T	C	0.0244	0.033773	0.0804	0.0831971	FALSE	FALSE	FALSE	CcI8ee	10	103192742	0.00940784	0.0130053	410385	OSA	TRUE	reported	textfile	NA	NA	0.0035	2.632e-12	806834	body mass index	TRUE	reported	66mL86	2	TRUE	6.02328e-05	48.6007
rs79906980	T	C	T	C	0.0158	0.0141186	0.1555	0.11473	FALSE	FALSE	FALSE	CcI8ee	1	57422313	0.217513	0.0114491	410385	OSA	TRUE	reported	textfile	NA	NA	0.0026	1.691e-09	806834	body mass index	TRUE	reported	66mL86	2	TRUE	4.57682e-05	36.9289
rs805412	A	G	A	G	-0.0098	-0.0195702	0.4337	0.500043	FALSE	FALSE	FALSE	CcI8ee	2	53893683	0.00710788	0.00727047	410385	OSA	TRUE	reported	textfile	NA	NA	0.0017	1.144e-08	806834	body mass index	TRUE	reported	66mL86	2	TRUE	4.11862e-05	33.2318
rs8057911	T	C	T	C	0.0125	0.0166751	0.234	0.196819	FALSE	FALSE	FALSE	CcI8ee	16	54109440	0.0685141	0.00915406	410385	OSA	TRUE	reported	textfile	NA	NA	0.0023	3.658e-08	806834	body mass index	TRUE	reported	66mL86	2	TRUE	3.6607e-05	29.5368
rs8065172	A	G	A	G	-0.0124	-0.00210939	0.2383	0.28234	FALSE	FALSE	FALSE	CcI8ee	17	33129951	0.793983	0.00807756	410385	OSA	TRUE	reported	textfile	NA	NA	0.002	5.291e-10	806834	body mass index	TRUE	reported	66mL86	2	TRUE	4.76407e-05	38.4399
rs8097672	A	T	A	T	-0.0209	-0.0327748	0.8545	0.825904	FALSE	TRUE	FALSE	CcI8ee	18	1839600	0.000568107	0.00950986	410385	OSA	TRUE	reported	textfile	NA	NA	0.0024	3.26e-18	806834	body mass index	TRUE	reported	66mL86	2	TRUE	9.39821e-05	75.8349
rs8122855	A	G	A	G	0.0137	0.00611946	0.3377	0.343826	FALSE	FALSE	FALSE	CcI8ee	20	25211413	0.42324	0.00764157	410385	OSA	TRUE	reported	textfile	NA	NA	0.0018	4.108e-14	806834	body mass index	TRUE	reported	66mL86	2	TRUE	7.17928e-05	57.9289
rs8126575	T	G	T	G	0.0152	0.00721853	0.8673	0.818893	FALSE	FALSE	FALSE	CcI8ee	21	45015695	0.448673	0.00952779	410385	OSA	TRUE	reported	textfile	NA	NA	0.0025	5.879e-10	806834	body mass index	TRUE	reported	66mL86	2	TRUE	4.58145e-05	36.9663
rs8134638	T	C	T	C	-0.0133	-0.0119201	0.6273	0.482494	FALSE	FALSE	FALSE	CcI8ee	21	39272244	0.101622	0.00728152	410385	OSA	TRUE	reported	textfile	NA	NA	0.002	1.574e-11	806834	body mass index	TRUE	reported	66mL86	2	TRUE	5.48069e-05	44.2224
rs8181823	A	C	A	C	-0.0125	-0.00463311	0.2344	0.269669	FALSE	FALSE	FALSE	CcI8ee	13	64903808	0.571372	0.00818525	410385	OSA	TRUE	reported	textfile	NA	NA	0.002	4.363e-10	806834	body mass index	TRUE	reported	66mL86	2	TRUE	4.84122e-05	39.0624
rs845084	A	G	A	G	0.0136	0.0023748	0.2666	0.259543	FALSE	FALSE	FALSE	CcI8ee	10	123460520	0.774731	0.00829793	410385	OSA	TRUE	reported	textfile	NA	NA	0.0019	3.219e-12	806834	body mass index	TRUE	reported	66mL86	2	TRUE	6.34978e-05	51.2353
rs852056	T	C	T	C	0.0123	0.0152805	0.2538	0.233719	FALSE	FALSE	FALSE	CcI8ee	20	17122215	0.0749722	0.00858149	410385	OSA	TRUE	reported	textfile	NA	NA	0.0019	2.145e-10	806834	body mass index	TRUE	reported	66mL86	2	TRUE	5.19393e-05	41.9085
rs879620	T	C	T	C	0.0226	0.019813	0.5966	0.578513	FALSE	FALSE	FALSE	CcI8ee	16	3965728	0.00718257	0.00737019	410385	OSA	TRUE	reported	textfile	NA	NA	0.0017	8.449e-39	806834	body mass index	TRUE	reported	66mL86	2	TRUE	0.000218998	176.733
rs889398	T	C	T	C	-0.0195	0.00390667	0.4151	0.425648	FALSE	FALSE	FALSE	CcI8ee	16	69522812	0.597218	0.00739333	410385	OSA	TRUE	reported	textfile	NA	NA	0.0016	3.234e-32	806834	body mass index	TRUE	reported	66mL86	2	TRUE	0.000184062	148.535
rs891387	T	C	T	C	0.0208	0.0224595	0.4951	0.488542	FALSE	FALSE	FALSE	CcI8ee	18	23523945	0.00208708	0.00729786	410385	OSA	TRUE	reported	textfile	NA	NA	0.0017	9.256e-35	806834	body mass index	TRUE	reported	66mL86	2	TRUE	0.000185509	149.702
rs895330	C	G	C	G	0.0196	0.0189605	0.806	0.836084	FALSE	TRUE	FALSE	CcI8ee	19	4060709	0.0535636	0.00982237	410385	OSA	TRUE	reported	textfile	NA	NA	0.0022	1.588e-19	806834	body mass index	TRUE	reported	66mL86	2	TRUE	9.83648e-05	79.3717
rs900144	T	C	T	C	0.0148	0.0304645	0.5784	0.510076	FALSE	FALSE	FALSE	CcI8ee	11	13272721	2.85627e-05	0.0072801	410385	OSA	TRUE	reported	textfile	NA	NA	0.0017	1.526e-18	806834	body mass index	TRUE	reported	66mL86	2	TRUE	9.39292e-05	75.7922
rs9168	A	C	A	C	-0.0139	0.0114762	0.2752	0.25709	FALSE	FALSE	FALSE	CcI8ee	13	98449329	0.168232	0.00832869	410385	OSA	TRUE	reported	textfile	NA	NA	0.0019	1.075e-13	806834	body mass index	TRUE	reported	66mL86	2	TRUE	6.63299e-05	53.5206
rs925018	C	G	C	G	-0.013	-0.0265179	0.6665	0.735229	FALSE	TRUE	FALSE	CcI8ee	3	62727468	0.00122442	0.00820193	410385	OSA	TRUE	reported	textfile	NA	NA	0.0017	4.328e-14	806834	body mass index	TRUE	reported	66mL86	2	TRUE	7.24725e-05	58.4774
rs9294260	A	G	A	G	0.014	-0.00229245	0.4689	0.507035	FALSE	FALSE	FALSE	CcI8ee	6	82723511	0.75316	0.00728972	410385	OSA	TRUE	reported	textfile	NA	NA	0.0016	8.161e-18	806834	body mass index	TRUE	reported	66mL86	2	TRUE	9.48835e-05	76.5623
rs9299	T	C	T	C	0.0119	0.0139116	0.6447	0.693328	FALSE	FALSE	FALSE	CcI8ee	17	48592068	0.0778951	0.00789072	410385	OSA	TRUE	reported	textfile	NA	NA	0.0018	1.869e-11	806834	body mass index	TRUE	reported	66mL86	2	TRUE	5.41678e-05	43.7067
rs930295	A	C	A	C	0.0208	0.0259777	0.1548	0.128996	FALSE	FALSE	FALSE	CcI8ee	2	50006214	0.0168078	0.0108653	410385	OSA	TRUE	reported	textfile	NA	NA	0.0023	2.03e-19	806834	body mass index	TRUE	reported	66mL86	2	TRUE	0.000101354	81.7843
rs9304665	A	T	A	T	0.023	0.00336853	0.7423	0.718925	FALSE	TRUE	FALSE	CcI8ee	19	47099320	0.67718	0.0080913	410385	OSA	TRUE	reported	textfile	NA	NA	0.002	2.203e-31	806834	body mass index	TRUE	reported	66mL86	2	TRUE	0.000163885	132.25
rs9320823	T	C	T	C	-0.0165	-0.0179466	0.4118	0.321603	FALSE	FALSE	FALSE	CcI8ee	6	97981461	0.0210257	0.00777745	410385	OSA	TRUE	reported	textfile	NA	NA	0.0017	2.073e-21	806834	body mass index	TRUE	reported	66mL86	2	TRUE	0.000116744	94.2039
rs935166	A	G	A	G	-0.0152	-0.0242919	0.4948	0.427926	FALSE	FALSE	FALSE	CcI8ee	2	26726498	0.00101216	0.00739004	410385	OSA	TRUE	reported	textfile	NA	NA	0.0019	8.691e-16	806834	body mass index	TRUE	reported	66mL86	2	TRUE	7.93161e-05	63.9998
rs9370410	A	G	A	G	0.0105	-0.00154718	0.7293	0.739954	FALSE	FALSE	FALSE	CcI8ee	6	55307044	0.851922	0.00828847	410385	OSA	TRUE	reported	textfile	NA	NA	0.0019	2.584e-08	806834	body mass index	TRUE	reported	66mL86	2	TRUE	3.78504e-05	30.5401
rs9375702	T	C	T	C	-0.0106	0.0104352	0.6785	0.689972	FALSE	FALSE	FALSE	CcI8ee	6	130063042	0.183335	0.00784274	410385	OSA	TRUE	reported	textfile	NA	NA	0.0018	5.522e-09	806834	body mass index	TRUE	reported	66mL86	2	TRUE	4.29797e-05	34.6789
rs942066	A	G	A	G	-0.0202	-0.00299125	0.373	0.373787	FALSE	FALSE	FALSE	CcI8ee	14	93565568	0.690669	0.00751671	410385	OSA	TRUE	reported	textfile	NA	NA	0.002	2.356e-24	806834	body mass index	TRUE	reported	66mL86	2	TRUE	0.000126416	102.01
rs9458814	T	C	T	C	-0.0112	-0.0102068	0.7708	0.796489	FALSE	FALSE	FALSE	CcI8ee	6	163350273	0.25997	0.00906091	410385	OSA	TRUE	reported	textfile	NA	NA	0.002	2.328e-08	806834	body mass index	TRUE	reported	66mL86	2	TRUE	3.88665e-05	31.3599
rs946824	T	C	T	C	0.0197	0.00202706	0.1355	0.147061	FALSE	FALSE	FALSE	CcI8ee	1	243520717	0.843624	0.0102761	410385	OSA	TRUE	reported	textfile	NA	NA	0.0025	4.823e-15	806834	body mass index	TRUE	reported	66mL86	2	TRUE	7.69546e-05	62.0942
rs9478496	T	C	T	C	-0.0157	-0.0282429	0.8453	0.800303	FALSE	FALSE	FALSE	CcI8ee	6	154012048	0.00180273	0.00904946	410385	OSA	TRUE	reported	textfile	NA	NA	0.0023	8.169e-12	806834	body mass index	TRUE	reported	66mL86	2	TRUE	5.77477e-05	46.5953
rs9512648	A	G	A	G	0.0095	-0.00727833	0.4741	0.400445	FALSE	FALSE	FALSE	CcI8ee	13	27359773	0.327937	0.00743994	410385	OSA	TRUE	reported	textfile	NA	NA	0.0017	4.113e-08	806834	body mass index	TRUE	reported	66mL86	2	TRUE	3.87033e-05	31.2283
rs9522183	T	G	T	G	-0.0135	-0.0140847	0.5492	0.535462	FALSE	FALSE	FALSE	CcI8ee	13	111324933	0.0542088	0.0073161	410385	OSA	TRUE	reported	textfile	NA	NA	0.0019	2.1e-12	806834	body mass index	TRUE	reported	66mL86	2	TRUE	6.25675e-05	50.4846
rs9527895	T	C	T	C	-0.0158	-0.0125855	0.819	0.85589	FALSE	FALSE	FALSE	CcI8ee	13	58793633	0.224293	0.0103568	410385	OSA	TRUE	reported	textfile	NA	NA	0.0023	3.693e-12	806834	body mass index	TRUE	reported	66mL86	2	TRUE	5.84856e-05	47.1908
rs9531786	C	G	C	G	-0.0111	-0.0206553	0.3715	0.338695	FALSE	TRUE	FALSE	CcI8ee	13	85409833	0.00732268	0.00770204	410385	OSA	TRUE	reported	textfile	NA	NA	0.0018	4.111e-10	806834	body mass index	TRUE	reported	66mL86	2	TRUE	4.71299e-05	38.0277
rs9569777	T	G	T	G	-0.0201	-0.019765	0.1865	0.196671	FALSE	FALSE	FALSE	CcI8ee	13	57910652	0.0305752	0.00913964	410385	OSA	TRUE	reported	textfile	NA	NA	0.0021	3.43e-21	806834	body mass index	TRUE	reported	66mL86	2	TRUE	0.000113532	91.612
rs9595908	T	C	T	C	0.0154	0.00814519	0.6427	0.570047	FALSE	FALSE	FALSE	CcI8ee	13	32610151	0.26755	0.00734646	410385	OSA	TRUE	reported	textfile	NA	NA	0.0017	3.734e-20	806834	body mass index	TRUE	reported	66mL86	2	TRUE	0.000101699	82.0621
rs9599161	T	C	T	C	0.0098	0.00712119	0.57	0.675911	FALSE	FALSE	FALSE	CcI8ee	13	66859884	0.360551	0.00778854	410385	OSA	TRUE	reported	textfile	NA	NA	0.0016	2.324e-09	806834	body mass index	TRUE	reported	66mL86	2	TRUE	4.64952e-05	37.5155
rs9603697	T	C	T	C	0.0134	0.00125559	0.3184	0.410139	FALSE	FALSE	FALSE	CcI8ee	13	40209186	0.865241	0.00739859	410385	OSA	TRUE	reported	textfile	NA	NA	0.0018	1.689e-13	806834	body mass index	TRUE	reported	66mL86	2	TRUE	6.86832e-05	55.4196
rs962796	T	C	T	C	0.014	0.0161135	0.1937	0.193491	FALSE	FALSE	FALSE	CcI8ee	13	53811149	0.0797187	0.00919551	410385	OSA	TRUE	reported	textfile	NA	NA	0.0021	1.88e-11	806834	body mass index	TRUE	reported	66mL86	2	TRUE	5.5082e-05	44.4443
rs9816226	A	T	A	T	-0.0315	-0.0419965	0.1755	0.161193	FALSE	TRUE	FALSE	CcI8ee	3	186116710	2.45873e-05	0.00995517	410385	OSA	TRUE	reported	textfile	NA	NA	0.0021	1.447e-50	806834	body mass index	TRUE	reported	66mL86	2	TRUE	0.00027879	224.999
rs9818122	T	C	T	C	-0.0228	-0.0268838	0.7933	0.825857	FALSE	FALSE	FALSE	CcI8ee	3	85811914	0.0048277	0.00953897	410385	OSA	TRUE	reported	textfile	NA	NA	0.002	3.966e-30	806834	body mass index	TRUE	reported	66mL86	2	TRUE	0.000161048	129.96
rs9826775	A	G	A	G	0.0155	-0.00394418	0.8513	0.839554	FALSE	FALSE	FALSE	CcI8ee	3	156577552	0.691336	0.00993389	410385	OSA	TRUE	reported	textfile	NA	NA	0.0024	6.614e-11	806834	body mass index	TRUE	reported	66mL86	2	TRUE	5.16933e-05	41.71
rs9827823	T	C	T	C	0.0182	0.0168064	0.8552	0.883074	FALSE	FALSE	FALSE	CcI8ee	3	84172623	0.136973	0.011301	410385	OSA	TRUE	reported	textfile	NA	NA	0.0023	3.39e-15	806834	body mass index	TRUE	reported	66mL86	2	TRUE	7.76013e-05	62.6161
rs9888533	T	C	T	C	0.0125	0.00585917	0.5302	0.567868	FALSE	FALSE	FALSE	CcI8ee	13	107202264	0.427935	0.00739113	410385	OSA	TRUE	reported	textfile	NA	NA	0.0019	1.378e-10	806834	body mass index	TRUE	reported	66mL86	2	TRUE	5.3642e-05	43.2824
rs9926784	T	C	T	C	0.0237	0.00657087	0.8007	0.828367	FALSE	FALSE	FALSE	CcI8ee	16	19930646	0.49569	0.00964477	410385	OSA	TRUE	reported	textfile	NA	NA	0.0021	1.084e-30	806834	body mass index	TRUE	reported	66mL86	2	TRUE	0.000157836	127.367
rs9944219	A	G	A	G	-0.0119	-0.0155492	0.6044	0.676415	FALSE	FALSE	FALSE	CcI8ee	15	46208414	0.0452783	0.00776662	410385	OSA	TRUE	reported	textfile	NA	NA	0.0017	8.137e-13	806834	body mass index	TRUE	reported	66mL86	2	TRUE	6.07275e-05	48.9999
rs994596	T	C	T	C	0.013	0.00954501	0.3247	0.256838	FALSE	FALSE	FALSE	CcI8ee	4	18458205	0.251218	0.00831884	410385	OSA	TRUE	reported	textfile	NA	NA	0.0018	1.055e-12	806834	body mass index	TRUE	reported	66mL86	2	TRUE	6.46442e-05	52.1604
rs9951619	T	G	T	G	-0.0152	-0.0133208	0.2239	0.326966	FALSE	FALSE	FALSE	CcI8ee	18	59215094	0.0875306	0.00779646	410385	OSA	TRUE	reported	textfile	NA	NA	0.0019	2.332e-15	806834	body mass index	TRUE	reported	66mL86	2	TRUE	7.93161e-05	63.9998
rs9992189	C	G	C	G	-0.0097	-0.00207292	0.6083	0.643633	FALSE	TRUE	FALSE	CcI8ee	4	143139575	0.784543	0.00758192	410385	OSA	TRUE	reported	textfile	NA	NA	0.0017	2.043e-08	806834	body mass index	TRUE	reported	66mL86	2	TRUE	4.035e-05	32.557
rs1002607	C	T	C	T	-0.012987	-0.00912833	0.592852	0.597825	FALSE	FALSE	FALSE	8OkfP3	9	111096653	0.218367	0.00741609	410385	OSA	TRUE	reported	textfile	9	113858933	0.001934	1.93e-11	524923	Lymphocyte count	TRUE	reported	OoAgLK	2	TRUE	8.58958e-05	45.0924
rs10027415	T	C	T	C	-0.016333	-0.00972249	0.529463	0.624469	FALSE	FALSE	FALSE	8OkfP3	4	79976873	0.195107	0.00750412	410385	OSA	TRUE	reported	textfile	4	80898027	0.001366	6.33e-33	524923	Lymphocyte count	TRUE	reported	OoAgLK	2	TRUE	0.000272281	142.965
rs10076701	C	T	C	T	-0.022827	-0.0139573	0.55724	0.395827	FALSE	FALSE	FALSE	8OkfP3	5	132260726	0.060548	0.00743682	410385	OSA	TRUE	reported	textfile	5	131596419	0.001907	5.52e-33	524923	Lymphocyte count	TRUE	reported	OoAgLK	2	TRUE	0.000272887	143.283
rs10107362	G	C	G	C	0.012837	-0.00725701	0.360574	0.245646	FALSE	TRUE	FALSE	8OkfP3	8	129974738	0.391586	0.00847045	410385	OSA	TRUE	reported	textfile	8	130986984	0.001975	8.36e-11	524923	Lymphocyte count	TRUE	reported	OoAgLK	2	TRUE	8.04752e-05	42.2465
rs10109370	A	C	A	C	-0.018902	-0.0018889	0.238495	0.297083	FALSE	FALSE	FALSE	8OkfP3	8	71997114	0.812595	0.00796736	410385	OSA	TRUE	reported	textfile	8	72909349	0.002227	2.26e-17	524923	Lymphocyte count	TRUE	reported	OoAgLK	2	TRUE	0.000137221	72.04
rs10138752	T	C	T	C	-0.029776	-0.0256237	0.077325	0.116181	FALSE	FALSE	FALSE	8OkfP3	14	68713254	0.0240104	0.0113532	410385	OSA	TRUE	reported	textfile	14	69179971	0.003547	4.89e-17	524923	Lymphocyte count	TRUE	reported	OoAgLK	2	TRUE	0.000134232	70.4707
rs10145277	A	T	A	T	-0.014861	-0.00725033	0.624665	0.631844	FALSE	TRUE	FALSE	8OkfP3	14	99327112	0.336471	0.0075433	410385	OSA	TRUE	reported	textfile	14	99793449	0.001956	3.19e-14	524923	Lymphocyte count	TRUE	reported	OoAgLK	2	TRUE	0.000109955	57.724
rs10173412	C	T	C	T	-0.039278	-0.0135278	0.200755	0.200533	FALSE	FALSE	FALSE	8OkfP3	2	160474429	0.136226	0.00907907	410385	OSA	TRUE	reported	textfile	2	161330940	0.002352	1.45e-62	524923	Lymphocyte count	TRUE	reported	OoAgLK	2	TRUE	0.000531004	278.883
rs1017875	T	C	T	C	-0.036085	-0.00377406	0.201673	0.21491	FALSE	FALSE	FALSE	8OkfP3	11	47977666	0.670304	0.0088649	410385	OSA	TRUE	reported	textfile	11	47999218	0.002353	5.01e-53	524923	Lymphocyte count	TRUE	reported	OoAgLK	2	TRUE	0.000447836	235.184
rs10179705	A	G	A	G	-0.021301	-0.0168458	0.294374	0.310151	FALSE	FALSE	FALSE	8OkfP3	2	187450507	0.0319897	0.00785522	410385	OSA	TRUE	reported	textfile	2	188315234	0.002079	1.29e-24	524923	Lymphocyte count	TRUE	reported	OoAgLK	2	TRUE	0.000199944	104.976
rs10180049	A	G	A	G	0.014913	0.00509847	0.384611	0.390805	FALSE	FALSE	FALSE	8OkfP3	2	162136962	0.497895	0.00752204	410385	OSA	TRUE	reported	textfile	2	162993472	0.00198	5.21e-14	524923	Lymphocyte count	TRUE	reported	OoAgLK	2	TRUE	0.000108058	56.7281
rs10191329	A	C	A	C	-0.014199	0.0103939	0.175233	0.173553	FALSE	FALSE	FALSE	8OkfP3	2	71449869	0.28031	0.00962739	410385	OSA	TRUE	reported	textfile	2	71676999	0.0025	1.39e-08	524923	Lymphocyte count	TRUE	reported	OoAgLK	2	TRUE	6.14488e-05	32.2577
rs10206961	T	C	T	C	-0.01062	-0.00464257	0.418223	0.378205	FALSE	FALSE	FALSE	8OkfP3	2	85587861	0.535763	0.00749729	410385	OSA	TRUE	reported	textfile	2	85814984	0.001917	3.1e-08	524923	Lymphocyte count	TRUE	reported	OoAgLK	2	TRUE	5.84634e-05	30.6904
rs10230506	A	T	A	T	0.021153	-0.00578166	0.1609	0.178718	FALSE	TRUE	FALSE	8OkfP3	7	92842204	0.543544	0.00951774	410385	OSA	TRUE	reported	textfile	7	92471518	0.002584	2.86e-16	524923	Lymphocyte count	TRUE	reported	OoAgLK	2	TRUE	0.000127646	67.0127
rs10237524	A	G	A	G	-0.019182	-0.00383953	0.330226	0.369652	FALSE	FALSE	FALSE	8OkfP3	7	55968331	0.611083	0.00755027	410385	OSA	TRUE	reported	textfile	7	56036024	0.002008	1.35e-21	524923	Lymphocyte count	TRUE	reported	OoAgLK	2	TRUE	0.000173816	91.2554
rs10245472	A	G	A	G	-0.015883	-0.0243644	0.176635	0.218325	FALSE	FALSE	FALSE	8OkfP3	7	55079785	0.00598177	0.00886374	410385	OSA	TRUE	reported	textfile	7	55147478	0.002483	1.65e-10	524923	Lymphocyte count	TRUE	reported	OoAgLK	2	TRUE	7.79439e-05	40.9176
rs10269987	A	G	A	G	-0.017142	0.0043393	0.574622	0.644358	FALSE	FALSE	FALSE	8OkfP3	7	139056896	0.568427	0.00760788	410385	OSA	TRUE	reported	textfile	7	138741642	0.001921	4.83e-19	524923	Lymphocyte count	TRUE	reported	OoAgLK	2	TRUE	0.000151672	79.6281
rs10466905	A	G	A	G	0.061958	0.00490977	0.190033	0.199916	FALSE	FALSE	FALSE	8OkfP3	12	6393666	0.594603	0.0092258	410385	OSA	TRUE	reported	textfile	12	6502832	0.00246	7.09e-140	524923	Lymphocyte count	TRUE	reported	OoAgLK	2	TRUE	0.00120699	634.341
rs10494783	A	G	A	G	-0.054095	-0.0187486	0.051764	0.067399	FALSE	FALSE	FALSE	8OkfP3	1	198694532	0.195456	0.0144821	410385	OSA	TRUE	reported	textfile	1	198663661	0.004268	8.95e-37	524923	Lymphocyte count	TRUE	reported	OoAgLK	2	TRUE	0.00030594	160.644
rs10503147	T	C	T	C	0.02071	0.00676263	0.088907	0.07076	FALSE	FALSE	FALSE	8OkfP3	8	471777	0.632992	0.0141619	410385	OSA	TRUE	reported	textfile	8	421777	0.003362	7.48e-10	524923	Lymphocyte count	TRUE	reported	OoAgLK	2	TRUE	7.22833e-05	37.9457
rs1050979	G	A	G	A	0.024519	0.016914	0.525212	0.474609	FALSE	FALSE	FALSE	8OkfP3	6	410417	0.019988	0.00726992	410385	OSA	TRUE	reported	textfile	6	410417	0.001898	3.97e-38	524923	Lymphocyte count	TRUE	reported	OoAgLK	2	TRUE	0.000317819	166.883
rs10748526	C	T	C	T	0.01522	-0.015571	0.793501	0.720857	FALSE	FALSE	FALSE	8OkfP3	10	80513323	0.0551049	0.00811814	410385	OSA	TRUE	reported	textfile	10	82273079	0.002339	7.88e-11	524923	Lymphocyte count	TRUE	reported	OoAgLK	2	TRUE	8.06563e-05	42.3416
rs10761129	T	C	T	C	0.011391	-0.0126189	0.669401	0.728447	FALSE	FALSE	FALSE	8OkfP3	9	91724039	0.122627	0.00817368	410385	OSA	TRUE	reported	textfile	9	94486321	0.002015	1.62e-08	524923	Lymphocyte count	TRUE	reported	OoAgLK	2	TRUE	6.08768e-05	31.9574
rs10762264	A	G	A	G	-0.020403	-0.00772663	0.680729	0.746178	FALSE	FALSE	FALSE	8OkfP3	10	69217077	0.35504	0.0083544	410385	OSA	TRUE	reported	textfile	10	70976833	0.002032	1.06e-23	524923	Lymphocyte count	TRUE	reported	OoAgLK	2	TRUE	0.000192027	100.818
rs10794175	T	G	T	G	-0.021252	-0.0164985	0.416037	0.483017	FALSE	FALSE	FALSE	8OkfP3	10	124669504	0.0234337	0.00727995	410385	OSA	TRUE	reported	textfile	10	126358073	0.002001	2.5e-26	524923	Lymphocyte count	TRUE	reported	OoAgLK	2	TRUE	0.000214841	112.799
rs10807805	G	A	G	A	-0.012258	0.000765453	0.584356	0.530319	FALSE	FALSE	FALSE	8OkfP3	7	2714216	0.916352	0.0072879	410385	OSA	TRUE	reported	textfile	7	2753850	0.001959	4.01e-10	524923	Lymphocyte count	TRUE	reported	OoAgLK	2	TRUE	7.45834e-05	39.1533
rs10814138	A	C	A	C	-0.013683	-0.00458982	0.313929	0.286217	FALSE	FALSE	FALSE	8OkfP3	9	34723038	0.568687	0.00805251	410385	OSA	TRUE	reported	textfile	9	34723035	0.00205	2.55e-11	524923	Lymphocyte count	TRUE	reported	OoAgLK	2	TRUE	8.48638e-05	44.5506
rs10823631	G	A	G	A	-0.017011	-0.00699709	0.325475	0.429551	FALSE	FALSE	FALSE	8OkfP3	10	70865984	0.341587	0.00735735	410385	OSA	TRUE	reported	textfile	10	72625741	0.002013	3.11e-17	524923	Lymphocyte count	TRUE	reported	OoAgLK	2	TRUE	0.000136025	71.4119
rs10828725	T	G	T	G	-0.032062	0.017969	0.366094	0.384718	FALSE	FALSE	FALSE	8OkfP3	10	24929314	0.016257	0.00747747	410385	OSA	TRUE	reported	textfile	10	25218243	0.001968	1.29e-59	524923	Lymphocyte count	TRUE	reported	OoAgLK	2	TRUE	0.000505377	265.417
rs10838634	G	A	G	A	-0.026107	-0.00677823	0.901514	0.921544	FALSE	FALSE	FALSE	8OkfP3	11	46908403	0.615972	0.0135141	410385	OSA	TRUE	reported	textfile	11	46929954	0.003192	3e-16	524923	Lymphocyte count	TRUE	reported	OoAgLK	2	TRUE	0.00012742	66.8939
rs10846577	C	T	C	T	-0.014107	0.00457116	0.442146	0.458584	FALSE	FALSE	FALSE	8OkfP3	12	123915714	0.533821	0.00734698	410385	OSA	TRUE	reported	textfile	12	124400261	0.001924	2.37e-13	524923	Lymphocyte count	TRUE	reported	OoAgLK	2	TRUE	0.000102405	53.7598
rs10875371	T	C	T	C	-0.020825	-0.0011102	0.417813	0.344439	FALSE	FALSE	FALSE	8OkfP3	1	101296973	0.88516	0.00768676	410385	OSA	TRUE	reported	textfile	1	101762529	0.001927	3.37e-27	524923	Lymphocyte count	TRUE	reported	OoAgLK	2	TRUE	0.000222441	116.79
rs10956401	A	G	A	G	-0.025338	-0.00564277	0.345058	0.337987	FALSE	FALSE	FALSE	8OkfP3	8	127990173	0.462722	0.0076838	410385	OSA	TRUE	reported	textfile	8	129002419	0.001992	5.05e-37	524923	Lymphocyte count	TRUE	reported	OoAgLK	2	TRUE	0.000308132	161.795
rs10985915	G	A	G	A	-0.022597	-0.00221315	0.110633	0.0850793	FALSE	FALSE	FALSE	8OkfP3	9	123256436	0.865277	0.0130446	410385	OSA	TRUE	reported	textfile	9	126018715	0.003015	6.9e-14	524923	Lymphocyte count	TRUE	reported	OoAgLK	2	TRUE	0.000107	56.1727
rs10986338	A	G	A	G	-0.011609	-0.00561798	0.649791	0.68443	FALSE	FALSE	FALSE	8OkfP3	9	124428953	0.472178	0.00781425	410385	OSA	TRUE	reported	textfile	9	127191232	0.002008	7.6e-09	524923	Lymphocyte count	TRUE	reported	OoAgLK	2	TRUE	6.36706e-05	33.4242
rs11033388	T	A	T	A	0.019588	-0.00107859	0.418839	0.368091	FALSE	TRUE	FALSE	8OkfP3	11	36052668	0.886319	0.00754457	410385	OSA	TRUE	reported	textfile	11	36074218	0.00192	2.07e-24	524923	Lymphocyte count	TRUE	reported	OoAgLK	2	TRUE	0.000198242	104.082
rs11073903	A	G	A	G	-0.012696	0.00506902	0.567498	0.533684	FALSE	FALSE	FALSE	8OkfP3	15	90109962	0.487793	0.00730593	410385	OSA	TRUE	reported	textfile	15	90653194	0.001925	4.41e-11	524923	Lymphocyte count	TRUE	reported	OoAgLK	2	TRUE	8.28592e-05	43.4981
rs11084096	A	G	A	G	-0.018376	-0.000499057	0.296205	0.26711	FALSE	FALSE	FALSE	8OkfP3	19	51625542	0.951674	0.00823466	410385	OSA	TRUE	reported	textfile	19	52128795	0.002067	6.42e-19	524923	Lymphocyte count	TRUE	reported	OoAgLK	2	TRUE	0.000150543	79.035
rs111344337	T	G	T	G	0.011784	-0.0118838	0.566974	0.630143	FALSE	FALSE	FALSE	8OkfP3	4	973547	0.115655	0.00755354	410385	OSA	TRUE	reported	textfile	4	967335	0.002052	9.58e-09	524923	Lymphocyte count	TRUE	reported	OoAgLK	2	TRUE	6.28214e-05	32.9784
rs11134475	G	A	G	A	-0.014216	0.00435075	0.635835	0.6683	FALSE	FALSE	FALSE	8OkfP3	5	156972939	0.573933	0.00773784	410385	OSA	TRUE	reported	textfile	5	156399950	0.001962	4.42e-13	524923	Lymphocyte count	TRUE	reported	OoAgLK	2	TRUE	0.000100004	52.4995
rs111626441	A	G	A	G	0.027778	0.0118624	0.096614	0.13643	FALSE	FALSE	FALSE	8OkfP3	18	79490669	0.262896	0.0105955	410385	OSA	TRUE	reported	textfile	18	77250669	0.003337	8.97e-17	524923	Lymphocyte count	TRUE	reported	OoAgLK	2	TRUE	0.000131989	69.2928
rs11168249	C	T	C	T	-0.019487	0.00940127	0.461347	0.50928	FALSE	FALSE	FALSE	8OkfP3	12	47814585	0.197737	0.00729897	410385	OSA	TRUE	reported	textfile	12	48208368	0.00193	6.04e-24	524923	Lymphocyte count	TRUE	reported	OoAgLK	2	TRUE	0.000194176	101.947
rs11187162	A	G	A	G	0.02034	0.00475215	0.161716	0.183165	FALSE	FALSE	FALSE	8OkfP3	10	92748879	0.613614	0.00941164	410385	OSA	TRUE	reported	textfile	10	94508636	0.00257	2.61e-15	524923	Lymphocyte count	TRUE	reported	OoAgLK	2	TRUE	0.000119313	62.6374
rs1118866	T	C	T	C	0.014779	-0.00102768	0.703532	0.61478	FALSE	FALSE	FALSE	8OkfP3	12	68126971	0.89064	0.00747431	410385	OSA	TRUE	reported	textfile	12	68520751	0.002075	1.1e-12	524923	Lymphocyte count	TRUE	reported	OoAgLK	2	TRUE	9.6631e-05	50.7285
rs11189058	A	G	A	G	0.012296	-0.01031	0.660397	0.639015	FALSE	FALSE	FALSE	8OkfP3	10	97241501	0.173515	0.00757536	410385	OSA	TRUE	reported	textfile	10	99001258	0.001995	7.31e-10	524923	Lymphocyte count	TRUE	reported	OoAgLK	2	TRUE	7.23627e-05	37.9875
rs11204702	A	C	A	C	-0.025628	0.0176713	0.509987	0.501667	FALSE	FALSE	FALSE	8OkfP3	1	150691031	0.0150287	0.00726708	410385	OSA	TRUE	reported	textfile	1	150663507	0.001882	3.37e-42	524923	Lymphocyte count	TRUE	reported	OoAgLK	2	TRUE	0.000353135	185.434
rs11218725	G	A	G	A	0.033008	0.00799894	0.376523	0.375862	FALSE	FALSE	FALSE	8OkfP3	11	122638529	0.287268	0.00751686	410385	OSA	TRUE	reported	textfile	11	122509237	0.001958	1.03e-63	524923	Lymphocyte count	TRUE	reported	OoAgLK	2	TRUE	0.000541106	284.192
rs11224302	T	C	T	C	-0.0383	-0.00283308	0.098823	0.0803879	FALSE	FALSE	FALSE	8OkfP3	11	100585873	0.831962	0.0133519	410385	OSA	TRUE	reported	textfile	11	100456604	0.003174	1.73e-33	524923	Lymphocyte count	TRUE	reported	OoAgLK	2	TRUE	0.000277311	145.607
rs11236275	T	C	T	C	0.010848	0.0243372	0.428688	0.479778	FALSE	FALSE	FALSE	8OkfP3	11	70441335	0.000889467	0.00732312	410385	OSA	TRUE	reported	textfile	11	70287441	0.001979	4.32e-08	524923	Lymphocyte count	TRUE	reported	OoAgLK	2	TRUE	5.72384e-05	30.0473
rs11240335	T	C	T	C	0.029034	-0.00419027	0.066979	0.120702	FALSE	FALSE	FALSE	8OkfP3	1	203745501	0.71057	0.0112918	410385	OSA	TRUE	reported	textfile	1	203714629	0.004035	6.49e-13	524923	Lymphocyte count	TRUE	reported	OoAgLK	2	TRUE	9.86253e-05	51.7756
rs11247712	T	C	T	C	-0.019902	-0.00602257	0.368908	0.380416	FALSE	FALSE	FALSE	8OkfP3	1	27903170	0.421299	0.00748916	410385	OSA	TRUE	reported	textfile	1	28229681	0.00196	3.38e-24	524923	Lymphocyte count	TRUE	reported	OoAgLK	2	TRUE	0.000196381	103.105
rs112992671	A	G	A	G	-0.026707	-0.00486432	0.045938	0.0298191	FALSE	FALSE	FALSE	8OkfP3	14	49945662	0.820608	0.0214511	410385	OSA	TRUE	reported	textfile	14	50412380	0.004632	8.35e-09	524923	Lymphocyte count	TRUE	reported	OoAgLK	2	TRUE	6.33272e-05	33.2439
rs113116201	C	T	C	T	0.041426	0.0545249	0.019939	0.0104766	FALSE	FALSE	FALSE	8OkfP3	1	198861813	0.124077	0.0354545	410385	OSA	TRUE	reported	textfile	1	198830942	0.006895	1.93e-09	524923	Lymphocyte count	TRUE	reported	OoAgLK	2	TRUE	6.87626e-05	36.0974
rs113142693	C	T	C	T	-0.017087	-0.00336844	0.247465	0.216461	FALSE	FALSE	FALSE	8OkfP3	8	30384560	0.702635	0.00882333	410385	OSA	TRUE	reported	textfile	8	30242076	0.00222	1.46e-14	524923	Lymphocyte count	TRUE	reported	OoAgLK	2	TRUE	0.000112845	59.2412
rs115029731	A	G	A	G	-0.063851	0.029777	0.01359	0.0072445	FALSE	FALSE	FALSE	8OkfP3	6	30899152	0.48487	0.0426304	410385	OSA	TRUE	reported	textfile	6	30866929	0.008204	7.45e-15	524923	Lymphocyte count	TRUE	reported	OoAgLK	2	TRUE	0.000115382	60.5735
rs11505019	G	T	G	T	-0.013376	0.00157962	0.410932	0.447262	FALSE	FALSE	FALSE	8OkfP3	3	188376539	0.829138	0.00731957	410385	OSA	TRUE	reported	textfile	3	188094327	0.001918	3.18e-12	524923	Lymphocyte count	TRUE	reported	OoAgLK	2	TRUE	9.26445e-05	48.6355
rs11541908	A	G	A	G	0.020421	-0.0117414	0.277246	0.235916	FALSE	FALSE	FALSE	8OkfP3	9	35705762	0.170375	0.00856409	410385	OSA	TRUE	reported	textfile	9	35705759	0.002115	4.93e-22	524923	Lymphocyte count	TRUE	reported	OoAgLK	2	TRUE	0.000177566	93.2248
rs11567701	T	G	T	G	0.054358	0.0159291	0.261577	0.295596	FALSE	FALSE	FALSE	8OkfP3	5	35859761	0.0452439	0.00795506	410385	OSA	TRUE	reported	textfile	5	35859863	0.002147	2.4e-141	524923	Lymphocyte count	TRUE	reported	OoAgLK	2	TRUE	0.00121966	641.005
rs11611710	C	A	C	A	-0.012727	0.0141142	0.268727	0.26425	FALSE	FALSE	FALSE	8OkfP3	12	4231361	0.0871385	0.00825057	410385	OSA	TRUE	reported	textfile	12	4340527	0.002132	2.45e-09	524923	Lymphocyte count	TRUE	reported	OoAgLK	2	TRUE	6.78817e-05	35.6349
rs11652705	G	A	G	A	-0.012577	0.00763074	0.250514	0.290432	FALSE	FALSE	FALSE	8OkfP3	17	43684373	0.340581	0.00800693	410385	OSA	TRUE	reported	textfile	17	41761741	0.002197	1.06e-08	524923	Lymphocyte count	TRUE	reported	OoAgLK	2	TRUE	6.24268e-05	32.7712
rs11652968	T	C	T	C	-0.015917	-0.00589371	0.189963	0.124234	FALSE	FALSE	FALSE	8OkfP3	17	16910035	0.594585	0.0110742	410385	OSA	TRUE	reported	textfile	17	16813349	0.002447	8.04e-11	524923	Lymphocyte count	TRUE	reported	OoAgLK	2	TRUE	8.05979e-05	42.311
rs11657448	T	C	T	C	0.013211	0.00340964	0.321926	0.348103	FALSE	FALSE	FALSE	8OkfP3	17	63945768	0.656922	0.00767648	410385	OSA	TRUE	reported	textfile	17	62023128	0.002151	8.47e-10	524923	Lymphocyte count	TRUE	reported	OoAgLK	2	TRUE	7.18561e-05	37.7215
rs11676298	G	C	G	C	0.026968	-0.00516304	0.19074	0.199115	FALSE	TRUE	FALSE	8OkfP3	2	226427015	0.570163	0.00909287	410385	OSA	TRUE	reported	textfile	2	227291731	0.0024	2.86e-29	524923	Lymphocyte count	TRUE	reported	OoAgLK	2	TRUE	0.000240478	126.262
rs11684463	T	A	T	A	-0.04727	0.000359669	0.327486	0.254666	FALSE	TRUE	FALSE	8OkfP3	2	181212808	0.965713	0.00836714	410385	OSA	TRUE	reported	textfile	2	182077535	0.002015	1.3e-121	524923	Lymphocyte count	TRUE	reported	OoAgLK	2	TRUE	0.0010473	550.325
rs116876036	T	C	T	C	0.020824	0.0010861	0.09019	0.0522598	FALSE	FALSE	FALSE	8OkfP3	17	78397681	0.947165	0.0163897	410385	OSA	TRUE	reported	textfile	17	76393762	0.003402	9.57e-10	524923	Lymphocyte count	TRUE	reported	OoAgLK	2	TRUE	7.13729e-05	37.4678
rs11688289	C	T	C	T	-0.014843	-0.00949675	0.18925	0.156935	FALSE	FALSE	FALSE	8OkfP3	2	40471671	0.34189	0.00999198	410385	OSA	TRUE	reported	textfile	2	40698811	0.002405	6.98e-10	524923	Lymphocyte count	TRUE	reported	OoAgLK	2	TRUE	7.25581e-05	38.0901
rs11688303	T	C	T	C	0.01644	-0.0145116	0.119835	0.100113	FALSE	FALSE	FALSE	8OkfP3	2	127652670	0.234131	0.0121968	410385	OSA	TRUE	reported	textfile	2	128410244	0.002956	2.74e-08	524923	Lymphocyte count	TRUE	reported	OoAgLK	2	TRUE	5.89215e-05	30.9309
rs11706384	T	G	T	G	0.026978	-0.00579361	0.235888	0.222473	FALSE	FALSE	FALSE	8OkfP3	3	39255390	0.507342	0.00873872	410385	OSA	TRUE	reported	textfile	3	39296881	0.002223	7.44e-34	524923	Lymphocyte count	TRUE	reported	OoAgLK	2	TRUE	0.000280494	147.278
rs11712335	C	T	C	T	0.015222	-0.00712421	0.269338	0.234215	FALSE	FALSE	FALSE	8OkfP3	3	128491707	0.411797	0.00868028	410385	OSA	TRUE	reported	textfile	3	128210550	0.002143	1.26e-12	524923	Lymphocyte count	TRUE	reported	OoAgLK	2	TRUE	9.61085e-05	50.4542
rs11742873	T	C	T	C	-0.01661	-2.01464e-05	0.837406	0.840236	FALSE	FALSE	FALSE	8OkfP3	5	179817302	0.998392	0.00999572	410385	OSA	TRUE	reported	textfile	5	179244302	0.002601	1.75e-10	524923	Lymphocyte count	TRUE	reported	OoAgLK	2	TRUE	7.76836e-05	40.7809
rs117556162	A	G	A	G	0.044471	-0.00540813	0.05762	0.0465331	FALSE	FALSE	FALSE	8OkfP3	16	67646903	0.753649	0.0172326	410385	OSA	TRUE	reported	textfile	16	67680806	0.004114	3.31e-27	524923	Lymphocyte count	TRUE	reported	OoAgLK	2	TRUE	0.000222553	116.849
rs11761199	G	A	G	A	-0.010761	-0.00438906	0.45427	0.493756	FALSE	FALSE	FALSE	8OkfP3	7	128941781	0.546384	0.00727646	410385	OSA	TRUE	reported	textfile	7	128581835	0.001911	1.84e-08	524923	Lymphocyte count	TRUE	reported	OoAgLK	2	TRUE	6.04035e-05	31.709
rs117934175	A	G	A	G	-0.044564	-0.0154917	0.040534	0.0491332	FALSE	FALSE	FALSE	8OkfP3	8	78157285	0.356353	0.0167961	410385	OSA	TRUE	reported	textfile	8	79069520	0.004906	1.12e-19	524923	Lymphocyte count	TRUE	reported	OoAgLK	2	TRUE	0.000157163	82.511
rs11863592	G	A	G	A	-0.016153	-0.0114106	0.269029	0.254943	FALSE	FALSE	FALSE	8OkfP3	16	31289690	0.171084	0.00833667	410385	OSA	TRUE	reported	textfile	16	31301011	0.0022	2.21e-13	524923	Lymphocyte count	TRUE	reported	OoAgLK	2	TRUE	0.000102688	53.9088
rs11926572	G	A	G	A	0.012706	-0.00319849	0.375173	0.291167	FALSE	FALSE	FALSE	8OkfP3	3	184024540	0.690121	0.00802247	410385	OSA	TRUE	reported	textfile	3	183742328	0.001949	7.34e-11	524923	Lymphocyte count	TRUE	reported	OoAgLK	2	TRUE	8.09587e-05	42.5003
rs12021809	A	G	A	G	-0.026344	0.00314517	0.109842	0.1332	FALSE	FALSE	FALSE	8OkfP3	1	225754080	0.769531	0.0107348	410385	OSA	TRUE	reported	textfile	1	225941782	0.003018	2.69e-18	524923	Lymphocyte count	TRUE	reported	OoAgLK	2	TRUE	0.000145133	76.1944
rs12038019	C	G	C	G	-0.016487	0.00717637	0.268002	0.250854	FALSE	TRUE	FALSE	8OkfP3	1	161716010	0.393711	0.00841402	410385	OSA	TRUE	reported	textfile	1	161685800	0.002129	1.01e-14	524923	Lymphocyte count	TRUE	reported	OoAgLK	2	TRUE	0.000114232	59.9695
rs12045893	T	C	T	C	0.026783	0.0116807	0.248069	0.294259	FALSE	FALSE	FALSE	8OkfP3	1	158560626	0.143144	0.0079776	410385	OSA	TRUE	reported	textfile	1	158530416	0.002177	9.7e-35	524923	Lymphocyte count	TRUE	reported	OoAgLK	2	TRUE	0.000288258	151.356
rs12059564	T	C	T	C	0.016276	0.00601777	0.150315	0.150225	FALSE	FALSE	FALSE	8OkfP3	1	159030989	0.55546	0.0102066	410385	OSA	TRUE	reported	textfile	1	159000779	0.002646	7.96e-10	524923	Lymphocyte count	TRUE	reported	OoAgLK	2	TRUE	7.20757e-05	37.8368
rs12088882	T	C	T	C	0.034026	0.00656098	0.408499	0.445011	FALSE	FALSE	FALSE	8OkfP3	1	100759064	0.370199	0.0073217	410385	OSA	TRUE	reported	textfile	1	101224620	0.001914	1.3e-70	524923	Lymphocyte count	TRUE	reported	OoAgLK	2	TRUE	0.000601701	316.036
rs12127284	T	C	T	C	-0.016752	0.00122968	0.710139	0.650159	FALSE	FALSE	FALSE	8OkfP3	1	64965916	0.871974	0.00763058	410385	OSA	TRUE	reported	textfile	1	65431599	0.002089	1.11e-15	524923	Lymphocyte count	TRUE	reported	OoAgLK	2	TRUE	0.000122492	64.3065
rs12131864	G	A	G	A	-0.019495	-0.00952959	0.630752	0.698682	FALSE	FALSE	FALSE	8OkfP3	1	8531103	0.228903	0.00792028	410385	OSA	TRUE	reported	textfile	1	8591162	0.001963	3.34e-23	524923	Lymphocyte count	TRUE	reported	OoAgLK	2	TRUE	0.000187858	98.6289
rs12142033	A	G	A	G	-0.012976	0.0113663	0.332829	0.347698	FALSE	FALSE	FALSE	8OkfP3	1	39076457	0.13703	0.00764408	410385	OSA	TRUE	reported	textfile	1	39542129	0.002031	1.73e-10	524923	Lymphocyte count	TRUE	reported	OoAgLK	2	TRUE	7.77557e-05	40.8188
rs1215	G	A	G	A	-0.022804	0.00302418	0.144161	0.101887	FALSE	FALSE	FALSE	8OkfP3	17	7260031	0.801847	0.0120506	410385	OSA	TRUE	reported	textfile	17	7163350	0.002705	3.67e-17	524923	Lymphocyte count	TRUE	reported	OoAgLK	2	TRUE	0.000135373	71.0699
rs12336678	T	C	T	C	-0.021717	1.26284e-05	0.099298	0.101073	FALSE	FALSE	FALSE	8OkfP3	9	21785895	0.999162	0.0120255	410385	OSA	TRUE	reported	textfile	9	21785894	0.003163	6.82e-12	524923	Lymphocyte count	TRUE	reported	OoAgLK	2	TRUE	8.9798e-05	47.1411
rs12485738	G	A	G	A	0.017837	0.00635119	0.628229	0.70805	FALSE	FALSE	FALSE	8OkfP3	3	56831748	0.427569	0.00800545	410385	OSA	TRUE	reported	textfile	3	56865776	0.001949	5.99e-20	524923	Lymphocyte count	TRUE	reported	OoAgLK	2	TRUE	0.000159535	83.7565
rs12526696	A	G	A	G	0.037387	-0.0119712	0.160592	0.128584	FALSE	FALSE	FALSE	8OkfP3	6	107732160	0.270952	0.0108743	410385	OSA	TRUE	reported	textfile	6	108053364	0.002688	6.06e-44	524923	Lymphocyte count	TRUE	reported	OoAgLK	2	TRUE	0.000368406	193.455
rs1260326	C	T	C	T	-0.02397	0.00260788	0.602112	0.65038	FALSE	FALSE	FALSE	8OkfP3	2	27508073	0.732661	0.00763458	410385	OSA	TRUE	reported	textfile	2	27730940	0.001925	1.44e-35	524923	Lymphocyte count	TRUE	reported	OoAgLK	2	TRUE	0.000295291	155.05
rs12627489	A	G	A	G	0.017139	-0.00697252	0.106785	0.168767	FALSE	FALSE	FALSE	8OkfP3	21	36394207	0.477429	0.00981432	410385	OSA	TRUE	reported	textfile	21	37766505	0.003116	3.88e-08	524923	Lymphocyte count	TRUE	reported	OoAgLK	2	TRUE	5.76309e-05	30.2534
rs12636926	C	T	C	T	-0.013632	0.012526	0.729623	0.740077	FALSE	FALSE	FALSE	8OkfP3	3	141941900	0.131549	0.00830627	410385	OSA	TRUE	reported	textfile	3	141660742	0.002139	1.92e-10	524923	Lymphocyte count	TRUE	reported	OoAgLK	2	TRUE	7.73692e-05	40.6159
rs12640189	T	C	T	C	0.016369	-0.00625741	0.175849	0.187779	FALSE	FALSE	FALSE	8OkfP3	4	6891454	0.502348	0.00932829	410385	OSA	TRUE	reported	textfile	4	6893181	0.002605	3.4e-10	524923	Lymphocyte count	TRUE	reported	OoAgLK	2	TRUE	7.52143e-05	39.4845
rs1264593	T	G	T	G	0.0146	-0.0101217	0.494948	0.492942	FALSE	FALSE	FALSE	8OkfP3	8	101459041	0.162985	0.00725517	410385	OSA	TRUE	reported	textfile	8	102471269	0.001909	2.15e-14	524923	Lymphocyte count	TRUE	reported	OoAgLK	2	TRUE	0.000111417	58.4914
rs1265564	C	A	C	A	0.071621	0.00219042	0.443164	0.392038	FALSE	FALSE	FALSE	8OkfP3	12	111270654	0.771845	0.00755413	410385	OSA	TRUE	reported	textfile	12	111708458	0.001944	1e-200	524923	Lymphocyte count	TRUE	reported	OoAgLK	2	TRUE	0.00257912	1357.33
rs12745411	T	G	T	G	0.016574	-0.00238867	0.60014	0.507501	FALSE	FALSE	FALSE	8OkfP3	1	214232361	0.743777	0.00730804	410385	OSA	TRUE	reported	textfile	1	214405704	0.00192	6.32e-18	524923	Lymphocyte count	TRUE	reported	OoAgLK	2	TRUE	0.000141937	74.5162
rs1292069	C	T	C	T	-0.022504	-0.00891428	0.449582	0.462745	FALSE	FALSE	FALSE	8OkfP3	17	59850929	0.221372	0.00728953	410385	OSA	TRUE	reported	textfile	17	57928290	0.001903	3.09e-32	524923	Lymphocyte count	TRUE	reported	OoAgLK	2	TRUE	0.000266336	139.843
rs1293782	A	C	A	C	-0.015015	-0.00619908	0.643935	0.779298	FALSE	FALSE	FALSE	8OkfP3	12	113025789	0.479033	0.0087575	410385	OSA	TRUE	reported	textfile	12	113463594	0.001982	3.74e-14	524923	Lymphocyte count	TRUE	reported	OoAgLK	2	TRUE	0.00010932	57.3907
rs12949249	T	C	T	C	-0.012137	-0.00759497	0.63814	0.708971	FALSE	FALSE	FALSE	8OkfP3	17	1120307	0.343858	0.00802368	410385	OSA	TRUE	reported	textfile	17	1023511	0.002085	5.97e-09	524923	Lymphocyte count	TRUE	reported	OoAgLK	2	TRUE	6.45486e-05	33.8851
rs1297265	G	A	G	A	0.011767	-0.00922887	0.443092	0.39895	FALSE	FALSE	FALSE	8OkfP3	21	15444732	0.213604	0.0074204	410385	OSA	TRUE	reported	textfile	21	16817051	0.00191	7.44e-10	524923	Lymphocyte count	TRUE	reported	OoAgLK	2	TRUE	7.22999e-05	37.9545
rs12991188	G	A	G	A	0.013253	0.00229429	0.598214	0.623127	FALSE	FALSE	FALSE	8OkfP3	2	62327662	0.760368	0.00752231	410385	OSA	TRUE	reported	textfile	2	62554797	0.002003	3.77e-11	524923	Lymphocyte count	TRUE	reported	OoAgLK	2	TRUE	8.3394e-05	43.7789
rs13016839	G	A	G	A	-0.02553	-0.0135332	0.106826	0.0987272	FALSE	FALSE	FALSE	8OkfP3	2	233448867	0.266418	0.0121773	410385	OSA	TRUE	reported	textfile	2	234357513	0.003073	1.03e-16	524923	Lymphocyte count	TRUE	reported	OoAgLK	2	TRUE	0.000131469	69.02
rs13105987	A	G	A	G	0.045686	-0.0113477	0.274165	0.337337	FALSE	FALSE	FALSE	8OkfP3	4	38600846	0.140032	0.00768983	410385	OSA	TRUE	reported	textfile	4	38602467	0.002118	3.64e-103	524923	Lymphocyte count	TRUE	reported	OoAgLK	2	TRUE	0.000885593	465.278
rs1334577	A	G	A	G	-0.016773	-0.00847077	0.23517	0.257481	FALSE	FALSE	FALSE	8OkfP3	6	7211518	0.308164	0.00831216	410385	OSA	TRUE	reported	textfile	6	7211751	0.002227	5.29e-14	524923	Lymphocyte count	TRUE	reported	OoAgLK	2	TRUE	0.000108053	56.7256
rs13432797	C	G	C	G	-0.01188	-0.00472103	0.344588	0.329484	FALSE	TRUE	FALSE	8OkfP3	2	164670077	0.54125	0.0077277	410385	OSA	TRUE	reported	textfile	2	165526587	0.001982	2.12e-09	524923	Lymphocyte count	TRUE	reported	OoAgLK	2	TRUE	6.84385e-05	35.9272
rs1344603	C	T	C	T	0.029335	-0.0174477	0.67571	0.670156	FALSE	FALSE	FALSE	8OkfP3	4	38108226	0.0245076	0.00775768	410385	OSA	TRUE	reported	textfile	4	38109847	0.002022	1.19e-47	524923	Lymphocyte count	TRUE	reported	OoAgLK	2	TRUE	0.000400812	210.479
rs1371076	C	T	C	T	0.014929	0.0151263	0.740378	0.732886	FALSE	FALSE	FALSE	8OkfP3	12	90167673	0.0657718	0.00822097	410385	OSA	TRUE	reported	textfile	12	90561450	0.002153	4.22e-12	524923	Lymphocyte count	TRUE	reported	OoAgLK	2	TRUE	9.15879e-05	48.0808
rs138243594	A	G	A	G	-0.075804	-0.0460608	0.012681	0.0157291	FALSE	FALSE	FALSE	8OkfP3	19	16384775	0.119454	0.0295817	410385	OSA	TRUE	reported	textfile	19	16495586	0.009326	4.57e-16	524923	Lymphocyte count	TRUE	reported	OoAgLK	2	TRUE	0.000125847	66.0681
rs139974673	C	T	C	T	0.054097	-0.0168049	0.026033	0.00508315	FALSE	FALSE	FALSE	8OkfP3	15	43735687	0.739612	0.0505614	410385	OSA	TRUE	reported	textfile	15	44027885	0.005994	1.89e-19	524923	Lymphocyte count	TRUE	reported	OoAgLK	2	TRUE	0.000155149	81.4538
rs140763487	C	T	C	T	0.048897	-0.12488	0.98567	0.996793	FALSE	FALSE	FALSE	8OkfP3	3	112967681	0.0486799	0.0633463	410385	OSA	TRUE	reported	textfile	3	112686528	0.007981	9.26e-10	524923	Lymphocyte count	TRUE	reported	OoAgLK	2	TRUE	7.15028e-05	37.536
rs1415701	A	G	A	G	0.01397	0.0208314	0.267016	0.247877	FALSE	FALSE	FALSE	8OkfP3	6	130024690	0.0131798	0.00840357	410385	OSA	TRUE	reported	textfile	6	130345835	0.002157	9.71e-11	524923	Lymphocyte count	TRUE	reported	OoAgLK	2	TRUE	7.99028e-05	41.946
rs1431545	T	C	T	C	0.021141	0.00225865	0.653307	0.696365	FALSE	FALSE	FALSE	8OkfP3	4	89299508	0.775343	0.00791415	410385	OSA	TRUE	reported	textfile	4	90220659	0.002045	5.05e-25	524923	Lymphocyte count	TRUE	reported	OoAgLK	2	TRUE	0.000203554	106.872
rs1441850	C	T	C	T	0.050185	-0.00712291	0.25197	0.266436	FALSE	FALSE	FALSE	8OkfP3	8	78745431	0.386999	0.00823389	410385	OSA	TRUE	reported	textfile	8	79657666	0.002184	9.8e-117	524923	Lymphocyte count	TRUE	reported	OoAgLK	2	TRUE	0.00100487	528.009
rs144345073	A	T	A	T	-0.011664	-0.00698691	0.397638	0.329453	FALSE	TRUE	FALSE	8OkfP3	8	67898808	0.365578	0.00772216	410385	OSA	TRUE	reported	textfile	8	68811043	0.001995	5.2e-09	524923	Lymphocyte count	TRUE	reported	OoAgLK	2	TRUE	6.51156e-05	34.1828
rs1456059	G	A	G	A	0.01286	-0.00726522	0.766259	0.717265	FALSE	FALSE	FALSE	8OkfP3	18	51427667	0.368365	0.00807659	410385	OSA	TRUE	reported	textfile	18	48954037	0.002236	9.06e-09	524923	Lymphocyte count	TRUE	reported	OoAgLK	2	TRUE	6.30109e-05	33.0778
rs145719494	G	A	G	A	-0.030887	0.00143461	0.058785	0.039162	FALSE	FALSE	FALSE	8OkfP3	16	24033600	0.93882	0.0186912	410385	OSA	TRUE	reported	textfile	16	24044921	0.004077	3.71e-14	524923	Lymphocyte count	TRUE	reported	OoAgLK	2	TRUE	0.000109327	57.3942
rs147700878	A	G	A	G	0.025886	-0.00298526	0.043802	0.0220176	FALSE	FALSE	FALSE	8OkfP3	12	32482456	0.90399	0.0247487	410385	OSA	TRUE	reported	textfile	12	32635390	0.004635	2.39e-08	524923	Lymphocyte count	TRUE	reported	OoAgLK	2	TRUE	5.94168e-05	31.191
rs148213173	C	A	C	A	0.108475	-0.0102369	0.054047	0.039403	FALSE	FALSE	FALSE	8OkfP3	19	16536215	0.582323	0.0186128	410385	OSA	TRUE	reported	textfile	19	16647026	0.004215	5.63e-146	524923	Lymphocyte count	TRUE	reported	OoAgLK	2	TRUE	0.00126015	662.312
rs148601577	G	A	G	A	-0.048791	-0.0147756	0.019608	0.0166878	FALSE	FALSE	FALSE	8OkfP3	2	143090033	0.606294	0.0286699	410385	OSA	TRUE	reported	textfile	2	143847602	0.00702	3.79e-12	524923	Lymphocyte count	TRUE	reported	OoAgLK	2	TRUE	9.20173e-05	48.3063
rs149012671	G	C	G	C	-0.029585	-0.00248294	0.043839	0.0387188	FALSE	TRUE	FALSE	8OkfP3	16	67562579	0.895682	0.0189368	410385	OSA	TRUE	reported	textfile	16	67596482	0.004641	1.89e-10	524923	Lymphocyte count	TRUE	reported	OoAgLK	2	TRUE	7.74089e-05	40.6367
rs1491765	A	G	A	G	-0.017265	-0.0261879	0.293219	0.350113	FALSE	FALSE	FALSE	8OkfP3	17	75032828	0.000612195	0.00764352	410385	OSA	TRUE	reported	textfile	17	73028923	0.002093	1.67e-16	524923	Lymphocyte count	TRUE	reported	OoAgLK	2	TRUE	0.000129611	68.0445
rs149290349	A	G	A	G	-0.068034	0.0554137	0.074585	0.0340025	FALSE	FALSE	FALSE	8OkfP3	2	43224818	0.00523588	0.0198462	410385	OSA	TRUE	reported	textfile	2	43451957	0.003657	3.29e-77	524923	Lymphocyte count	TRUE	reported	OoAgLK	2	TRUE	0.000658901	346.099
rs149453951	T	C	T	C	0.048621	-0.0607495	0.023606	0.0198745	FALSE	FALSE	FALSE	8OkfP3	15	69291095	0.0203203	0.0261808	410385	OSA	TRUE	reported	textfile	15	69583434	0.006697	4.04e-13	524923	Lymphocyte count	TRUE	reported	OoAgLK	2	TRUE	0.000100403	52.7091
rs149984502	C	T	C	T	-0.047879	0.000862493	0.981391	0.983917	FALSE	FALSE	FALSE	8OkfP3	7	50471338	0.976741	0.0295835	410385	OSA	TRUE	reported	textfile	7	50539036	0.007054	1.18e-11	524923	Lymphocyte count	TRUE	reported	OoAgLK	2	TRUE	8.77578e-05	46.0699
rs1523178	C	A	C	A	-0.025694	0.00610311	0.22113	0.174982	FALSE	FALSE	FALSE	8OkfP3	13	50078320	0.5235	0.00956662	410385	OSA	TRUE	reported	textfile	13	50652456	0.002292	3.86e-29	524923	Lymphocyte count	TRUE	reported	OoAgLK	2	TRUE	0.000239351	125.67
rs1533065	T	C	T	C	0.01668	0.00281502	0.345231	0.296888	FALSE	FALSE	FALSE	8OkfP3	8	22928255	0.723228	0.00794867	410385	OSA	TRUE	reported	textfile	8	22785768	0.001987	4.95e-17	524923	Lymphocyte count	TRUE	reported	OoAgLK	2	TRUE	0.000134228	70.4684
rs160044	C	T	C	T	0.011999	-0.0129525	0.308028	0.325493	FALSE	FALSE	FALSE	8OkfP3	5	88818659	0.0953279	0.00776555	410385	OSA	TRUE	reported	textfile	5	88114476	0.002047	4.72e-09	524923	Lymphocyte count	TRUE	reported	OoAgLK	2	TRUE	6.54531e-05	34.36
rs1677490	C	G	C	G	0.015901	0.0136817	0.7912	0.824821	FALSE	TRUE	FALSE	8OkfP3	16	8934684	0.153357	0.00958257	410385	OSA	TRUE	reported	textfile	16	9028541	0.002345	1.25e-11	524923	Lymphocyte count	TRUE	reported	OoAgLK	2	TRUE	8.7585e-05	45.9792
rs16986308	A	G	A	G	-0.032274	-0.0111269	0.116161	0.17961	FALSE	FALSE	FALSE	8OkfP3	22	28321044	0.239648	0.00946271	410385	OSA	TRUE	reported	textfile	22	28717032	0.002955	9.95e-28	524923	Lymphocyte count	TRUE	reported	OoAgLK	2	TRUE	0.000227194	119.286
rs17005891	A	G	A	G	-0.024312	0.0168392	0.184405	0.233153	FALSE	FALSE	FALSE	8OkfP3	4	82626709	0.0497978	0.00858399	410385	OSA	TRUE	reported	textfile	4	83547862	0.001766	4.43e-43	524923	Lymphocyte count	TRUE	reported	OoAgLK	2	TRUE	0.000360917	189.521
rs17041439	C	A	C	A	0.040938	0.00518633	0.056517	0.030595	FALSE	FALSE	FALSE	8OkfP3	12	101479462	0.80482	0.0209876	410385	OSA	TRUE	reported	textfile	12	101873240	0.004104	2.11e-23	524923	Lymphocyte count	TRUE	reported	OoAgLK	2	TRUE	0.000189522	99.5032
rs17055818	C	T	C	T	-0.029726	-0.00794859	0.252258	0.318058	FALSE	FALSE	FALSE	8OkfP3	5	158542467	0.308828	0.00781047	410385	OSA	TRUE	reported	textfile	5	157969475	0.002177	2.15e-42	524923	Lymphocyte count	TRUE	reported	OoAgLK	2	TRUE	0.000355064	186.447
rs17116384	G	A	G	A	0.012758	0.0100421	0.316967	0.376894	FALSE	FALSE	FALSE	8OkfP3	11	114110519	0.182929	0.00754032	410385	OSA	TRUE	reported	textfile	11	113981241	0.002044	4.5e-10	524923	Lymphocyte count	TRUE	reported	OoAgLK	2	TRUE	7.42122e-05	38.9585
rs17180155	C	T	C	T	-0.01113	0.00625606	0.394048	0.344509	FALSE	FALSE	FALSE	8OkfP3	8	104795621	0.413507	0.00765045	410385	OSA	TRUE	reported	textfile	8	105807849	0.001936	9.21e-09	524923	Lymphocyte count	TRUE	reported	OoAgLK	2	TRUE	6.29588e-05	33.0505
rs17229044	T	C	T	C	-0.019172	-0.00179458	0.210111	0.171502	FALSE	FALSE	FALSE	8OkfP3	16	10969079	0.852354	0.00964226	410385	OSA	TRUE	reported	textfile	16	11062936	0.002326	1.78e-16	524923	Lymphocyte count	TRUE	reported	OoAgLK	2	TRUE	0.000129409	67.9382
rs17356923	A	G	A	G	-0.019865	0.0239424	0.079417	0.0774689	FALSE	FALSE	FALSE	8OkfP3	1	26956185	0.0782564	0.0135967	410385	OSA	TRUE	reported	textfile	1	27282676	0.003493	1.33e-08	524923	Lymphocyte count	TRUE	reported	OoAgLK	2	TRUE	6.16109e-05	32.3429
rs17366643	C	T	C	T	0.014557	-0.000906645	0.537795	0.561969	FALSE	FALSE	FALSE	8OkfP3	2	11204378	0.901345	0.00731389	410385	OSA	TRUE	reported	textfile	2	11344504	0.001889	1.35e-14	524923	Lymphocyte count	TRUE	reported	OoAgLK	2	TRUE	0.000113119	59.3852
rs17507693	T	A	T	A	0.016236	0.0135609	0.222733	0.197352	FALSE	TRUE	FALSE	8OkfP3	15	83124870	0.137899	0.00914017	410385	OSA	TRUE	reported	textfile	15	83793622	0.002275	9.86e-13	524923	Lymphocyte count	TRUE	reported	OoAgLK	2	TRUE	9.70192e-05	50.9323
rs175714	C	T	C	T	0.026141	0.00867121	0.577477	0.513744	FALSE	FALSE	FALSE	8OkfP3	14	75515513	0.233657	0.00728067	410385	OSA	TRUE	reported	textfile	14	75981856	0.00193	9.2e-42	524923	Lymphocyte count	TRUE	reported	OoAgLK	2	TRUE	0.000349367	183.454
rs17581460	C	T	C	T	-0.040439	-0.0190403	0.019678	0.0311089	FALSE	FALSE	FALSE	8OkfP3	4	38454783	0.362438	0.0209066	410385	OSA	TRUE	reported	textfile	4	38456404	0.006855	3.76e-09	524923	Lymphocyte count	TRUE	reported	OoAgLK	2	TRUE	6.62921e-05	34.8004
rs17710008	A	G	A	G	0.020604	0.00308555	0.18168	0.125612	FALSE	FALSE	FALSE	8OkfP3	6	152721900	0.778617	0.0109758	410385	OSA	TRUE	reported	textfile	6	153043035	0.002451	4.45e-17	524923	Lymphocyte count	TRUE	reported	OoAgLK	2	TRUE	0.000134605	70.6667
rs1822534	G	A	G	A	-0.034408	-0.0068051	0.393993	0.352953	FALSE	FALSE	FALSE	8OkfP3	3	12225304	0.371584	0.00761615	410385	OSA	TRUE	reported	textfile	3	12266804	0.001932	7.22e-71	524923	Lymphocyte count	TRUE	reported	OoAgLK	2	TRUE	0.000603874	317.178
rs187856913	A	G	A	G	0.048221	0.0118037	0.038815	0.0660493	FALSE	FALSE	FALSE	8OkfP3	15	90011949	0.423151	0.0147368	410385	OSA	TRUE	reported	textfile	15	90555181	0.005006	6.24e-22	524923	Lymphocyte count	TRUE	reported	OoAgLK	2	TRUE	0.000176733	92.7874
rs1893033	T	C	T	C	-0.028193	-0.0323686	0.074578	0.0271714	FALSE	FALSE	FALSE	8OkfP3	11	119218345	0.147112	0.0223261	410385	OSA	TRUE	reported	textfile	11	119089055	0.003607	5.7e-15	524923	Lymphocyte count	TRUE	reported	OoAgLK	2	TRUE	0.000116371	61.0926
rs1893592	C	A	C	A	0.014656	-0.00336369	0.295994	0.315593	FALSE	FALSE	FALSE	8OkfP3	21	42434957	0.668161	0.00784675	410385	OSA	TRUE	reported	textfile	21	43855067	0.002084	2.13e-12	524923	Lymphocyte count	TRUE	reported	OoAgLK	2	TRUE	9.42104e-05	49.4577
rs1894692	A	G	A	G	-0.037559	-0.029752	0.978082	0.980024	FALSE	FALSE	FALSE	8OkfP3	1	169498416	0.253124	0.0260345	410385	OSA	TRUE	reported	textfile	1	169467654	0.006572	1.12e-08	524923	Lymphocyte count	TRUE	reported	OoAgLK	2	TRUE	6.22172e-05	32.6611
rs1933295	G	A	G	A	-0.013819	-0.00404972	0.776878	0.743679	FALSE	FALSE	FALSE	8OkfP3	1	61641349	0.627649	0.00834925	410385	OSA	TRUE	reported	textfile	1	62107021	0.002272	1.22e-09	524923	Lymphocyte count	TRUE	reported	OoAgLK	2	TRUE	7.0471e-05	36.9943
rs1966865	A	G	A	G	0.027118	-0.00874329	0.317295	0.286744	FALSE	FALSE	FALSE	8OkfP3	14	64509143	0.276728	0.00803834	410385	OSA	TRUE	reported	textfile	14	64975861	0.002032	1.36e-40	524923	Lymphocyte count	TRUE	reported	OoAgLK	2	TRUE	0.000339176	178.101
rs1967115	A	G	A	G	0.016769	-0.014288	0.629389	0.636994	FALSE	FALSE	FALSE	8OkfP3	1	212202017	0.0598536	0.00759243	410385	OSA	TRUE	reported	textfile	1	212375359	0.001955	1.04e-17	524923	Lymphocyte count	TRUE	reported	OoAgLK	2	TRUE	0.000140141	73.5731
rs1971429	A	C	A	C	0.012768	-0.00710418	0.728952	0.68028	FALSE	FALSE	FALSE	8OkfP3	9	33776184	0.362152	0.00779589	410385	OSA	TRUE	reported	textfile	9	33776182	0.002127	2.01e-09	524923	Lymphocyte count	TRUE	reported	OoAgLK	2	TRUE	6.86413e-05	36.0337
rs1976055	A	C	A	C	-0.017162	0.00247524	0.156208	0.136919	FALSE	FALSE	FALSE	8OkfP3	2	111030276	0.814636	0.0105576	410385	OSA	TRUE	reported	textfile	2	111787853	0.002597	4.05e-11	524923	Lymphocyte count	TRUE	reported	OoAgLK	2	TRUE	8.31879e-05	43.6707
rs1976451	G	T	G	T	-0.017413	0.00670313	0.13522	0.129326	FALSE	FALSE	FALSE	8OkfP3	8	48544231	0.5372	0.0108631	410385	OSA	TRUE	reported	textfile	8	49456791	0.002964	4.35e-09	524923	Lymphocyte count	TRUE	reported	OoAgLK	2	TRUE	6.57456e-05	34.5135
rs1990933	G	A	G	A	-0.0118	0.00243309	0.474789	0.446293	FALSE	FALSE	FALSE	8OkfP3	5	148556327	0.739547	0.0073186	410385	OSA	TRUE	reported	textfile	5	147935890	0.001895	4.86e-10	524923	Lymphocyte count	TRUE	reported	OoAgLK	2	TRUE	7.38615e-05	38.7743
rs200984644	G	A	G	A	0.039649	-0.00780492	0.063614	0.0802759	FALSE	FALSE	FALSE	8OkfP3	7	99334035	0.557432	0.013304	410385	OSA	TRUE	reported	textfile	7	98931658	0.003998	3.73e-23	524923	Lymphocyte count	TRUE	reported	OoAgLK	2	TRUE	0.000187328	98.3507
rs2055101	T	C	T	C	-0.013407	-0.011319	0.527164	0.498107	FALSE	FALSE	FALSE	8OkfP3	8	118874684	0.119875	0.0072777	410385	OSA	TRUE	reported	textfile	8	119886923	0.001901	1.84e-12	524923	Lymphocyte count	TRUE	reported	OoAgLK	2	TRUE	9.47463e-05	49.739
rs2057340	G	A	G	A	0.013805	-0.00183445	0.65339	0.756837	FALSE	FALSE	FALSE	8OkfP3	14	35379568	0.829466	0.00851701	410385	OSA	TRUE	reported	textfile	14	35848774	0.001995	4.66e-12	524923	Lymphocyte count	TRUE	reported	OoAgLK	2	TRUE	9.1212e-05	47.8834
rs2065500	G	A	G	A	-0.04804	-0.00206221	0.159764	0.161857	FALSE	FALSE	FALSE	8OkfP3	9	22145695	0.835076	0.00990514	410385	OSA	TRUE	reported	textfile	9	22145694	0.002582	3.29e-77	524923	Lymphocyte count	TRUE	reported	OoAgLK	2	TRUE	0.00065904	346.172
rs2072081	T	G	T	G	-0.016765	0.0129008	0.255152	0.233867	FALSE	FALSE	FALSE	8OkfP3	17	44250125	0.132037	0.00856562	410385	OSA	TRUE	reported	textfile	17	42327493	0.002198	2.53e-14	524923	Lymphocyte count	TRUE	reported	OoAgLK	2	TRUE	0.000110817	58.1768
rs2089979	G	A	G	A	-0.034539	0.00219391	0.414403	0.43241	FALSE	FALSE	FALSE	8OkfP3	3	196774542	0.764554	0.00732506	410385	OSA	TRUE	reported	textfile	3	196501413	0.001922	4.1e-72	524923	Lymphocyte count	TRUE	reported	OoAgLK	2	TRUE	0.000614823	322.932
rs2100139	C	T	C	T	0.015201	-0.0174824	0.65839	0.632151	FALSE	FALSE	FALSE	8OkfP3	3	108785418	0.0206709	0.00755524	410385	OSA	TRUE	reported	textfile	3	108504265	0.00199	2.32e-14	524923	Lymphocyte count	TRUE	reported	OoAgLK	2	TRUE	0.000111146	58.3494
rs2161118	C	T	C	T	0.011343	-0.00524696	0.327972	0.432915	FALSE	FALSE	FALSE	8OkfP3	5	173248591	0.476178	0.00736452	410385	OSA	TRUE	reported	textfile	5	172675594	0.002075	4.74e-08	524923	Lymphocyte count	TRUE	reported	OoAgLK	2	TRUE	5.69245e-05	29.8826
rs2180369	C	T	C	T	0.020125	0.0236323	0.110884	0.0921767	FALSE	FALSE	FALSE	8OkfP3	14	93050120	0.0588776	0.0125098	410385	OSA	TRUE	reported	textfile	14	93516465	0.003138	1.47e-10	524923	Lymphocyte count	TRUE	reported	OoAgLK	2	TRUE	7.83495e-05	41.1305
rs2230604	T	C	T	C	0.030004	0.00918558	0.084354	0.126886	FALSE	FALSE	FALSE	8OkfP3	20	50579747	0.400853	0.0109339	410385	OSA	TRUE	reported	textfile	20	49196284	0.003451	3.65e-18	524923	Lymphocyte count	TRUE	reported	OoAgLK	2	TRUE	0.000143983	75.5904
rs2237040	T	C	T	C	-0.019557	-0.0121541	0.40625	0.369919	FALSE	FALSE	FALSE	8OkfP3	4	109917706	0.10703	0.0075412	410385	OSA	TRUE	reported	textfile	4	110838862	0.001927	3.53e-24	524923	Lymphocyte count	TRUE	reported	OoAgLK	2	TRUE	0.000196182	103.001
rs224082	T	C	T	C	-0.016123	-0.00844367	0.37839	0.383862	FALSE	FALSE	FALSE	8OkfP3	10	62806498	0.258329	0.00746997	410385	OSA	TRUE	reported	textfile	10	64566258	0.001956	1.79e-16	524923	Lymphocyte count	TRUE	reported	OoAgLK	2	TRUE	0.00012942	67.9442
rs2270968	G	T	G	T	-0.012829	0.018454	0.738399	0.740575	FALSE	FALSE	FALSE	8OkfP3	3	183037421	0.0259496	0.00828659	410385	OSA	TRUE	reported	textfile	3	182755209	0.002149	2.46e-09	524923	Lymphocyte count	TRUE	reported	OoAgLK	2	TRUE	6.78872e-05	35.6378
rs2273215	A	G	A	G	-0.014956	-0.00162277	0.458202	0.390096	FALSE	FALSE	FALSE	8OkfP3	6	170276994	0.827838	0.00746184	410385	OSA	TRUE	reported	textfile	6	170586082	0.001984	5.04e-14	524923	Lymphocyte count	TRUE	reported	OoAgLK	2	TRUE	0.000108244	56.8258
rs2275902	C	G	C	G	-0.016113	0.000717316	0.297647	0.273061	FALSE	TRUE	FALSE	8OkfP3	1	78891675	0.929748	0.0081363	410385	OSA	TRUE	reported	textfile	1	79357360	0.002059	5.22e-15	524923	Lymphocyte count	TRUE	reported	OoAgLK	2	TRUE	0.000116652	61.2405
rs2282718	A	G	A	G	-0.017559	0.00347268	0.372092	0.405059	FALSE	FALSE	FALSE	8OkfP3	1	24914565	0.639813	0.00742088	410385	OSA	TRUE	reported	textfile	1	25241056	0.002016	3.25e-18	524923	Lymphocyte count	TRUE	reported	OoAgLK	2	TRUE	0.000144497	75.8607
rs2291900	A	G	A	G	0.016877	-0.0174409	0.29054	0.355452	FALSE	FALSE	FALSE	8OkfP3	3	171108131	0.0222044	0.00762662	410385	OSA	TRUE	reported	textfile	3	170825920	0.002114	1.49e-15	524923	Lymphocyte count	TRUE	reported	OoAgLK	2	TRUE	0.000121404	63.7351
rs2294630	G	A	G	A	0.012992	0.0105431	0.493105	0.572841	FALSE	FALSE	FALSE	8OkfP3	1	19655298	0.152516	0.00736915	410385	OSA	TRUE	reported	textfile	1	19981791	0.001899	8.15e-12	524923	Lymphocyte count	TRUE	reported	OoAgLK	2	TRUE	8.91595e-05	46.8059
rs2294861	T	C	T	C	0.019028	0.0142082	0.294117	0.238015	FALSE	FALSE	FALSE	8OkfP3	6	53271718	0.096303	0.00854347	410385	OSA	TRUE	reported	textfile	6	53136516	0.002069	3.84e-20	524923	Lymphocyte count	TRUE	reported	OoAgLK	2	TRUE	0.000161102	84.5792
rs2297508	G	C	G	C	-0.022432	0.0162196	0.647622	0.605408	FALSE	TRUE	FALSE	8OkfP3	17	17812003	0.0296695	0.00745906	410385	OSA	TRUE	reported	textfile	17	17715317	0.002068	2.2e-27	524923	Lymphocyte count	TRUE	reported	OoAgLK	2	TRUE	0.0002241	117.661
rs2298850	C	G	C	G	-0.014216	-0.00821961	0.278208	0.170694	FALSE	TRUE	FALSE	8OkfP3	4	71748550	0.396701	0.00969833	410385	OSA	TRUE	reported	textfile	4	72614267	0.00211	1.67e-11	524923	Lymphocyte count	TRUE	reported	OoAgLK	2	TRUE	8.64683e-05	45.3929
rs2322830	C	T	C	T	-0.0107	-0.0022411	0.580473	0.540895	FALSE	FALSE	FALSE	8OkfP3	3	4703546	0.758885	0.00730132	410385	OSA	TRUE	reported	textfile	3	4745230	0.001916	2.42e-08	524923	Lymphocyte count	TRUE	reported	OoAgLK	2	TRUE	5.94094e-05	31.1871
rs2403246	G	C	G	C	0.011959	-0.00367109	0.414485	0.395871	FALSE	TRUE	FALSE	8OkfP3	11	18079531	0.621074	0.00742642	410385	OSA	TRUE	reported	textfile	11	18101078	0.00192	4.81e-10	524923	Lymphocyte count	TRUE	reported	OoAgLK	2	TRUE	7.39026e-05	38.7959
rs2412544	T	C	T	C	-0.016169	-0.0148126	0.393588	0.45589	FALSE	FALSE	FALSE	8OkfP3	15	40657328	0.0426373	0.00730675	410385	OSA	TRUE	reported	textfile	15	40949526	0.001949	1.13e-16	524923	Lymphocyte count	TRUE	reported	OoAgLK	2	TRUE	0.000131096	68.8242
rs2453582	T	C	T	C	0.017742	0.00248433	0.391346	0.28123	FALSE	FALSE	FALSE	8OkfP3	17	19535753	0.761639	0.00819016	410385	OSA	TRUE	reported	textfile	17	19439066	0.001989	4.88e-19	524923	Lymphocyte count	TRUE	reported	OoAgLK	2	TRUE	0.000151556	79.5672
rs2453628	A	G	A	G	0.010777	-0.00229522	0.52576	0.572716	FALSE	FALSE	FALSE	8OkfP3	8	100127185	0.755115	0.00735877	410385	OSA	TRUE	reported	textfile	8	101139413	0.001898	1.39e-08	524923	Lymphocyte count	TRUE	reported	OoAgLK	2	TRUE	6.14159e-05	32.2405
rs2462017	A	G	A	G	0.013995	-0.00551106	0.652335	0.723646	FALSE	FALSE	FALSE	8OkfP3	10	30197204	0.498438	0.00814102	410385	OSA	TRUE	reported	textfile	10	30486133	0.002002	2.87e-12	524923	Lymphocyte count	TRUE	reported	OoAgLK	2	TRUE	9.30854e-05	48.867
rs247557	G	T	G	T	-0.010997	-0.0016339	0.52424	0.494496	FALSE	FALSE	FALSE	8OkfP3	5	89414295	0.822106	0.00726705	410385	OSA	TRUE	reported	textfile	5	88710112	0.00189	6.05e-09	524923	Lymphocyte count	TRUE	reported	OoAgLK	2	TRUE	6.44913e-05	33.855
rs247826	T	C	T	C	0.038651	0.00585083	0.220693	0.289904	FALSE	FALSE	FALSE	8OkfP3	16	84549359	0.469915	0.00809671	410385	OSA	TRUE	reported	textfile	16	84582965	0.002294	1.19e-63	524923	Lymphocyte count	TRUE	reported	OoAgLK	2	TRUE	0.000540511	283.879
rs2489279	G	C	G	C	0.017602	0.00844494	0.333667	0.287457	FALSE	TRUE	FALSE	8OkfP3	1	182174984	0.292957	0.00803013	410385	OSA	TRUE	reported	textfile	1	182144119	0.001997	1.28e-18	524923	Lymphocyte count	TRUE	reported	OoAgLK	2	TRUE	0.000147982	77.6902
rs251391	T	C	T	C	0.019773	0.0074829	0.747429	0.831632	FALSE	FALSE	FALSE	8OkfP3	5	128202424	0.44284	0.0097509	410385	OSA	TRUE	reported	textfile	5	127538116	0.002179	1.21e-19	524923	Lymphocyte count	TRUE	reported	OoAgLK	2	TRUE	0.000156844	82.3434
rs251398	C	T	C	T	-0.017302	-0.0205989	0.446922	0.404039	FALSE	FALSE	FALSE	8OkfP3	5	68213973	0.00551709	0.00742255	410385	OSA	TRUE	reported	textfile	5	67509801	0.001922	2.39e-19	524923	Lymphocyte count	TRUE	reported	OoAgLK	2	TRUE	0.000154356	81.0372
rs2522972	T	C	T	C	-0.020311	-0.0129733	0.640137	0.689044	FALSE	FALSE	FALSE	8OkfP3	17	37478916	0.098935	0.00786239	410385	OSA	TRUE	reported	textfile	17	35839021	0.001969	6.54e-25	524923	Lymphocyte count	TRUE	reported	OoAgLK	2	TRUE	0.000202669	106.407
rs2523978	T	C	T	C	-0.086407	-0.0100795	0.126316	0.0820053	FALSE	FALSE	FALSE	8OkfP3	6	30115931	0.446481	0.0132399	410385	OSA	TRUE	reported	textfile	6	30083708	0.002853	1e-200	524923	Lymphocyte count	TRUE	reported	OoAgLK	2	TRUE	0.00174438	917.26
rs2548256	T	G	T	G	0.014003	0.00627283	0.62009	0.597504	FALSE	FALSE	FALSE	8OkfP3	5	100812758	0.397299	0.00741072	410385	OSA	TRUE	reported	textfile	5	100148462	0.001946	6.49e-13	524923	Lymphocyte count	TRUE	reported	OoAgLK	2	TRUE	9.86321e-05	51.7791
rs2548496	G	A	G	A	0.018994	0.00298784	0.208159	0.188923	FALSE	FALSE	FALSE	8OkfP3	5	52778010	0.747056	0.0092639	410385	OSA	TRUE	reported	textfile	5	52073844	0.002326	3.34e-16	524923	Lymphocyte count	TRUE	reported	OoAgLK	2	TRUE	0.000127017	66.6825
rs259981	A	T	A	T	-0.027105	0.013668	0.360441	0.359655	FALSE	TRUE	FALSE	8OkfP3	20	59173314	0.071796	0.00759162	410385	OSA	TRUE	reported	textfile	20	57748369	0.001992	3.91e-42	524923	Lymphocyte count	TRUE	reported	OoAgLK	2	TRUE	0.000352591	185.148
rs2665960	G	A	G	A	0.012196	0.0064137	0.668615	0.738809	FALSE	FALSE	FALSE	8OkfP3	17	76028630	0.44138	0.00833094	410385	OSA	TRUE	reported	textfile	17	74024711	0.002071	4.03e-09	524923	Lymphocyte count	TRUE	reported	OoAgLK	2	TRUE	6.60618e-05	34.6795
rs2710804	C	T	C	T	0.013802	-0.00835994	0.376124	0.354291	FALSE	FALSE	FALSE	8OkfP3	7	36044919	0.270801	0.00759153	410385	OSA	TRUE	reported	textfile	7	36084529	0.001953	1.63e-12	524923	Lymphocyte count	TRUE	reported	OoAgLK	2	TRUE	9.51355e-05	49.9434
rs2727487	C	A	C	A	-0.012631	-0.0034956	0.629239	0.639615	FALSE	FALSE	FALSE	8OkfP3	7	129873980	0.64412	0.00756712	410385	OSA	TRUE	reported	textfile	7	129513820	0.001955	1.08e-10	524923	Lymphocyte count	TRUE	reported	OoAgLK	2	TRUE	7.95155e-05	41.7427
rs2736161	A	G	A	G	0.097242	0.0847725	0.030973	0.00699308	FALSE	FALSE	FALSE	8OkfP3	6	31630516	0.048307	0.0429302	410385	OSA	TRUE	reported	textfile	6	31598293	0.005458	5.83e-71	524923	Lymphocyte count	TRUE	reported	OoAgLK	2	TRUE	0.000604342	317.423
rs2738783	G	T	G	T	-0.015649	-0.00807588	0.78963	0.843506	FALSE	FALSE	FALSE	8OkfP3	20	63677259	0.419915	0.0100126	410385	OSA	TRUE	reported	textfile	20	62308612	0.00243	1.24e-10	524923	Lymphocyte count	TRUE	reported	OoAgLK	2	TRUE	7.90007e-05	41.4724
rs2755253	T	C	T	C	-0.030903	0.00665232	0.70898	0.629564	FALSE	FALSE	FALSE	8OkfP3	1	67005160	0.376731	0.00752579	410385	OSA	TRUE	reported	textfile	1	67470843	0.002072	2.87e-50	524923	Lymphocyte count	TRUE	reported	OoAgLK	2	TRUE	0.000423587	222.444
rs2791733	A	C	A	C	-0.015084	-0.00695618	0.400359	0.378238	FALSE	FALSE	FALSE	8OkfP3	9	130748579	0.353314	0.00749443	410385	OSA	TRUE	reported	textfile	9	133623966	0.001997	4.38e-14	524923	Lymphocyte count	TRUE	reported	OoAgLK	2	TRUE	0.000108676	57.0526
rs2807303	A	G	A	G	0.021641	-0.0162347	0.346234	0.317866	FALSE	FALSE	FALSE	8OkfP3	9	79572180	0.0378913	0.00782006	410385	OSA	TRUE	reported	textfile	9	82187095	0.001999	2.79e-27	524923	Lymphocyte count	TRUE	reported	OoAgLK	2	TRUE	0.000223222	117.2
rs28533432	T	C	T	C	-0.025074	0.00204263	0.699647	0.676664	FALSE	FALSE	FALSE	8OkfP3	12	123388695	0.793369	0.00779812	410385	OSA	TRUE	reported	textfile	12	123873242	0.002098	7.17e-33	524923	Lymphocyte count	TRUE	reported	OoAgLK	2	TRUE	0.000272034	142.835
rs28539372	A	T	A	T	0.038051	0.00842616	0.319096	0.327166	FALSE	TRUE	FALSE	8OkfP3	15	90478180	0.276499	0.00774309	410385	OSA	TRUE	reported	textfile	15	91021412	0.002032	3.38e-78	524923	Lymphocyte count	TRUE	reported	OoAgLK	2	TRUE	0.000667574	350.657
rs28588745	T	A	T	A	0.02245	-0.0143284	0.205718	0.156455	FALSE	TRUE	FALSE	8OkfP3	8	10789534	0.151253	0.00998409	410385	OSA	TRUE	reported	textfile	8	10647044	0.002348	1.25e-21	524923	Lymphocyte count	TRUE	reported	OoAgLK	2	TRUE	0.000174127	91.4187
rs28841391	G	T	G	T	0.029427	-0.00244905	0.758417	0.726168	FALSE	FALSE	FALSE	8OkfP3	19	1193966	0.766946	0.00826341	410385	OSA	TRUE	reported	textfile	19	1193965	0.00253	3.03e-31	524923	Lymphocyte count	TRUE	reported	OoAgLK	2	TRUE	0.000257658	135.285
rs28853644	T	C	T	C	-0.024344	0.00890297	0.271343	0.323239	FALSE	FALSE	FALSE	8OkfP3	16	30789706	0.253416	0.00779532	410385	OSA	TRUE	reported	textfile	16	30801027	0.002132	3.77e-30	524923	Lymphocyte count	TRUE	reported	OoAgLK	2	TRUE	0.000248317	130.379
rs2887944	T	G	T	G	0.018911	-0.00224554	0.435912	0.453251	FALSE	FALSE	FALSE	8OkfP3	3	27716784	0.759035	0.00732047	410385	OSA	TRUE	reported	textfile	3	27758275	0.001701	1.13e-28	524923	Lymphocyte count	TRUE	reported	OoAgLK	2	TRUE	0.000235409	123.6
rs2899319	C	A	C	A	0.012164	-0.0168668	0.618842	0.709217	FALSE	FALSE	FALSE	8OkfP3	22	39478309	0.0354315	0.00801884	410385	OSA	TRUE	reported	textfile	22	39874314	0.002051	3.13e-09	524923	Lymphocyte count	TRUE	reported	OoAgLK	2	TRUE	6.70034e-05	35.1738
rs2908425	A	G	A	G	0.014205	-0.00464774	0.332187	0.380691	FALSE	FALSE	FALSE	8OkfP3	7	5529696	0.535841	0.00750708	410385	OSA	TRUE	reported	textfile	7	5569327	0.002044	3.78e-12	524923	Lymphocyte count	TRUE	reported	OoAgLK	2	TRUE	9.19994e-05	48.2969
rs2980821	A	C	A	C	-0.013245	-0.00276744	0.425051	0.413586	FALSE	FALSE	FALSE	8OkfP3	8	40170787	0.708016	0.00738924	410385	OSA	TRUE	reported	textfile	8	40028306	0.001916	4.97e-12	524923	Lymphocyte count	TRUE	reported	OoAgLK	2	TRUE	9.10286e-05	47.7872
rs2980888	C	T	C	T	-0.01534	0.0108328	0.697079	0.740882	FALSE	FALSE	FALSE	8OkfP3	8	125495066	0.191311	0.00829015	410385	OSA	TRUE	reported	textfile	8	126507308	0.002067	1.21e-13	524923	Lymphocyte count	TRUE	reported	OoAgLK	2	TRUE	0.000104913	55.0767
rs2992263	A	G	A	G	-0.020286	-0.000572006	0.610009	0.720059	FALSE	FALSE	FALSE	8OkfP3	10	26452278	0.943779	0.00811116	410385	OSA	TRUE	reported	textfile	10	26741207	0.001941	1.58e-25	524923	Lymphocyte count	TRUE	reported	OoAgLK	2	TRUE	0.000208044	109.23
rs3012415	T	C	T	C	0.014327	0.00628974	0.822853	0.868917	FALSE	FALSE	FALSE	8OkfP3	6	170174240	0.560333	0.0108007	410385	OSA	TRUE	reported	textfile	6	170489464	0.002574	2.65e-08	524923	Lymphocyte count	TRUE	reported	OoAgLK	2	TRUE	5.90163e-05	30.9807
rs309375	A	C	A	C	0.019206	0.00113083	0.574699	0.435723	FALSE	FALSE	FALSE	8OkfP3	4	122760001	0.877957	0.0073641	410385	OSA	TRUE	reported	textfile	4	123681156	0.001951	7.84e-23	524923	Lymphocyte count	TRUE	reported	OoAgLK	2	TRUE	0.00018458	96.9076
rs3118469	T	A	T	A	0.029198	0.00512101	0.299989	0.363956	FALSE	TRUE	FALSE	8OkfP3	10	6059166	0.497655	0.00755105	410385	OSA	TRUE	reported	textfile	10	6101129	0.00206	1.5e-45	524923	Lymphocyte count	TRUE	reported	OoAgLK	2	TRUE	0.000382569	200.895
rs332507	C	T	C	T	-0.01527	0.00222276	0.222163	0.168545	FALSE	FALSE	FALSE	8OkfP3	3	124716263	0.819258	0.00972764	410385	OSA	TRUE	reported	textfile	3	124435110	0.002298	3.12e-11	524923	Lymphocyte count	TRUE	reported	OoAgLK	2	TRUE	8.41097e-05	44.1546
rs34025077	G	A	G	A	-0.032806	0.0170086	0.101398	0.0620288	FALSE	FALSE	FALSE	8OkfP3	15	69741239	0.260578	0.0151184	410385	OSA	TRUE	reported	textfile	15	70033578	0.003133	1.25e-25	524923	Lymphocyte count	TRUE	reported	OoAgLK	2	TRUE	0.000208833	109.644
rs34030812	C	T	C	T	-0.018195	0.00155161	0.367406	0.374158	FALSE	FALSE	FALSE	8OkfP3	2	143491336	0.836184	0.00750378	410385	OSA	TRUE	reported	textfile	2	144248905	0.001956	1.49e-20	524923	Lymphocyte count	TRUE	reported	OoAgLK	2	TRUE	0.000164816	86.5296
rs34261309	C	T	C	T	0.021879	0.0196697	0.107115	0.0255342	FALSE	FALSE	FALSE	8OkfP3	2	230359923	0.51874	0.030482	410385	OSA	TRUE	reported	textfile	2	231224638	0.003056	8.5e-13	524923	Lymphocyte count	TRUE	reported	OoAgLK	2	TRUE	9.76361e-05	51.2562
rs34327	C	T	C	T	-0.025891	0.0107162	0.523078	0.609371	FALSE	FALSE	FALSE	8OkfP3	12	12720814	0.151868	0.00747833	410385	OSA	TRUE	reported	textfile	12	12873748	0.001907	5.91e-42	524923	Lymphocyte count	TRUE	reported	OoAgLK	2	TRUE	0.000351033	184.329
rs34499378	A	G	A	G	0.011141	0.00327433	0.329853	0.329249	FALSE	FALSE	FALSE	8OkfP3	4	101801025	0.672509	0.00774609	410385	OSA	TRUE	reported	textfile	4	102722182	0.002015	3.27e-08	524923	Lymphocyte count	TRUE	reported	OoAgLK	2	TRUE	5.82341e-05	30.5701
rs345627	T	C	T	C	0.033866	-0.00881779	0.348991	0.388604	FALSE	FALSE	FALSE	8OkfP3	19	13806450	0.236864	0.00745463	410385	OSA	TRUE	reported	textfile	19	13917264	0.002068	3.13e-60	524923	Lymphocyte count	TRUE	reported	OoAgLK	2	TRUE	0.000510634	268.179
rs34662054	C	G	C	G	0.014295	-0.00845695	0.299106	0.293159	FALSE	TRUE	FALSE	8OkfP3	11	69141347	0.291751	0.00802149	410385	OSA	TRUE	reported	textfile	11	68908815	0.002067	4.8e-12	524923	Lymphocyte count	TRUE	reported	OoAgLK	2	TRUE	9.11071e-05	47.8284
rs34952318	A	G	A	G	-0.034653	0.0233591	0.050122	0.0611656	FALSE	FALSE	FALSE	8OkfP3	20	11196407	0.128813	0.01538	410385	OSA	TRUE	reported	textfile	20	11177055	0.004482	1.11e-14	524923	Lymphocyte count	TRUE	reported	OoAgLK	2	TRUE	0.000113866	59.7773
rs35001362	A	C	A	C	-0.015094	0.00313238	0.23581	0.188483	FALSE	FALSE	FALSE	8OkfP3	10	14916759	0.735831	0.00928447	410385	OSA	TRUE	reported	textfile	10	14958758	0.002236	1.52e-11	524923	Lymphocyte count	TRUE	reported	OoAgLK	2	TRUE	8.68024e-05	45.5684
rs35114152	G	A	G	A	0.024676	-0.0142363	0.225583	0.318955	FALSE	FALSE	FALSE	8OkfP3	7	150597388	0.0677142	0.00779257	410385	OSA	TRUE	reported	textfile	7	150294476	0.00227	1.73e-27	524923	Lymphocyte count	TRUE	reported	OoAgLK	2	TRUE	0.000225063	118.167
rs35121828	A	G	A	G	0.013147	0.00880449	0.258961	0.194023	FALSE	FALSE	FALSE	8OkfP3	7	23595366	0.339876	0.00922507	410385	OSA	TRUE	reported	textfile	7	23634985	0.002162	1.22e-09	524923	Lymphocyte count	TRUE	reported	OoAgLK	2	TRUE	7.04394e-05	36.9777
rs35186877	A	G	A	G	0.031862	0.00215979	0.213822	0.165802	FALSE	FALSE	FALSE	8OkfP3	17	4722597	0.825394	0.00978999	410385	OSA	TRUE	reported	textfile	17	4625892	0.002332	1.94e-42	524923	Lymphocyte count	TRUE	reported	OoAgLK	2	TRUE	0.000355499	186.675
rs35345753	G	C	G	C	-0.026515	-0.0104603	0.207147	0.172457	FALSE	TRUE	FALSE	8OkfP3	7	22700894	0.275368	0.0095897	410385	OSA	TRUE	reported	textfile	7	22740513	0.002334	6.95e-30	524923	Lymphocyte count	TRUE	reported	OoAgLK	2	TRUE	0.000245798	129.057
rs35592432	C	G	C	G	0.108539	-0.0611537	0.027317	0.0248832	FALSE	TRUE	FALSE	8OkfP3	3	71306089	0.00968813	0.023641	410385	OSA	TRUE	reported	textfile	3	71355240	0.006203	1.68e-68	524923	Lymphocyte count	TRUE	reported	OoAgLK	2	TRUE	0.000582934	306.173
rs35896146	A	G	A	G	0.021702	0.00576239	0.158799	0.126298	FALSE	FALSE	FALSE	8OkfP3	10	114264699	0.599507	0.0109737	410385	OSA	TRUE	reported	textfile	10	116024458	0.002604	8.15e-17	524923	Lymphocyte count	TRUE	reported	OoAgLK	2	TRUE	0.000132301	69.457
rs360017	G	A	G	A	-0.021106	0.00356146	0.775253	0.777732	FALSE	FALSE	FALSE	8OkfP3	5	173780350	0.68309	0.00872371	410385	OSA	TRUE	reported	textfile	5	173207353	0.002273	1.69e-20	524923	Lymphocyte count	TRUE	reported	OoAgLK	2	TRUE	0.000164228	86.2207
rs36084354	A	G	A	G	-0.060717	-0.00831466	0.091708	0.0856477	FALSE	FALSE	FALSE	8OkfP3	19	1079960	0.524394	0.0130613	410385	OSA	TRUE	reported	textfile	19	1079959	0.003409	6.6e-71	524923	Lymphocyte count	TRUE	reported	OoAgLK	2	TRUE	0.000603961	317.223
rs3730590	T	C	T	C	0.010744	0.00964278	0.40273	0.414351	FALSE	FALSE	FALSE	8OkfP3	12	68826856	0.191135	0.00737651	410385	OSA	TRUE	reported	textfile	12	69220636	0.001931	2.69e-08	524923	Lymphocyte count	TRUE	reported	OoAgLK	2	TRUE	5.89721e-05	30.9575
rs3731211	A	T	A	T	0.043598	0.00187256	0.719794	0.771645	FALSE	TRUE	FALSE	8OkfP3	9	21986848	0.828604	0.00864953	410385	OSA	TRUE	reported	textfile	9	21986847	0.002107	5.14e-95	524923	Lymphocyte count	TRUE	reported	OoAgLK	2	TRUE	0.000814994	428.156
rs3735485	G	A	G	A	0.044361	-0.00694045	0.844816	0.876186	FALSE	FALSE	FALSE	8OkfP3	7	44969742	0.528848	0.0110207	410385	OSA	TRUE	reported	textfile	7	45009341	0.002643	3.56e-63	524923	Lymphocyte count	TRUE	reported	OoAgLK	2	TRUE	0.000536389	281.713
rs3739756	C	T	C	T	-0.031845	0.016985	0.036302	0.0175094	FALSE	FALSE	FALSE	8OkfP3	9	96012953	0.54371	0.027972	410385	OSA	TRUE	reported	textfile	9	98775235	0.005047	2.88e-10	524923	Lymphocyte count	TRUE	reported	OoAgLK	2	TRUE	7.58381e-05	39.812
rs374053567	G	A	G	A	0.031018	-0.0139256	0.041779	0.0257462	FALSE	FALSE	FALSE	8OkfP3	13	113751170	0.547871	0.0231725	410385	OSA	TRUE	reported	textfile	13	114454143	0.005171	2.05e-09	524923	Lymphocyte count	TRUE	reported	OoAgLK	2	TRUE	6.85414e-05	35.9813
rs3755652	T	C	T	C	-0.010499	0.0108384	0.26635	0.182058	FALSE	FALSE	FALSE	8OkfP3	3	27431445	0.249676	0.00941536	410385	OSA	TRUE	reported	textfile	3	27472936	0.00191	3.99e-08	524923	Lymphocyte count	TRUE	reported	OoAgLK	2	TRUE	5.75584e-05	30.2153
rs3761846	T	C	T	C	0.020501	-0.0012782	0.569525	0.515573	FALSE	FALSE	FALSE	8OkfP3	9	120927319	0.860574	0.00727725	410385	OSA	TRUE	reported	textfile	9	123689597	0.001907	6.26e-27	524923	Lymphocyte count	TRUE	reported	OoAgLK	2	TRUE	0.000220119	115.571
rs3797727	A	T	A	T	0.019727	-0.00185793	0.112161	0.0978865	FALSE	TRUE	FALSE	8OkfP3	5	111743327	0.879681	0.0122738	410385	OSA	TRUE	reported	textfile	5	111079024	0.002999	4.94e-11	524923	Lymphocyte count	TRUE	reported	OoAgLK	2	TRUE	8.2421e-05	43.2681
rs3812849	C	A	C	A	0.04349	0.00559383	0.266158	0.244176	FALSE	FALSE	FALSE	8OkfP3	13	74127599	0.510871	0.00850795	410385	OSA	TRUE	reported	textfile	13	74701736	0.002142	1.32e-91	524923	Lymphocyte count	TRUE	reported	OoAgLK	2	TRUE	0.000784699	412.229
rs3815725	G	A	G	A	-0.016566	-0.00149163	0.519612	0.62693	FALSE	FALSE	FALSE	8OkfP3	5	151138971	0.842947	0.0075287	410385	OSA	TRUE	reported	textfile	5	150518532	0.001905	3.66e-18	524923	Lymphocyte count	TRUE	reported	OoAgLK	2	TRUE	0.000144041	75.6212
rs3817621	C	G	C	G	-0.016705	-0.00156027	0.238234	0.311255	FALSE	TRUE	FALSE	8OkfP3	19	12887391	0.842377	0.00784629	410385	OSA	TRUE	reported	textfile	19	12998205	0.002247	1.11e-13	524923	Lymphocyte count	TRUE	reported	OoAgLK	2	TRUE	0.00010528	55.2695
rs3848132	A	T	A	T	-0.011769	0.000575486	0.292109	0.300149	FALSE	TRUE	FALSE	8OkfP3	15	50814530	0.942127	0.00792721	410385	OSA	TRUE	reported	textfile	15	51106727	0.002084	1.66e-08	524923	Lymphocyte count	TRUE	reported	OoAgLK	2	TRUE	6.07522e-05	31.892
rs3851820	T	A	T	A	-0.017551	0.0198668	0.744961	0.725343	FALSE	TRUE	FALSE	8OkfP3	18	22881359	0.01464	0.00813826	410385	OSA	TRUE	reported	textfile	18	20461322	0.002175	7.37e-16	524923	Lymphocyte count	TRUE	reported	OoAgLK	2	TRUE	0.000124033	65.1154
rs3992621	C	T	C	T	-0.010384	0.0026807	0.535606	0.611446	FALSE	FALSE	FALSE	8OkfP3	5	119195128	0.719124	0.00745404	410385	OSA	TRUE	reported	textfile	5	118530823	0.001894	4.31e-08	524923	Lymphocyte count	TRUE	reported	OoAgLK	2	TRUE	5.72597e-05	30.0585
rs4068540	G	A	G	A	0.016976	-0.00680099	0.265677	0.270122	FALSE	FALSE	FALSE	8OkfP3	1	39933269	0.407277	0.00820687	410385	OSA	TRUE	reported	textfile	1	40398941	0.002207	1.52e-14	524923	Lymphocyte count	TRUE	reported	OoAgLK	2	TRUE	0.000112699	59.1649
rs41267765	T	C	T	C	-0.046076	0.00400212	0.021741	0.030175	FALSE	FALSE	FALSE	8OkfP3	6	159041392	0.85119	0.0213333	410385	OSA	TRUE	reported	textfile	6	159462424	0.006484	1.24e-12	524923	Lymphocyte count	TRUE	reported	OoAgLK	2	TRUE	9.61892e-05	50.4966
rs41273264	A	C	A	C	-0.103048	-0.0149745	0.015699	0.0269609	FALSE	FALSE	FALSE	8OkfP3	6	31632329	0.503699	0.0223941	410385	OSA	TRUE	reported	textfile	6	31600106	0.007604	8.54e-42	524923	Lymphocyte count	TRUE	reported	OoAgLK	2	TRUE	0.000349742	183.651
rs4129560	A	C	A	C	-0.011182	0.00488644	0.369955	0.369376	FALSE	FALSE	FALSE	8OkfP3	15	81686111	0.515629	0.00751646	410385	OSA	TRUE	reported	textfile	15	81978452	0.001961	1.21e-08	524923	Lymphocyte count	TRUE	reported	OoAgLK	2	TRUE	6.19386e-05	32.5149
rs41317270	T	C	T	C	-0.018469	0.00111042	0.177256	0.105082	FALSE	FALSE	FALSE	8OkfP3	10	96609998	0.925633	0.0118965	410385	OSA	TRUE	reported	textfile	10	98369755	0.002479	9.82e-14	524923	Lymphocyte count	TRUE	reported	OoAgLK	2	TRUE	0.000105729	55.505
rs419470	G	A	G	A	0.014977	0.00162229	0.716626	0.723537	FALSE	FALSE	FALSE	8OkfP3	5	16625482	0.842206	0.00814927	410385	OSA	TRUE	reported	textfile	5	16625591	0.002097	9.5e-13	524923	Lymphocyte count	TRUE	reported	OoAgLK	2	TRUE	9.71662e-05	51.0095
rs4274112	G	A	G	A	0.014	-0.00626421	0.37344	0.352294	FALSE	FALSE	FALSE	8OkfP3	1	26419708	0.412159	0.00763835	410385	OSA	TRUE	reported	textfile	1	26746199	0.001978	1.51e-12	524923	Lymphocyte count	TRUE	reported	OoAgLK	2	TRUE	9.54259e-05	50.0959
rs4319365	A	G	A	G	-0.01934	0.00123844	0.544871	0.483809	FALSE	FALSE	FALSE	8OkfP3	1	56442048	0.865184	0.00729445	410385	OSA	TRUE	reported	textfile	1	56907720	0.001904	3.26e-24	524923	Lymphocyte count	TRUE	reported	OoAgLK	2	TRUE	0.000196516	103.176
rs4336553	G	A	G	A	-0.022248	0.00718117	0.792536	0.710417	FALSE	FALSE	FALSE	8OkfP3	7	131058961	0.371773	0.00804021	410385	OSA	TRUE	reported	textfile	7	130743720	0.002333	1.61e-21	524923	Lymphocyte count	TRUE	reported	OoAgLK	2	TRUE	0.000173213	90.9391
rs4398713	C	T	C	T	-0.011622	0.00539195	0.496469	0.527605	FALSE	FALSE	FALSE	8OkfP3	6	45036191	0.459413	0.00728826	410385	OSA	TRUE	reported	textfile	6	45003928	0.001884	7.04e-10	524923	Lymphocyte count	TRUE	reported	OoAgLK	2	TRUE	7.24891e-05	38.0538
rs4406174	T	C	T	C	0.018355	-0.00508931	0.101238	0.131357	FALSE	FALSE	FALSE	8OkfP3	5	1518964	0.636922	0.0107823	410385	OSA	TRUE	reported	textfile	5	1519079	0.003281	2.27e-08	524923	Lymphocyte count	TRUE	reported	OoAgLK	2	TRUE	5.96176e-05	31.2964
rs4411786	C	T	C	T	-0.045103	-0.00880475	0.265295	0.257805	FALSE	FALSE	FALSE	8OkfP3	20	1950251	0.289108	0.00830574	410385	OSA	TRUE	reported	textfile	20	1930897	0.002147	6.39e-98	524923	Lymphocyte count	TRUE	reported	OoAgLK	2	TRUE	0.000840013	441.311
rs447361	G	T	G	T	0.017926	-0.00219764	0.666344	0.661281	FALSE	FALSE	FALSE	8OkfP3	16	4098239	0.77486	0.00768345	410385	OSA	TRUE	reported	textfile	16	4148240	0.002015	6.1e-19	524923	Lymphocyte count	TRUE	reported	OoAgLK	2	TRUE	0.000150749	79.1435
rs4530278	T	G	T	G	0.017139	-0.00601668	0.598216	0.602825	FALSE	FALSE	FALSE	8OkfP3	19	33262088	0.417755	0.00742504	410385	OSA	TRUE	reported	textfile	19	33752994	0.00198	5.24e-18	524923	Lymphocyte count	TRUE	reported	OoAgLK	2	TRUE	0.000142719	74.9271
rs45528934	T	C	T	C	-0.020532	0.0166323	0.161765	0.132726	FALSE	FALSE	FALSE	8OkfP3	14	23324096	0.121969	0.0107544	410385	OSA	TRUE	reported	textfile	14	23793305	0.00258	1.85e-15	524923	Lymphocyte count	TRUE	reported	OoAgLK	2	TRUE	0.000120635	63.3317
rs4619033	G	A	G	A	-0.019043	-0.00479522	0.267859	0.283765	FALSE	FALSE	FALSE	8OkfP3	1	204300114	0.552663	0.00807581	410385	OSA	TRUE	reported	textfile	1	204269242	0.002139	5.73e-19	524923	Lymphocyte count	TRUE	reported	OoAgLK	2	TRUE	0.000150969	79.2588
rs462579	T	A	T	A	-0.021141	-0.00154435	0.108809	0.109891	FALSE	TRUE	FALSE	8OkfP3	1	91046047	0.89391	0.0115805	410385	OSA	TRUE	reported	textfile	1	91511604	0.003025	2.87e-12	524923	Lymphocyte count	TRUE	reported	OoAgLK	2	TRUE	9.30388e-05	48.8426
rs464609	A	G	A	G	0.011801	-0.00714839	0.544347	0.543589	FALSE	FALSE	FALSE	8OkfP3	5	34654372	0.326278	0.0072821	410385	OSA	TRUE	reported	textfile	5	34654477	0.001899	5.3e-10	524923	Lymphocyte count	TRUE	reported	OoAgLK	2	TRUE	7.35631e-05	38.6177
rs4660128	C	T	C	T	-0.024767	-0.00482311	0.896961	0.913774	FALSE	FALSE	FALSE	8OkfP3	1	235924692	0.708918	0.0129198	410385	OSA	TRUE	reported	textfile	1	236087992	0.003138	3.12e-15	524923	Lymphocyte count	TRUE	reported	OoAgLK	2	TRUE	0.000118657	62.293
rs4671238	T	C	T	C	-0.013596	0.000437941	0.560317	0.606324	FALSE	FALSE	FALSE	8OkfP3	2	55097769	0.95316	0.0074557	410385	OSA	TRUE	reported	textfile	2	55324905	0.001907	1.05e-12	524923	Lymphocyte count	TRUE	reported	OoAgLK	2	TRUE	9.68241e-05	50.8299
rs4696314	C	T	C	T	0.014209	0.00757527	0.515076	0.481508	FALSE	FALSE	FALSE	8OkfP3	4	152084564	0.297804	0.00727584	410385	OSA	TRUE	reported	textfile	4	153005716	0.001906	9.33e-14	524923	Lymphocyte count	TRUE	reported	OoAgLK	2	TRUE	0.000105862	55.575
rs4718976	C	T	C	T	-0.017869	-7.97695e-05	0.694537	0.601394	FALSE	FALSE	FALSE	8OkfP3	7	70648423	0.991497	0.00748491	410385	OSA	TRUE	reported	textfile	7	70113409	0.002085	1.1e-17	524923	Lymphocyte count	TRUE	reported	OoAgLK	2	TRUE	0.000139905	73.4491
rs4730737	A	C	A	C	0.022919	0.0036116	0.920454	0.946246	FALSE	FALSE	FALSE	8OkfP3	7	116436389	0.824002	0.0162392	410385	OSA	TRUE	reported	textfile	7	116076443	0.003536	9.41e-11	524923	Lymphocyte count	TRUE	reported	OoAgLK	2	TRUE	8.0027e-05	42.0112
rs4737010	A	G	A	G	0.026819	-0.00480003	0.228863	0.250449	FALSE	FALSE	FALSE	8OkfP3	8	41772929	0.569717	0.0084438	410385	OSA	TRUE	reported	textfile	8	41630447	0.002264	2.47e-32	524923	Lymphocyte count	TRUE	reported	OoAgLK	2	TRUE	0.000267252	140.324
rs4761790	A	G	A	G	0.013779	-0.0134106	0.763106	0.68279	FALSE	FALSE	FALSE	8OkfP3	12	51356182	0.08687	0.00783266	410385	OSA	TRUE	reported	textfile	12	51749966	0.002243	8.26e-10	524923	Lymphocyte count	TRUE	reported	OoAgLK	2	TRUE	7.18869e-05	37.7377
rs4764803	G	C	G	C	0.014166	-0.00630406	0.616977	0.58218	FALSE	TRUE	FALSE	8OkfP3	12	101504452	0.391969	0.00736412	410385	OSA	TRUE	reported	textfile	12	101898230	0.001958	4.87e-13	524923	Lymphocyte count	TRUE	reported	OoAgLK	2	TRUE	9.9708e-05	52.3441
rs4789294	G	A	G	A	0.02652	-0.024586	0.219391	0.146805	FALSE	FALSE	FALSE	8OkfP3	17	76423095	0.016674	0.0102706	410385	OSA	TRUE	reported	textfile	17	74419177	0.002301	1.05e-30	524923	Lymphocyte count	TRUE	reported	OoAgLK	2	TRUE	0.000252993	132.835
rs4795397	G	A	G	A	-0.03016	0.00871626	0.478576	0.517482	FALSE	FALSE	FALSE	8OkfP3	17	39867492	0.230642	0.00727138	410385	OSA	TRUE	reported	textfile	17	38023745	0.001892	3.62e-57	524923	Lymphocyte count	TRUE	reported	OoAgLK	2	TRUE	0.000483854	254.108
rs4805881	C	A	C	A	-0.015028	-0.000220708	0.665288	0.657404	FALSE	FALSE	FALSE	8OkfP3	19	33405526	0.976989	0.00765169	410385	OSA	TRUE	reported	textfile	19	33896432	0.00203	1.41e-13	524923	Lymphocyte count	TRUE	reported	OoAgLK	2	TRUE	0.000104393	54.8035
rs4808975	C	G	C	G	0.012952	-0.0123025	0.243626	0.156657	FALSE	TRUE	FALSE	8OkfP3	19	19643340	0.221098	0.0100542	410385	OSA	TRUE	reported	textfile	19	19754149	0.002265	1.1e-08	524923	Lymphocyte count	TRUE	reported	OoAgLK	2	TRUE	6.22895e-05	32.6991
rs4812804	T	C	T	C	0.013444	-0.000307302	0.198107	0.234254	FALSE	FALSE	FALSE	8OkfP3	20	44223633	0.971539	0.00861314	410385	OSA	TRUE	reported	textfile	20	42852273	0.002397	2.1e-08	524923	Lymphocyte count	TRUE	reported	OoAgLK	2	TRUE	5.99238e-05	31.4571
rs4849169	C	A	C	A	0.020898	-0.0130241	0.482168	0.41807	FALSE	FALSE	FALSE	8OkfP3	2	113196080	0.0771205	0.00736807	410385	OSA	TRUE	reported	textfile	2	113953657	0.0019	4.14e-28	524923	Lymphocyte count	TRUE	reported	OoAgLK	2	TRUE	0.000230413	120.976
rs4880192	G	A	G	A	0.029356	0.0158196	0.720804	0.704053	FALSE	FALSE	FALSE	8OkfP3	9	137032610	0.0472955	0.007975	410385	OSA	TRUE	reported	textfile	9	139927062	0.002198	1.16e-40	524923	Lymphocyte count	TRUE	reported	OoAgLK	2	TRUE	0.0003397	178.376
rs4900575	C	G	C	G	0.018153	0.0109678	0.366227	0.370397	FALSE	TRUE	FALSE	8OkfP3	14	103432832	0.145373	0.00753248	410385	OSA	TRUE	reported	textfile	14	103899169	0.001959	2.03e-20	524923	Lymphocyte count	TRUE	reported	OoAgLK	2	TRUE	0.000163554	85.867
rs4907236	T	C	T	C	0.011477	0.00402123	0.283222	0.199443	FALSE	FALSE	FALSE	8OkfP3	2	96521868	0.660017	0.00914145	410385	OSA	TRUE	reported	textfile	2	97187605	0.002095	4.41e-08	524923	Lymphocyte count	TRUE	reported	OoAgLK	2	TRUE	5.717e-05	30.0115
rs4925547	T	A	T	A	0.012002	-0.00392466	0.402366	0.388834	FALSE	TRUE	FALSE	8OkfP3	1	247449133	0.599501	0.00747388	410385	OSA	TRUE	reported	textfile	1	247612435	0.001924	4.55e-10	524923	Lymphocyte count	TRUE	reported	OoAgLK	2	TRUE	7.41258e-05	38.9131
rs4940572	A	G	A	G	0.023283	-0.00459966	0.136477	0.158147	FALSE	FALSE	FALSE	8OkfP3	18	63159110	0.646127	0.0100178	410385	OSA	TRUE	reported	textfile	18	60826343	0.002808	1.17e-16	524923	Lymphocyte count	TRUE	reported	OoAgLK	2	TRUE	0.000130958	68.7515
rs494091	C	T	C	T	0.02706	0.000730206	0.425556	0.476707	FALSE	FALSE	FALSE	8OkfP3	1	160822102	0.920037	0.00727393	410385	OSA	TRUE	reported	textfile	1	160791892	0.001901	6.35e-46	524923	Lymphocyte count	TRUE	reported	OoAgLK	2	TRUE	0.000385859	202.623
rs4948492	T	C	T	C	-0.021918	0.0212139	0.661671	0.752639	FALSE	FALSE	FALSE	8OkfP3	10	61959980	0.0118397	0.00842865	410385	OSA	TRUE	reported	textfile	10	63719739	0.001998	5.69e-28	524923	Lymphocyte count	TRUE	reported	OoAgLK	2	TRUE	0.000229201	120.34
rs4948822	G	T	G	T	0.012732	0.0189753	0.231555	0.267036	FALSE	FALSE	FALSE	8OkfP3	10	44018197	0.0212124	0.00823514	410385	OSA	TRUE	reported	textfile	10	44513645	0.002238	1.32e-08	524923	Lymphocyte count	TRUE	reported	OoAgLK	2	TRUE	6.16525e-05	32.3647
rs4976642	A	T	A	T	0.024419	0.00797989	0.831367	0.768061	FALSE	TRUE	FALSE	8OkfP3	5	177246067	0.352485	0.00858255	410385	OSA	TRUE	reported	textfile	5	176673068	0.002519	3.44e-22	524923	Lymphocyte count	TRUE	reported	OoAgLK	2	TRUE	0.000178989	93.9718
rs501461	T	G	T	G	-0.017739	0.000580522	0.599659	0.585813	FALSE	FALSE	FALSE	8OkfP3	9	4039727	0.937278	0.00737719	410385	OSA	TRUE	reported	textfile	9	4039727	0.001941	6.76e-20	524923	Lymphocyte count	TRUE	reported	OoAgLK	2	TRUE	0.00015909	83.5229
rs5026470	G	A	G	A	0.036884	-0.000932554	0.517317	0.468161	FALSE	FALSE	FALSE	8OkfP3	4	102633565	0.898128	0.00728407	410385	OSA	TRUE	reported	textfile	4	103554722	0.001892	1.45e-84	524923	Lymphocyte count	TRUE	reported	OoAgLK	2	TRUE	0.000723476	380.042
rs504117	A	G	A	G	-0.012901	0.000954241	0.521621	0.512407	FALSE	FALSE	FALSE	8OkfP3	6	10518117	0.895897	0.00729285	410385	OSA	TRUE	reported	textfile	6	10518350	0.001906	1.34e-11	524923	Lymphocyte count	TRUE	reported	OoAgLK	2	TRUE	8.72705e-05	45.8141
rs529002	G	T	G	T	-0.011348	-0.0103844	0.550891	0.516452	FALSE	FALSE	FALSE	8OkfP3	2	168847386	0.155936	0.00731877	410385	OSA	TRUE	reported	textfile	2	169703896	0.001933	4.46e-09	524923	Lymphocyte count	TRUE	reported	OoAgLK	2	TRUE	6.56524e-05	34.4646
rs533483	A	G	A	G	-0.014327	-0.0129686	0.244075	0.19249	FALSE	FALSE	FALSE	8OkfP3	1	234629510	0.161127	0.00925476	410385	OSA	TRUE	reported	textfile	1	234765256	0.002238	1.58e-10	524923	Lymphocyte count	TRUE	reported	OoAgLK	2	TRUE	7.80658e-05	40.9816
rs55633929	A	G	A	G	-0.013501	-0.0147989	0.424552	0.505269	FALSE	FALSE	FALSE	8OkfP3	7	156803304	0.0415537	0.00726164	410385	OSA	TRUE	reported	textfile	7	156595998	0.001976	8.67e-12	524923	Lymphocyte count	TRUE	reported	OoAgLK	2	TRUE	8.8925e-05	46.6827
rs55706446	T	C	T	C	-0.071153	-0.00122727	0.074585	0.0385764	FALSE	FALSE	FALSE	8OkfP3	2	111481505	0.949314	0.0193065	410385	OSA	TRUE	reported	textfile	2	112239082	0.003967	6.81e-72	524923	Lymphocyte count	TRUE	reported	OoAgLK	2	TRUE	0.000612492	321.707
rs55977949	A	G	A	G	-0.030462	-0.016603	0.097555	0.0834727	FALSE	FALSE	FALSE	8OkfP3	5	158948661	0.208563	0.0132029	410385	OSA	TRUE	reported	textfile	5	158375669	0.003183	1.15e-21	524923	Lymphocyte count	TRUE	reported	OoAgLK	2	TRUE	0.00017445	91.5887
rs55982282	A	G	A	G	0.061557	-0.00314929	0.135291	0.0961877	FALSE	FALSE	FALSE	8OkfP3	2	23965258	0.797973	0.0123033	410385	OSA	TRUE	reported	textfile	2	24188128	0.002764	8.7e-110	524923	Lymphocyte count	TRUE	reported	OoAgLK	2	TRUE	0.000944002	495.995
rs56094005	G	A	G	A	-0.040102	-0.0222572	0.042917	0.0465749	FALSE	FALSE	FALSE	8OkfP3	8	21911921	0.198885	0.0173244	410385	OSA	TRUE	reported	textfile	8	21769432	0.004704	1.61e-17	524923	Lymphocyte count	TRUE	reported	OoAgLK	2	TRUE	0.000138434	72.6768
rs56179616	T	G	T	G	0.031193	-0.008463	0.258737	0.26308	FALSE	FALSE	FALSE	8OkfP3	19	47192494	0.305113	0.00825232	410385	OSA	TRUE	reported	textfile	19	47695751	0.002167	6.22e-47	524923	Lymphocyte count	TRUE	reported	OoAgLK	2	TRUE	0.000394575	207.202
rs56292801	A	G	A	G	0.013688	-0.00941881	0.273091	0.240719	FALSE	FALSE	FALSE	8OkfP3	16	88468933	0.269377	0.00852768	410385	OSA	TRUE	reported	textfile	16	88535341	0.00224	1.02e-09	524923	Lymphocyte count	TRUE	reported	OoAgLK	2	TRUE	7.11308e-05	37.3407
rs56850780	T	G	T	G	-0.02142	0.000925391	0.077731	0.0673835	FALSE	FALSE	FALSE	8OkfP3	3	196199860	0.949531	0.0146201	410385	OSA	TRUE	reported	textfile	3	195926731	0.003625	3.55e-09	524923	Lymphocyte count	TRUE	reported	OoAgLK	2	TRUE	6.65118e-05	34.9157
rs57098456	G	A	G	A	-0.012674	0.0039673	0.322	0.404146	FALSE	FALSE	FALSE	8OkfP3	7	98409039	0.594339	0.00744952	410385	OSA	TRUE	reported	textfile	7	98038351	0.002068	9.15e-10	524923	Lymphocyte count	TRUE	reported	OoAgLK	2	TRUE	7.15484e-05	37.5599
rs58106596	A	G	A	G	-0.023998	0.00988445	0.225881	0.213595	FALSE	FALSE	FALSE	8OkfP3	2	231714669	0.265943	0.00888526	410385	OSA	TRUE	reported	textfile	2	232579379	0.002314	3.67e-25	524923	Lymphocyte count	TRUE	reported	OoAgLK	2	TRUE	0.000204851	107.553
rs58265751	C	T	C	T	-0.012247	-0.00923086	0.52078	0.491828	FALSE	FALSE	FALSE	8OkfP3	5	125042148	0.204449	0.00727425	410385	OSA	TRUE	reported	textfile	5	124377841	0.001914	1.61e-10	524923	Lymphocyte count	TRUE	reported	OoAgLK	2	TRUE	7.79913e-05	40.9425
rs58408429	C	T	C	T	-0.023618	0.00527181	0.186094	0.233824	FALSE	FALSE	FALSE	8OkfP3	4	56903658	0.539246	0.00858666	410385	OSA	TRUE	reported	textfile	4	57769824	0.002428	2.42e-22	524923	Lymphocyte count	TRUE	reported	OoAgLK	2	TRUE	0.000180225	94.6209
rs58667319	T	C	T	C	-0.02322	-0.00537337	0.122978	0.0851226	FALSE	FALSE	FALSE	8OkfP3	10	94764638	0.680091	0.0130314	410385	OSA	TRUE	reported	textfile	10	96524395	0.00289	9.91e-16	524923	Lymphocyte count	TRUE	reported	OoAgLK	2	TRUE	0.000122964	64.5546
rs59543294	C	T	C	T	0.01921	0.0277236	0.106928	0.0774636	FALSE	FALSE	FALSE	8OkfP3	1	51030001	0.0404557	0.0135298	410385	OSA	TRUE	reported	textfile	1	51495673	0.003058	3.46e-10	524923	Lymphocyte count	TRUE	reported	OoAgLK	2	TRUE	7.51712e-05	39.4619
rs5998509	T	C	T	C	-0.040865	-0.00449535	0.188334	0.294185	FALSE	FALSE	FALSE	8OkfP3	22	21563190	0.575213	0.00802182	410385	OSA	TRUE	reported	textfile	22	21917479	0.002471	2.19e-61	524923	Lymphocyte count	TRUE	reported	OoAgLK	2	TRUE	0.000520758	273.499
rs6021231	C	T	C	T	-0.011461	-0.000635719	0.470967	0.334804	FALSE	FALSE	FALSE	8OkfP3	20	51475750	0.934471	0.00773178	410385	OSA	TRUE	reported	textfile	20	50092287	0.001915	2.21e-09	524923	Lymphocyte count	TRUE	reported	OoAgLK	2	TRUE	6.82311e-05	35.8184
rs603424	A	G	A	G	0.020453	-0.0281114	0.174511	0.116769	FALSE	FALSE	FALSE	8OkfP3	10	100315722	0.0136685	0.0114002	410385	OSA	TRUE	reported	textfile	10	102075479	0.002498	2.78e-16	524923	Lymphocyte count	TRUE	reported	OoAgLK	2	TRUE	0.000127696	67.039
rs60505738	T	C	T	C	0.025978	-0.00469105	0.08997	0.117992	FALSE	FALSE	FALSE	8OkfP3	19	4089813	0.67796	0.011297	410385	OSA	TRUE	reported	textfile	19	4089811	0.0035	1.2e-13	524923	Lymphocyte count	TRUE	reported	OoAgLK	2	TRUE	0.000104938	55.0901
rs6063965	A	G	A	G	0.022749	0.0074126	0.113732	0.146982	FALSE	FALSE	FALSE	8OkfP3	20	53574661	0.469933	0.0102584	410385	OSA	TRUE	reported	textfile	20	52191200	0.002999	3.46e-14	524923	Lymphocyte count	TRUE	reported	OoAgLK	2	TRUE	0.000109605	57.54
rs6072080	T	C	T	C	0.019842	0.00533276	0.585279	0.581923	FALSE	FALSE	FALSE	8OkfP3	20	40632287	0.469175	0.0073675	410385	OSA	TRUE	reported	textfile	20	39260927	0.001942	1.77e-24	524923	Lymphocyte count	TRUE	reported	OoAgLK	2	TRUE	0.000198834	104.393
rs607465	G	A	G	A	0.034284	0.022733	0.065545	0.0749592	FALSE	FALSE	FALSE	8OkfP3	6	7129330	0.099138	0.0137855	410385	OSA	TRUE	reported	textfile	6	7129563	0.003842	4.83e-19	524923	Lymphocyte count	TRUE	reported	OoAgLK	2	TRUE	0.000151672	79.6281
rs6103270	G	A	G	A	-0.013672	-0.00103698	0.226397	0.193407	FALSE	FALSE	FALSE	8OkfP3	20	43386995	0.910526	0.00922781	410385	OSA	TRUE	reported	textfile	20	42015635	0.002275	1.91e-09	524923	Lymphocyte count	TRUE	reported	OoAgLK	2	TRUE	6.8798e-05	36.116
rs61387190	T	C	T	C	0.031603	0.00905324	0.157437	0.188169	FALSE	FALSE	FALSE	8OkfP3	19	43756777	0.331936	0.00933112	410385	OSA	TRUE	reported	textfile	19	44260929	0.0026	5.81e-34	524923	Lymphocyte count	TRUE	reported	OoAgLK	2	TRUE	0.000281379	147.743
rs616154	T	C	T	C	-0.010374	-0.0104875	0.514528	0.636676	FALSE	FALSE	FALSE	8OkfP3	9	133275050	0.164637	0.00754691	410385	OSA	TRUE	reported	textfile	9	136150466	0.001891	4.19e-08	524923	Lymphocyte count	TRUE	reported	OoAgLK	2	TRUE	5.73309e-05	30.0959
rs61750929	T	C	T	C	-0.070296	-0.0207628	0.056331	0.0338206	FALSE	FALSE	FALSE	8OkfP3	9	88880220	0.301453	0.0200932	410385	OSA	TRUE	reported	textfile	9	91495135	0.004108	1.36e-65	524923	Lymphocyte count	TRUE	reported	OoAgLK	2	TRUE	0.000557523	292.819
rs61778219	T	C	T	C	0.023251	0.0191662	0.140899	0.123057	FALSE	FALSE	FALSE	8OkfP3	1	23909442	0.0838706	0.0110873	410385	OSA	TRUE	reported	textfile	1	24235932	0.002746	2.67e-17	524923	Lymphocyte count	TRUE	reported	OoAgLK	2	TRUE	0.000136561	71.6936
rs61850684	A	G	A	G	-0.032458	0.0161245	0.233502	0.14917	FALSE	FALSE	FALSE	8OkfP3	10	49044891	0.115414	0.0102422	410385	OSA	TRUE	reported	textfile	10	50252936	0.002245	2.59e-47	524923	Lymphocyte count	TRUE	reported	OoAgLK	2	TRUE	0.000398054	209.03
rs61867141	A	G	A	G	-0.017128	0.0161026	0.194944	0.216173	FALSE	FALSE	FALSE	8OkfP3	11	1853662	0.069456	0.00886982	410385	OSA	TRUE	reported	textfile	11	1874892	0.002531	1.37e-11	524923	Lymphocyte count	TRUE	reported	OoAgLK	2	TRUE	8.7236e-05	45.796
rs62091998	G	A	G	A	-0.022325	-0.0141062	0.307469	0.312584	FALSE	FALSE	FALSE	8OkfP3	17	2978331	0.0720112	0.00784092	410385	OSA	TRUE	reported	textfile	17	2881625	0.002049	1.33e-27	524923	Lymphocyte count	TRUE	reported	OoAgLK	2	TRUE	0.000226102	118.713
rs62160910	C	G	C	G	-0.024345	-0.0132642	0.05783	0.0336339	FALSE	TRUE	FALSE	8OkfP3	2	136161570	0.512341	0.0202446	410385	OSA	TRUE	reported	textfile	2	136919140	0.004149	4.53e-09	524923	Lymphocyte count	TRUE	reported	OoAgLK	2	TRUE	6.55856e-05	34.4295
rs62241216	G	A	G	A	-0.012414	0.0126923	0.492468	0.455804	FALSE	FALSE	FALSE	8OkfP3	22	50306392	0.0829373	0.00732012	410385	OSA	TRUE	reported	textfile	22	50744821	0.001982	3.88e-10	524923	Lymphocyte count	TRUE	reported	OoAgLK	2	TRUE	7.47288e-05	39.2297
rs62262391	T	C	T	C	-0.025903	0.00771827	0.224686	0.260978	FALSE	FALSE	FALSE	8OkfP3	3	123386272	0.351875	0.00829069	410385	OSA	TRUE	reported	textfile	3	123105119	0.002268	3.52e-30	524923	Lymphocyte count	TRUE	reported	OoAgLK	2	TRUE	0.000248434	130.44
rs62334097	G	A	G	A	-0.018812	-0.00261621	0.112515	0.222884	FALSE	FALSE	FALSE	8OkfP3	4	168380094	0.764805	0.00874467	410385	OSA	TRUE	reported	textfile	4	169301245	0.002993	3.38e-10	524923	Lymphocyte count	TRUE	reported	OoAgLK	2	TRUE	7.52538e-05	39.5053
rs62565782	A	G	A	G	-0.021628	-0.0164864	0.130865	0.139189	FALSE	FALSE	FALSE	8OkfP3	9	83985972	0.115928	0.0104869	410385	OSA	TRUE	reported	textfile	9	86600887	0.002855	3.75e-14	524923	Lymphocyte count	TRUE	reported	OoAgLK	2	TRUE	0.000109314	57.3877
rs62621812	A	G	A	G	0.055993	0.01948	0.020688	0.0424426	FALSE	FALSE	FALSE	8OkfP3	7	127375029	0.284045	0.0181839	410385	OSA	TRUE	reported	textfile	7	127015083	0.006836	2.73e-16	524923	Lymphocyte count	TRUE	reported	OoAgLK	2	TRUE	0.000127795	67.0906
rs631864	C	T	C	T	0.013864	-0.00205051	0.471706	0.479738	FALSE	FALSE	FALSE	8OkfP3	15	70084102	0.779349	0.00731892	410385	OSA	TRUE	reported	textfile	15	70376441	0.001958	1.48e-12	524923	Lymphocyte count	TRUE	reported	OoAgLK	2	TRUE	9.55025e-05	50.136
rs6474359	C	T	C	T	-0.051371	-0.0513693	0.037682	0.016456	FALSE	FALSE	FALSE	8OkfP3	8	41691676	0.0734683	0.0286993	410385	OSA	TRUE	reported	textfile	8	41549194	0.005006	1.13e-24	524923	Lymphocyte count	TRUE	reported	OoAgLK	2	TRUE	0.000200573	105.306
rs6475476	G	A	G	A	0.010844	0.00287805	0.373093	0.405335	FALSE	FALSE	FALSE	8OkfP3	9	20802453	0.698099	0.0074198	410385	OSA	TRUE	reported	textfile	9	20802452	0.001958	3.12e-08	524923	Lymphocyte count	TRUE	reported	OoAgLK	2	TRUE	5.84296e-05	30.6727
rs6487543	A	G	A	G	0.019723	0.00893444	0.770994	0.789665	FALSE	FALSE	FALSE	8OkfP3	12	26285256	0.320346	0.00899065	410385	OSA	TRUE	reported	textfile	12	26438189	0.002284	6.2e-18	524923	Lymphocyte count	TRUE	reported	OoAgLK	2	TRUE	0.000142035	74.5679
rs6502555	C	T	C	T	0.028939	-0.00251978	0.269464	0.258254	FALSE	FALSE	FALSE	8OkfP3	17	2826358	0.761775	0.00831202	410385	OSA	TRUE	reported	textfile	17	2729652	0.002252	9.26e-38	524923	Lymphocyte count	TRUE	reported	OoAgLK	2	TRUE	0.000314484	165.131
rs6531629	C	T	C	T	0.064461	-0.0076159	0.703319	0.578396	FALSE	FALSE	FALSE	8OkfP3	4	38357131	0.303108	0.00739557	410385	OSA	TRUE	reported	textfile	4	38358752	0.00207	1e-200	524923	Lymphocyte count	TRUE	reported	OoAgLK	2	TRUE	0.00184398	969.732
rs6546881	T	C	T	C	0.012654	0.00681381	0.657162	0.738417	FALSE	FALSE	FALSE	8OkfP3	2	73960293	0.411069	0.00828918	410385	OSA	TRUE	reported	textfile	2	74187420	0.001992	2.17e-10	524923	Lymphocyte count	TRUE	reported	OoAgLK	2	TRUE	7.68684e-05	40.353
rs6554158	A	G	A	G	0.014203	0.0196356	0.231214	0.265782	FALSE	FALSE	FALSE	8OkfP3	4	54199910	0.0173572	0.00825356	410385	OSA	TRUE	reported	textfile	4	55066077	0.00224	2.34e-10	524923	Lymphocyte count	TRUE	reported	OoAgLK	2	TRUE	7.65835e-05	40.2034
rs6700896	T	C	T	C	-0.017362	-0.0114326	0.378957	0.463925	FALSE	FALSE	FALSE	8OkfP3	1	65624099	0.117338	0.00730031	410385	OSA	TRUE	reported	textfile	1	66089782	0.001939	3.67e-19	524923	Lymphocyte count	TRUE	reported	OoAgLK	2	TRUE	0.000152715	80.1756
rs6721663	A	G	A	G	-0.026133	-0.00610559	0.158697	0.185407	FALSE	FALSE	FALSE	8OkfP3	2	7474930	0.513088	0.00933524	410385	OSA	TRUE	reported	textfile	2	7615061	0.0026	9.83e-24	524923	Lymphocyte count	TRUE	reported	OoAgLK	2	TRUE	0.000192421	101.025
rs6743068	G	A	G	A	0.031438	-0.000783044	0.729732	0.675511	FALSE	FALSE	FALSE	8OkfP3	2	201289197	0.919591	0.00775684	410385	OSA	TRUE	reported	textfile	2	202153920	0.002125	1.69e-49	524923	Lymphocyte count	TRUE	reported	OoAgLK	2	TRUE	0.000416788	218.872
rs67483792	T	C	T	C	-0.035358	-0.00376154	0.042874	0.0201965	FALSE	FALSE	FALSE	8OkfP3	13	71929500	0.883544	0.0256799	410385	OSA	TRUE	reported	textfile	13	72503638	0.00473	8.06e-14	524923	Lymphocyte count	TRUE	reported	OoAgLK	2	TRUE	0.000106442	55.8794
rs67516712	A	G	A	G	0.014929	-0.023852	0.422528	0.311462	FALSE	FALSE	FALSE	8OkfP3	12	123716977	0.00248022	0.00788301	410385	OSA	TRUE	reported	textfile	12	124201524	0.001925	9.11e-15	524923	Lymphocyte count	TRUE	reported	OoAgLK	2	TRUE	0.000114566	60.1448
rs6755786	T	C	T	C	0.026573	0.0124299	0.773393	0.808595	FALSE	FALSE	FALSE	8OkfP3	2	102431643	0.178566	0.00924027	410385	OSA	TRUE	reported	textfile	2	103048103	0.002252	4.2e-32	524923	Lymphocyte count	TRUE	reported	OoAgLK	2	TRUE	0.000265176	139.233
rs678393	G	T	G	T	-0.015416	-0.00293981	0.261711	0.219172	FALSE	FALSE	FALSE	8OkfP3	5	73122482	0.739614	0.00884516	410385	OSA	TRUE	reported	textfile	5	72418309	0.002196	2.32e-12	524923	Lymphocyte count	TRUE	reported	OoAgLK	2	TRUE	9.38734e-05	49.2807
rs6808949	C	T	C	T	0.022715	0.00372611	0.11098	0.0745436	FALSE	FALSE	FALSE	8OkfP3	3	18842507	0.789376	0.0139492	410385	OSA	TRUE	reported	textfile	3	18883999	0.003046	9.16e-14	524923	Lymphocyte count	TRUE	reported	OoAgLK	2	TRUE	0.000105931	55.6114
rs6809697	A	G	A	G	-0.018203	0.0160807	0.136362	0.11109	FALSE	FALSE	FALSE	8OkfP3	3	71365713	0.167269	0.011644	410385	OSA	TRUE	reported	textfile	3	71414864	0.002796	7.75e-11	524923	Lymphocyte count	TRUE	reported	OoAgLK	2	TRUE	8.07385e-05	42.3848
rs6926219	A	G	A	G	0.026814	0.00341841	0.547273	0.536432	FALSE	FALSE	FALSE	8OkfP3	6	122399661	0.638999	0.00728717	410385	OSA	TRUE	reported	textfile	6	122720806	0.001896	2.23e-45	524923	Lymphocyte count	TRUE	reported	OoAgLK	2	TRUE	0.000380878	200.007
rs6955702	G	A	G	A	-0.022276	-0.00684307	0.522122	0.529096	FALSE	FALSE	FALSE	8OkfP3	7	3118068	0.349614	0.00731615	410385	OSA	TRUE	reported	textfile	7	3157702	0.001916	3.36e-31	524923	Lymphocyte count	TRUE	reported	OoAgLK	2	TRUE	0.00025744	135.17
rs696	T	C	T	C	0.025359	-0.0101047	0.364762	0.388833	FALSE	FALSE	FALSE	8OkfP3	14	35401887	0.174983	0.0074498	410385	OSA	TRUE	reported	textfile	14	35871093	0.001966	4.94e-38	524923	Lymphocyte count	TRUE	reported	OoAgLK	2	TRUE	0.000316857	166.378
rs6966893	A	G	A	G	0.018708	-0.00133326	0.178557	0.155004	FALSE	FALSE	FALSE	8OkfP3	7	37345753	0.894558	0.0100594	410385	OSA	TRUE	reported	textfile	7	37385357	0.002471	3.91e-14	524923	Lymphocyte count	TRUE	reported	OoAgLK	2	TRUE	0.000109186	57.3202
rs7007986	A	G	A	G	-0.022001	-0.00647035	0.601181	0.630853	FALSE	FALSE	FALSE	8OkfP3	8	141207016	0.390798	0.0075397	410385	OSA	TRUE	reported	textfile	8	142217115	0.002012	8.5e-28	524923	Lymphocyte count	TRUE	reported	OoAgLK	2	TRUE	0.000227737	119.571
rs703257	T	C	T	C	-0.021058	-0.00154125	0.888204	0.86621	FALSE	FALSE	FALSE	8OkfP3	10	71359378	0.885244	0.0106791	410385	OSA	TRUE	reported	textfile	10	73119135	0.003029	3.71e-12	524923	Lymphocyte count	TRUE	reported	OoAgLK	2	TRUE	9.20662e-05	48.3319
rs706819	C	T	C	T	0.013638	-0.000577844	0.738233	0.745882	FALSE	FALSE	FALSE	8OkfP3	12	51922139	0.944983	0.00837347	410385	OSA	TRUE	reported	textfile	12	52315923	0.002173	3.61e-10	524923	Lymphocyte count	TRUE	reported	OoAgLK	2	TRUE	7.50332e-05	39.3895
rs7071131	G	A	G	A	-0.016035	0.00808005	0.495115	0.432998	FALSE	FALSE	FALSE	8OkfP3	10	119267200	0.271054	0.00734124	410385	OSA	TRUE	reported	textfile	10	121026712	0.001968	3.85e-16	524923	Lymphocyte count	TRUE	reported	OoAgLK	2	TRUE	0.000126455	66.3875
rs707827	A	G	A	G	0.015153	0.00210622	0.62939	0.532432	FALSE	FALSE	FALSE	8OkfP3	6	15327269	0.773056	0.00730364	410385	OSA	TRUE	reported	textfile	6	15327500	0.001956	9.97e-15	524923	Lymphocyte count	TRUE	reported	OoAgLK	2	TRUE	0.000114318	60.0147
rs7093481	G	A	G	A	-0.016588	0.00154439	0.307178	0.296357	FALSE	FALSE	FALSE	8OkfP3	10	44384263	0.845982	0.00795062	410385	OSA	TRUE	reported	textfile	10	44879711	0.002053	6.84e-16	524923	Lymphocyte count	TRUE	reported	OoAgLK	2	TRUE	0.000124354	65.2843
rs7113428	A	G	A	G	0.013449	0.00316003	0.339611	0.465961	FALSE	FALSE	FALSE	8OkfP3	11	66002759	0.666598	0.00733487	410385	OSA	TRUE	reported	textfile	11	65770230	0.002053	5.89e-11	524923	Lymphocyte count	TRUE	reported	OoAgLK	2	TRUE	8.17468e-05	42.9141
rs7127911	T	G	T	G	0.024096	-0.0119663	0.266421	0.292589	FALSE	FALSE	FALSE	8OkfP3	11	128622654	0.133904	0.00798346	410385	OSA	TRUE	reported	textfile	11	128492549	0.002147	3.44e-29	524923	Lymphocyte count	TRUE	reported	OoAgLK	2	TRUE	0.000239898	125.958
rs71318973	T	G	T	G	-0.015452	-0.00379575	0.240872	0.224698	FALSE	FALSE	FALSE	8OkfP3	22	24262297	0.663702	0.00872971	410385	OSA	TRUE	reported	textfile	22	24658265	0.002253	7.29e-12	524923	Lymphocyte count	TRUE	reported	OoAgLK	2	TRUE	8.96009e-05	47.0376
rs714027	G	A	G	A	-0.034906	0.0109735	0.552066	0.477842	FALSE	FALSE	FALSE	8OkfP3	22	30181782	0.131545	0.00727665	410385	OSA	TRUE	reported	textfile	22	30577771	0.001905	5.96e-75	524923	Lymphocyte count	TRUE	reported	OoAgLK	2	TRUE	0.0006392	335.744
rs71420836	T	C	T	C	0.030214	0.00530138	0.097097	0.0711363	FALSE	FALSE	FALSE	8OkfP3	2	128303297	0.708091	0.0141589	410385	OSA	TRUE	reported	textfile	2	129060871	0.003343	1.67e-19	524923	Lymphocyte count	TRUE	reported	OoAgLK	2	TRUE	0.00015559	81.6849
rs715	C	T	C	T	-0.01474	0.00716212	0.31124	0.312239	FALSE	FALSE	FALSE	8OkfP3	2	210678331	0.363295	0.00787823	410385	OSA	TRUE	reported	textfile	2	211543055	0.002043	5.63e-13	524923	Lymphocyte count	TRUE	reported	OoAgLK	2	TRUE	9.91561e-05	52.0543
rs71607404	A	T	A	T	0.009725	0.0152106	0.188468	0.133439	FALSE	TRUE	FALSE	8OkfP3	4	87103181	0.158342	0.0107825	410385	OSA	TRUE	reported	textfile	4	88024333	0.001742	2.41e-08	524923	Lymphocyte count	TRUE	reported	OoAgLK	2	TRUE	5.93692e-05	31.166
rs7161799	T	C	T	C	0.034112	-0.0192556	0.076225	0.0431761	FALSE	FALSE	FALSE	8OkfP3	15	58478324	0.285184	0.018017	410385	OSA	TRUE	reported	textfile	15	58770523	0.0036	2.79e-21	524923	Lymphocyte count	TRUE	reported	OoAgLK	2	TRUE	0.000171017	89.7858
rs716723	T	A	T	A	-0.017001	0.00788735	0.134335	0.111902	FALSE	TRUE	FALSE	8OkfP3	1	157015150	0.495228	0.0115647	410385	OSA	TRUE	reported	textfile	1	156984942	0.002762	7.76e-10	524923	Lymphocyte count	TRUE	reported	OoAgLK	2	TRUE	7.2173e-05	37.8878
rs7192652	G	A	G	A	0.022219	-0.0104124	0.480623	0.56462	FALSE	FALSE	FALSE	8OkfP3	16	57041268	0.15678	0.0073535	410385	OSA	TRUE	reported	textfile	16	57075180	0.001915	4.32e-31	524923	Lymphocyte count	TRUE	reported	OoAgLK	2	TRUE	0.000256392	134.62
rs721131	C	T	C	T	-0.018902	0.0109785	0.31956	0.291482	FALSE	FALSE	FALSE	8OkfP3	21	46537854	0.169381	0.00798907	410385	OSA	TRUE	reported	textfile	21	47957767	0.00203	1.36e-20	524923	Lymphocyte count	TRUE	reported	OoAgLK	2	TRUE	0.000165141	86.7005
rs721377	T	C	T	C	0.019951	0.0241919	0.102169	0.161442	FALSE	FALSE	FALSE	8OkfP3	3	14393563	0.0143572	0.00988149	410385	OSA	TRUE	reported	textfile	3	14435063	0.003209	5.23e-10	524923	Lymphocyte count	TRUE	reported	OoAgLK	2	TRUE	7.36313e-05	38.6534
rs72634819	T	C	T	C	-0.014315	-0.00530624	0.263613	0.228163	FALSE	FALSE	FALSE	8OkfP3	1	1665061	0.543904	0.00874289	410385	OSA	TRUE	reported	textfile	1	1596500	0.002296	4.67e-10	524923	Lymphocyte count	TRUE	reported	OoAgLK	2	TRUE	7.40476e-05	38.872
rs7273174	C	T	C	T	-0.021677	0.00258727	0.110169	0.0904746	FALSE	FALSE	FALSE	8OkfP3	20	35762384	0.838688	0.0127093	410385	OSA	TRUE	reported	textfile	20	34350306	0.003047	1.17e-12	524923	Lymphocyte count	TRUE	reported	OoAgLK	2	TRUE	9.64086e-05	50.6118
rs72740550	A	G	A	G	-0.018732	0.021445	0.222059	0.176006	FALSE	FALSE	FALSE	8OkfP3	1	197373250	0.0248068	0.00955492	410385	OSA	TRUE	reported	textfile	1	197342380	0.002269	1.58e-16	524923	Lymphocyte count	TRUE	reported	OoAgLK	2	TRUE	0.000129822	68.155
rs72776531	G	A	G	A	-0.019867	0.00858292	0.077404	0.0498905	FALSE	FALSE	FALSE	8OkfP3	10	4119584	0.607432	0.0167067	410385	OSA	TRUE	reported	textfile	10	4161776	0.003557	2.38e-08	524923	Lymphocyte count	TRUE	reported	OoAgLK	2	TRUE	5.94259e-05	31.1957
rs72809985	A	G	A	G	0.022263	0.0160232	0.06157	0.108062	FALSE	FALSE	FALSE	8OkfP3	17	9080369	0.170177	0.0116818	410385	OSA	TRUE	reported	textfile	17	8983686	0.003948	1.75e-08	524923	Lymphocyte count	TRUE	reported	OoAgLK	2	TRUE	6.05747e-05	31.7989
rs72835315	C	T	C	T	0.035058	-0.00365925	0.060241	0.104895	FALSE	FALSE	FALSE	8OkfP3	6	231878	0.758646	0.0119093	410385	OSA	TRUE	reported	textfile	6	231878	0.004198	7.09e-17	524923	Lymphocyte count	TRUE	reported	OoAgLK	2	TRUE	0.000132842	69.7409
rs72843213	T	G	T	G	0.120175	-0.0172645	0.057615	0.15569	FALSE	FALSE	FALSE	8OkfP3	6	32331396	0.0867022	0.0100782	410385	OSA	TRUE	reported	textfile	6	32299173	0.004091	1.45e-189	524923	Lymphocyte count	TRUE	reported	OoAgLK	2	TRUE	0.0016412	862.914
rs72928038	A	G	A	G	-0.033322	-0.015656	0.176926	0.114777	FALSE	FALSE	FALSE	8OkfP3	6	90267049	0.17007	0.0114112	410385	OSA	TRUE	reported	textfile	6	90976768	0.002481	4.24e-41	524923	Lymphocyte count	TRUE	reported	OoAgLK	2	TRUE	0.000343529	180.388
rs72986491	A	G	A	G	0.016552	0.0082622	0.206172	0.102764	FALSE	FALSE	FALSE	8OkfP3	6	134721458	0.490444	0.0119811	410385	OSA	TRUE	reported	textfile	6	135042596	0.002331	1.28e-12	524923	Lymphocyte count	TRUE	reported	OoAgLK	2	TRUE	9.6046e-05	50.4214
rs73073149	T	A	T	A	-0.054121	-0.0164232	0.010583	0.0104891	FALSE	TRUE	FALSE	8OkfP3	3	194472900	0.644269	0.0355683	410385	OSA	TRUE	reported	textfile	3	194193629	0.009364	7.69e-09	524923	Lymphocyte count	TRUE	reported	OoAgLK	2	TRUE	6.36335e-05	33.4047
rs7308380	C	A	C	A	0.015969	-0.00139062	0.750511	0.747882	FALSE	FALSE	FALSE	8OkfP3	12	89457455	0.868556	0.00840294	410385	OSA	TRUE	reported	textfile	12	89851232	0.00218	2.47e-13	524923	Lymphocyte count	TRUE	reported	OoAgLK	2	TRUE	0.000102212	53.6588
rs73108566	A	T	A	T	-0.016765	-0.00990821	0.331582	0.231408	FALSE	TRUE	FALSE	8OkfP3	12	48686915	0.252447	0.00865779	410385	OSA	TRUE	reported	textfile	12	49080698	0.002023	1.23e-16	524923	Lymphocyte count	TRUE	reported	OoAgLK	2	TRUE	0.000130817	68.6774
rs73142294	T	C	T	C	0.015158	0.00145536	0.247603	0.278424	FALSE	FALSE	FALSE	8OkfP3	4	40299607	0.857901	0.00812838	410385	OSA	TRUE	reported	textfile	4	40301624	0.002212	7.51e-12	524923	Lymphocyte count	TRUE	reported	OoAgLK	2	TRUE	8.94497e-05	46.9583
rs73165514	A	G	A	G	0.020861	-0.00888344	0.086367	0.188346	FALSE	FALSE	FALSE	8OkfP3	7	150830563	0.34218	0.0093523	410385	OSA	TRUE	reported	textfile	7	150527651	0.003359	5.47e-10	524923	Lymphocyte count	TRUE	reported	OoAgLK	2	TRUE	7.34721e-05	38.5699
rs73207626	G	A	G	A	-0.035658	-0.00844487	0.041947	0.0194307	FALSE	FALSE	FALSE	8OkfP3	12	112249069	0.748064	0.0262923	410385	OSA	TRUE	reported	textfile	12	112686873	0.004786	9.72e-14	524923	Lymphocyte count	TRUE	reported	OoAgLK	2	TRUE	0.000105737	55.5094
rs73239280	A	G	A	G	-0.031522	-0.000502298	0.203256	0.274597	FALSE	FALSE	FALSE	8OkfP3	5	119359884	0.950781	0.00813758	410385	OSA	TRUE	reported	textfile	5	118695579	0.002348	4.72e-41	524923	Lymphocyte count	TRUE	reported	OoAgLK	2	TRUE	0.000343231	180.231
rs73961715	C	T	C	T	-0.04895	0.0042665	0.127705	0.0804983	FALSE	FALSE	FALSE	8OkfP3	2	143046278	0.749095	0.0133398	410385	OSA	TRUE	reported	textfile	2	143803847	0.002823	2.79e-67	524923	Lymphocyte count	TRUE	reported	OoAgLK	2	TRUE	0.000572452	300.664
rs74227709	A	G	A	G	-0.028903	-0.0474282	0.071527	0.054013	FALSE	FALSE	FALSE	8OkfP3	1	247559286	0.00348321	0.0162341	410385	OSA	TRUE	reported	textfile	1	247722588	0.00365	2.51e-15	524923	Lymphocyte count	TRUE	reported	OoAgLK	2	TRUE	0.000119441	62.7045
rs74280151	T	C	T	C	0.028848	0.00198965	0.174782	0.15372	FALSE	FALSE	FALSE	8OkfP3	3	28246244	0.84416	0.0101216	410385	OSA	TRUE	reported	textfile	3	28287735	0.002226	2.22e-38	524923	Lymphocyte count	TRUE	reported	OoAgLK	2	TRUE	0.00031985	167.95
rs74344617	A	G	A	G	-0.013208	-0.01774	0.192087	0.193655	FALSE	FALSE	FALSE	8OkfP3	12	95887732	0.0536772	0.00919441	410385	OSA	TRUE	reported	textfile	12	96281510	0.002399	3.79e-08	524923	Lymphocyte count	TRUE	reported	OoAgLK	2	TRUE	5.77421e-05	30.3118
rs74408817	A	C	A	C	-0.023367	-0.0278472	0.08075	0.0515316	FALSE	FALSE	FALSE	8OkfP3	4	156880600	0.0903733	0.0164442	410385	OSA	TRUE	reported	textfile	4	157801752	0.003486	2.1e-11	524923	Lymphocyte count	TRUE	reported	OoAgLK	2	TRUE	8.55891e-05	44.9314
rs74679312	G	A	G	A	0.031268	0.0120951	0.056702	0.044036	FALSE	FALSE	FALSE	8OkfP3	11	62426962	0.49939	0.0179067	410385	OSA	TRUE	reported	textfile	11	62194434	0.004262	2.28e-13	524923	Lymphocyte count	TRUE	reported	OoAgLK	2	TRUE	0.000102526	53.8235
rs748113	C	T	C	T	-0.03428	0.00408248	0.436258	0.586146	FALSE	FALSE	FALSE	8OkfP3	10	71749034	0.586754	0.00751082	410385	OSA	TRUE	reported	textfile	10	73508791	0.002004	1.53e-65	524923	Lymphocyte count	TRUE	reported	OoAgLK	2	TRUE	0.00055712	292.607
rs74911261	G	A	G	A	-0.044672	0.0287453	0.974309	0.99166	FALSE	FALSE	FALSE	8OkfP3	11	108486410	0.47556	0.0402899	410385	OSA	TRUE	reported	textfile	11	108357137	0.005984	8.68e-14	524923	Lymphocyte count	TRUE	reported	OoAgLK	2	TRUE	0.000106156	55.7296
rs74956558	G	A	G	A	0.021955	-0.0106057	0.068751	0.106248	FALSE	FALSE	FALSE	8OkfP3	20	3698864	0.3691	0.0118082	410385	OSA	TRUE	reported	textfile	20	3679511	0.003893	1.75e-08	524923	Lymphocyte count	TRUE	reported	OoAgLK	2	TRUE	6.05865e-05	31.8051
rs75018496	G	C	G	C	0.024538	0.0308299	0.075981	0.059844	FALSE	TRUE	FALSE	8OkfP3	19	40279776	0.0431579	0.0152459	410385	OSA	TRUE	reported	textfile	19	40785683	0.003639	1.6e-11	524923	Lymphocyte count	TRUE	reported	OoAgLK	2	TRUE	8.66126e-05	45.4687
rs75653581	C	T	C	T	-0.061126	-0.0141739	0.987328	0.996795	FALSE	FALSE	FALSE	8OkfP3	8	77450892	0.825221	0.0641834	410385	OSA	TRUE	reported	textfile	8	78363128	0.00886	5.45e-12	524923	Lymphocyte count	TRUE	reported	OoAgLK	2	TRUE	9.06671e-05	47.5974
rs7572278	A	T	A	T	0.020437	-0.00873416	0.206818	0.220435	FALSE	TRUE	FALSE	8OkfP3	2	8422899	0.321966	0.00881859	410385	OSA	TRUE	reported	textfile	2	8563029	0.002383	1.04e-17	524923	Lymphocyte count	TRUE	reported	OoAgLK	2	TRUE	0.000140097	73.5503
rs7576541	T	C	T	C	0.02952	-0.0167308	0.678654	0.782263	FALSE	FALSE	FALSE	8OkfP3	2	110849824	0.0573324	0.00880212	410385	OSA	TRUE	reported	textfile	2	111607401	0.002016	1.64e-48	524923	Lymphocyte count	TRUE	reported	OoAgLK	2	TRUE	0.000408299	214.412
rs75925066	A	C	A	C	0.085435	-0.0240925	0.022916	0.0203753	FALSE	FALSE	FALSE	8OkfP3	5	135387143	0.351493	0.0258588	410385	OSA	TRUE	reported	textfile	5	134722833	0.006412	1.84e-40	524923	Lymphocyte count	TRUE	reported	OoAgLK	2	TRUE	0.000338098	177.535
rs7625643	G	A	G	A	0.024999	-0.00198957	0.444431	0.459632	FALSE	FALSE	FALSE	8OkfP3	3	141431184	0.785272	0.00730236	410385	OSA	TRUE	reported	textfile	3	141150026	0.001984	2.36e-36	524923	Lymphocyte count	TRUE	reported	OoAgLK	2	TRUE	0.000302367	158.767
rs7627511	C	G	C	G	-0.017032	0.0203638	0.218995	0.19122	FALSE	TRUE	FALSE	8OkfP3	3	171460248	0.029913	0.00937887	410385	OSA	TRUE	reported	textfile	3	171178037	0.002422	2.11e-12	524923	Lymphocyte count	TRUE	reported	OoAgLK	2	TRUE	9.4199e-05	49.4517
rs76428106	C	T	C	T	0.062814	-0.089452	0.013444	0.0127082	FALSE	FALSE	FALSE	8OkfP3	13	28029870	0.00829201	0.0338841	410385	OSA	TRUE	reported	textfile	13	28604007	0.008702	5.49e-13	524923	Lymphocyte count	TRUE	reported	OoAgLK	2	TRUE	9.92513e-05	52.1042
rs7672879	A	T	A	T	0.013474	-0.00628499	0.352792	0.403001	FALSE	TRUE	FALSE	8OkfP3	4	121890017	0.397208	0.00742364	410385	OSA	TRUE	reported	textfile	4	122811172	0.001981	1.08e-11	524923	Lymphocyte count	TRUE	reported	OoAgLK	2	TRUE	8.81232e-05	46.2618
rs768908	T	C	T	C	-0.020182	0.00339384	0.124888	0.0791845	FALSE	FALSE	FALSE	8OkfP3	12	9882705	0.802016	0.0135353	410385	OSA	TRUE	reported	textfile	12	10035304	0.002877	2.4e-12	524923	Lymphocyte count	TRUE	reported	OoAgLK	2	TRUE	9.37373e-05	49.2093
rs7696969	G	T	G	T	-0.012466	-0.00837348	0.619889	0.723703	FALSE	FALSE	FALSE	8OkfP3	4	142405561	0.302679	0.00812403	410385	OSA	TRUE	reported	textfile	4	143326714	0.002023	7.36e-10	524923	Lymphocyte count	TRUE	reported	OoAgLK	2	TRUE	7.23328e-05	37.9718
rs77017480	A	T	A	T	-0.038878	0.0141345	0.099998	0.108994	FALSE	TRUE	FALSE	8OkfP3	17	2161418	0.225817	0.0116698	410385	OSA	TRUE	reported	textfile	17	2064712	0.003276	1.88e-32	524923	Lymphocyte count	TRUE	reported	OoAgLK	2	TRUE	0.00026823	140.838
rs77265382	T	C	T	C	-0.033169	-0.00246568	0.045014	0.0535084	FALSE	FALSE	FALSE	8OkfP3	3	185828362	0.879608	0.0162788	410385	OSA	TRUE	reported	textfile	3	185546150	0.004662	1.17e-12	524923	Lymphocyte count	TRUE	reported	OoAgLK	2	TRUE	9.64235e-05	50.6196
rs7763994	T	A	T	A	0.013999	0.00397523	0.291018	0.330609	FALSE	TRUE	FALSE	8OkfP3	6	151591219	0.611173	0.0078191	410385	OSA	TRUE	reported	textfile	6	151912354	0.002143	6.72e-11	524923	Lymphocyte count	TRUE	reported	OoAgLK	2	TRUE	8.12866e-05	42.6725
rs7776054	G	A	G	A	-0.04014	-0.0196474	0.260832	0.340116	FALSE	FALSE	FALSE	8OkfP3	6	135097778	0.0105041	0.00767842	410385	OSA	TRUE	reported	textfile	6	135418916	0.00215	9.81e-78	524923	Lymphocyte count	TRUE	reported	OoAgLK	2	TRUE	0.000663581	348.559
rs77954449	G	A	G	A	-0.036769	-0.0175022	0.028289	0.0286133	FALSE	FALSE	FALSE	8OkfP3	1	10182234	0.424579	0.0219188	410385	OSA	TRUE	reported	textfile	1	10242292	0.005678	9.78e-11	524923	Lymphocyte count	TRUE	reported	OoAgLK	2	TRUE	7.98808e-05	41.9345
rs78058190	A	G	A	G	0.047272	0.0279777	0.051732	0.0828239	FALSE	FALSE	FALSE	8OkfP3	2	218835276	0.0344532	0.01323	410385	OSA	TRUE	reported	textfile	2	219699999	0.00483	1.36e-22	524923	Lymphocyte count	TRUE	reported	OoAgLK	2	TRUE	0.000182448	95.7882
rs78270096	A	G	A	G	-0.034471	-0.0149647	0.070435	0.0568492	FALSE	FALSE	FALSE	8OkfP3	5	111181721	0.345945	0.015878	410385	OSA	TRUE	reported	textfile	5	110517419	0.003887	7.79e-19	524923	Lymphocyte count	TRUE	reported	OoAgLK	2	TRUE	0.000149802	78.6461
rs7830045	C	A	C	A	-0.012854	0.000849529	0.435627	0.573259	FALSE	FALSE	FALSE	8OkfP3	8	18842772	0.907965	0.00734848	410385	OSA	TRUE	reported	textfile	8	18700282	0.001908	1.69e-11	524923	Lymphocyte count	TRUE	reported	OoAgLK	2	TRUE	8.64543e-05	45.3856
rs78394891	A	T	A	T	-0.025584	-0.0300825	0.046663	0.0580732	FALSE	TRUE	FALSE	8OkfP3	2	152428508	0.0528676	0.0155385	410385	OSA	TRUE	reported	textfile	2	153285022	0.004479	1.14e-08	524923	Lymphocyte count	TRUE	reported	OoAgLK	2	TRUE	6.21516e-05	32.6267
rs7839516	C	T	C	T	0.015461	0.00909544	0.369365	0.405875	FALSE	FALSE	FALSE	8OkfP3	8	60473974	0.219283	0.00740407	410385	OSA	TRUE	reported	textfile	8	61386533	0.001959	3.08e-15	524923	Lymphocyte count	TRUE	reported	OoAgLK	2	TRUE	0.000118648	62.288
rs78481730	C	T	C	T	-0.041173	-0.0303411	0.018146	0.0153504	FALSE	FALSE	FALSE	8OkfP3	1	89059662	0.304577	0.029553	410385	OSA	TRUE	reported	textfile	1	89525345	0.0071	6.84e-09	524923	Lymphocyte count	TRUE	reported	OoAgLK	2	TRUE	6.40597e-05	33.6284
rs78487935	G	A	G	A	-0.023648	-0.000120849	0.077712	0.0906199	FALSE	FALSE	FALSE	8OkfP3	16	3601578	0.992399	0.0126855	410385	OSA	TRUE	reported	textfile	16	3651579	0.00356	3.2e-11	524923	Lymphocyte count	TRUE	reported	OoAgLK	2	TRUE	8.40537e-05	44.1253
rs7855586	G	A	G	A	0.014877	-0.00188501	0.290115	0.317061	FALSE	FALSE	FALSE	8OkfP3	9	109915841	0.809083	0.00780192	410385	OSA	TRUE	reported	textfile	9	112678121	0.002086	1.03e-12	524923	Lymphocyte count	TRUE	reported	OoAgLK	2	TRUE	9.68868e-05	50.8628
rs7893800	A	G	A	G	0.010749	-0.000161583	0.389841	0.466056	FALSE	FALSE	FALSE	8OkfP3	10	26836360	0.982345	0.00730169	410385	OSA	TRUE	reported	textfile	10	27125289	0.001946	3.43e-08	524923	Lymphocyte count	TRUE	reported	OoAgLK	2	TRUE	5.81205e-05	30.5105
rs78976959	A	G	A	G	0.032841	0.0191052	0.041092	0.0364504	FALSE	FALSE	FALSE	8OkfP3	7	100714043	0.321938	0.0192887	410385	OSA	TRUE	reported	textfile	7	100311666	0.004804	8.41e-12	524923	Lymphocyte count	TRUE	reported	OoAgLK	2	TRUE	8.9021e-05	46.7332
rs79805393	C	T	C	T	0.017037	-0.000917658	0.173015	0.161189	FALSE	FALSE	FALSE	8OkfP3	11	128542402	0.926178	0.00990409	410385	OSA	TRUE	reported	textfile	11	128412297	0.002503	1.04e-11	524923	Lymphocyte count	TRUE	reported	OoAgLK	2	TRUE	8.82532e-05	46.3301
rs799166	G	C	G	C	-0.017457	0.00383306	0.132864	0.128666	FALSE	TRUE	FALSE	8OkfP3	7	73637602	0.724146	0.0108609	410385	OSA	TRUE	reported	textfile	7	73051932	0.002835	7.57e-10	524923	Lymphocyte count	TRUE	reported	OoAgLK	2	TRUE	7.22281e-05	37.9168
rs80006387	G	A	G	A	-0.031722	0.000512205	0.031539	0.0185006	FALSE	FALSE	FALSE	8OkfP3	7	40397674	0.984875	0.0270186	410385	OSA	TRUE	reported	textfile	7	40437273	0.005464	6.59e-09	524923	Lymphocyte count	TRUE	reported	OoAgLK	2	TRUE	6.42061e-05	33.7053
rs8052370	T	C	T	C	-0.021027	-0.00782528	0.609467	0.586899	FALSE	FALSE	FALSE	8OkfP3	16	88770890	0.291462	0.00741789	410385	OSA	TRUE	reported	textfile	16	88837298	0.002036	5.82e-25	524923	Lymphocyte count	TRUE	reported	OoAgLK	2	TRUE	0.000203149	106.659
rs8075090	C	T	C	T	0.020988	0.0146031	0.523681	0.61786	FALSE	FALSE	FALSE	8OkfP3	17	5065813	0.0509906	0.00748278	410385	OSA	TRUE	reported	textfile	17	4969108	0.001897	2.01e-28	524923	Lymphocyte count	TRUE	reported	OoAgLK	2	TRUE	0.000233137	122.407
rs8096327	G	A	G	A	-0.012637	0.00895613	0.391461	0.34765	FALSE	FALSE	FALSE	8OkfP3	18	12887751	0.241119	0.00764048	410385	OSA	TRUE	reported	textfile	18	12887750	0.001974	1.59e-10	524923	Lymphocyte count	TRUE	reported	OoAgLK	2	TRUE	7.80664e-05	40.9819
rs8101897	G	A	G	A	-0.062	-0.00975809	0.41885	0.369893	FALSE	FALSE	FALSE	8OkfP3	19	16299611	0.197079	0.00756489	410385	OSA	TRUE	reported	textfile	19	16410422	0.001995	1e-200	524923	Lymphocyte count	TRUE	reported	OoAgLK	2	TRUE	0.00183655	965.819
rs897791	G	A	G	A	-0.096471	-0.0493876	0.966839	0.985087	FALSE	FALSE	FALSE	8OkfP3	19	16380048	0.101469	0.0301554	410385	OSA	TRUE	reported	textfile	19	16490859	0.005484	3.3e-69	524923	Lymphocyte count	TRUE	reported	OoAgLK	2	TRUE	0.000589179	309.455
rs912416	C	A	C	A	-0.012011	-0.00805906	0.445384	0.481555	FALSE	FALSE	FALSE	8OkfP3	13	50359417	0.268093	0.00727704	410385	OSA	TRUE	reported	textfile	13	50933553	0.001914	3.58e-10	524923	Lymphocyte count	TRUE	reported	OoAgLK	2	TRUE	7.50147e-05	39.3797
rs9328393	A	C	A	C	0.0234	0.00191697	0.668424	0.629654	FALSE	FALSE	FALSE	8OkfP3	6	6902706	0.800451	0.00758406	410385	OSA	TRUE	reported	textfile	6	6902939	0.002021	5.74e-31	524923	Lymphocyte count	TRUE	reported	OoAgLK	2	TRUE	0.000255325	134.059
rs949349	C	T	C	T	0.014189	0.0159681	0.271122	0.227198	FALSE	FALSE	FALSE	8OkfP3	11	86586147	0.0663025	0.00869546	410385	OSA	TRUE	reported	textfile	11	86297189	0.002137	3.26e-11	524923	Lymphocyte count	TRUE	reported	OoAgLK	2	TRUE	8.39774e-05	44.0852
rs9513573	A	G	A	G	-0.01542	-0.010538	0.279129	0.284742	FALSE	FALSE	FALSE	8OkfP3	13	99163644	0.191836	0.00807408	410385	OSA	TRUE	reported	textfile	13	99815898	0.002204	2.73e-12	524923	Lymphocyte count	TRUE	reported	OoAgLK	2	TRUE	9.32415e-05	48.949
rs9525619	T	C	T	C	-0.020294	-0.000896647	0.534266	0.615916	FALSE	FALSE	FALSE	8OkfP3	13	42417999	0.904583	0.00747993	410385	OSA	TRUE	reported	textfile	13	42992135	0.001896	1.08e-26	524923	Lymphocyte count	TRUE	reported	OoAgLK	2	TRUE	0.000218207	114.566
rs9532679	C	A	C	A	-0.032336	0.0102947	0.148984	0.176088	FALSE	FALSE	FALSE	8OkfP3	13	40948202	0.283565	0.00960013	410385	OSA	TRUE	reported	textfile	13	41522338	0.002704	6.33e-33	524923	Lymphocyte count	TRUE	reported	OoAgLK	2	TRUE	0.000272361	143.007
rs9534338	C	T	C	T	0.015145	-0.00795334	0.459888	0.594246	FALSE	FALSE	FALSE	8OkfP3	13	46133002	0.283203	0.0074112	410385	OSA	TRUE	reported	textfile	13	46707137	0.001895	1.38e-15	524923	Lymphocyte count	TRUE	reported	OoAgLK	2	TRUE	0.000121667	63.8732
rs9568054	A	C	A	C	0.013726	-0.00383159	0.322942	0.350359	FALSE	FALSE	FALSE	8OkfP3	13	48605250	0.615401	0.00762689	410385	OSA	TRUE	reported	textfile	13	49179386	0.00203	1.41e-11	524923	Lymphocyte count	TRUE	reported	OoAgLK	2	TRUE	8.70888e-05	45.7187
rs9592965	C	A	C	A	-0.014448	-0.0199523	0.326994	0.223805	FALSE	FALSE	FALSE	8OkfP3	13	74041788	0.022519	0.00874526	410385	OSA	TRUE	reported	textfile	13	74615925	0.00202	8.83e-13	524923	Lymphocyte count	TRUE	reported	OoAgLK	2	TRUE	9.74484e-05	51.1577
rs9605047	T	G	T	G	0.019972	0.00869962	0.327768	0.373558	FALSE	FALSE	FALSE	8OkfP3	22	20015325	0.248964	0.00754606	410385	OSA	TRUE	reported	textfile	22	20002848	0.002109	2.99e-21	524923	Lymphocyte count	TRUE	reported	OoAgLK	2	TRUE	0.000170813	89.6785
rs9658182	T	C	T	C	-0.069758	0.0305404	0.036348	0.0135976	FALSE	FALSE	FALSE	8OkfP3	6	35430101	0.334837	0.0316672	410385	OSA	TRUE	reported	textfile	6	35397878	0.005061	3.53e-43	524923	Lymphocyte count	TRUE	reported	OoAgLK	2	TRUE	0.000361795	189.983
rs968478	G	A	G	A	0.014727	-0.0028218	0.397325	0.337702	FALSE	FALSE	FALSE	8OkfP3	20	48723204	0.71361	0.00768859	410385	OSA	TRUE	reported	textfile	20	47339742	0.001938	3.11e-14	524923	Lymphocyte count	TRUE	reported	OoAgLK	2	TRUE	0.000109996	57.7457
rs978917	A	G	A	G	0.017796	-0.0104072	0.615307	0.551077	FALSE	FALSE	FALSE	8OkfP3	2	223109725	0.157012	0.0073539	410385	OSA	TRUE	reported	textfile	2	223974443	0.00195	7.38e-20	524923	Lymphocyte count	TRUE	reported	OoAgLK	2	TRUE	0.000158639	83.2864
rs9835571	G	T	G	T	0.022014	0.0232834	0.689834	0.691593	FALSE	FALSE	FALSE	8OkfP3	3	136804633	0.00312817	0.0078797	410385	OSA	TRUE	reported	textfile	3	136523475	0.002037	3.49e-27	524923	Lymphocyte count	TRUE	reported	OoAgLK	2	TRUE	0.000222446	116.792
rs9864216	A	G	A	G	0.023706	-0.00782194	0.776354	0.775315	FALSE	FALSE	FALSE	8OkfP3	3	151289474	0.369256	0.00871167	410385	OSA	TRUE	reported	textfile	3	151007262	0.002268	1.57e-25	524923	Lymphocyte count	TRUE	reported	OoAgLK	2	TRUE	0.000208087	109.252
rs9898958	G	T	G	T	0.015551	0.0150606	0.153458	0.232483	FALSE	FALSE	FALSE	8OkfP3	17	57164881	0.0798859	0.0085994	410385	OSA	TRUE	reported	textfile	17	55242242	0.002632	3.56e-09	524923	Lymphocyte count	TRUE	reported	OoAgLK	2	TRUE	6.64998e-05	34.9095
rs9906320	A	G	A	G	0.024622	-0.00309534	0.775113	0.736363	FALSE	FALSE	FALSE	8OkfP3	17	74694690	0.708176	0.00826952	410385	OSA	TRUE	reported	textfile	17	72690829	0.002296	8.67e-27	524923	Lymphocyte count	TRUE	reported	OoAgLK	2	TRUE	0.000219034	115.001
rs9920	C	T	C	T	0.02939	-0.00115737	0.104682	0.0751668	FALSE	FALSE	FALSE	8OkfP3	7	116560038	0.933393	0.013848	410385	OSA	TRUE	reported	textfile	7	116200092	0.003092	2.15e-21	524923	Lymphocyte count	TRUE	reported	OoAgLK	2	TRUE	0.000172088	90.348
rs9939124	T	C	T	C	-0.016734	-0.00619028	0.306976	0.316122	FALSE	FALSE	FALSE	8OkfP3	16	75151866	0.428161	0.00781264	410385	OSA	TRUE	reported	textfile	16	75185764	0.002051	3.6e-16	524923	Lymphocyte count	TRUE	reported	OoAgLK	2	TRUE	0.000126799	66.5682
rs9991248	G	A	G	A	-0.014558	0.000518785	0.179701	0.189901	FALSE	FALSE	FALSE	8OkfP3	4	155754449	0.955361	0.00926797	410385	OSA	TRUE	reported	textfile	4	156675601	0.002622	2.89e-08	524923	Lymphocyte count	TRUE	reported	OoAgLK	2	TRUE	5.87242e-05	30.8274
rs10104995	T	C	T	C	-0.022624	-0.00440016	0.230765	0.296329	FALSE	FALSE	FALSE	n3HtPA	8	102889006	0.581	0.0079724	410385	OSA	TRUE	reported	textfile	8	103901234	0.002333	3.36e-22	519288	Neutrophils count	TRUE	reported	I1gxyB	2	TRUE	0.00018106	94.0389
rs10252457	G	A	G	A	-0.013839	-0.00157727	0.425632	0.392451	FALSE	FALSE	FALSE	n3HtPA	7	47297932	0.832573	0.00746094	410385	OSA	TRUE	reported	textfile	7	47337530	0.001962	1.82e-12	519288	Neutrophils count	TRUE	reported	I1gxyB	2	TRUE	9.57991e-05	49.7519
rs10405193	A	G	A	G	-0.01132	0.0134155	0.580504	0.453377	FALSE	FALSE	FALSE	n3HtPA	19	9403601	0.0660496	0.00729863	410385	OSA	TRUE	reported	textfile	19	9514277	0.00195	6.61e-09	519288	Neutrophils count	TRUE	reported	I1gxyB	2	TRUE	6.48914e-05	33.6994
rs10409243	T	C	T	C	-0.021916	-0.00749652	0.601086	0.450135	FALSE	FALSE	FALSE	n3HtPA	19	10222312	0.30673	0.00733436	410385	OSA	TRUE	reported	textfile	19	10332988	0.002078	5.55e-26	519288	Neutrophils count	TRUE	reported	I1gxyB	2	TRUE	0.000214156	111.232
rs10412541	A	G	A	G	-0.011011	-0.00375484	0.488786	0.446493	FALSE	FALSE	FALSE	n3HtPA	19	10563882	0.607817	0.00731665	410385	OSA	TRUE	reported	textfile	19	10674558	0.001962	2.06e-08	519288	Neutrophils count	TRUE	reported	I1gxyB	2	TRUE	6.06486e-05	31.4959
rs1042725	T	C	T	C	0.012765	-0.027803	0.494436	0.475241	FALSE	FALSE	FALSE	n3HtPA	12	65964567	0.000137047	0.0072908	410385	OSA	TRUE	reported	textfile	12	66358347	0.001924	3.33e-11	519288	Neutrophils count	TRUE	reported	I1gxyB	2	TRUE	8.47591e-05	44.018
rs10447304	A	G	A	G	-0.016591	-0.00328591	0.505743	0.510601	FALSE	FALSE	FALSE	n3HtPA	5	179745097	0.650997	0.00726364	410385	OSA	TRUE	reported	textfile	5	179172098	0.001919	5.58e-18	519288	Neutrophils count	TRUE	reported	I1gxyB	2	TRUE	0.000143921	74.747
rs1047891	A	C	A	C	-0.019307	0.00634377	0.315122	0.321703	FALSE	FALSE	FALSE	n3HtPA	2	210675783	0.416478	0.00780726	410385	OSA	TRUE	reported	textfile	2	211540507	0.002064	8.79e-21	519288	Neutrophils count	TRUE	reported	I1gxyB	2	TRUE	0.000168472	87.5001
rs10479004	T	G	T	G	0.01423	0.00541015	0.512235	0.47414	FALSE	FALSE	FALSE	n3HtPA	5	132507285	0.457319	0.00727885	410385	OSA	TRUE	reported	textfile	5	131842977	0.001981	7.07e-13	519288	Neutrophils count	TRUE	reported	I1gxyB	2	TRUE	9.93549e-05	51.5987
rs10498635	T	C	T	C	-0.030199	0.0150244	0.183683	0.135033	FALSE	FALSE	FALSE	n3HtPA	14	92636964	0.158278	0.0106489	410385	OSA	TRUE	reported	textfile	14	93103309	0.002491	8.73e-34	519288	Neutrophils count	TRUE	reported	I1gxyB	2	TRUE	0.000282948	146.972
rs10509912	A	T	A	T	-0.021052	0.0213203	0.134894	0.15392	FALSE	TRUE	FALSE	n3HtPA	10	110269647	0.0342066	0.010068	410385	OSA	TRUE	reported	textfile	10	112029405	0.00281	7.02e-14	519288	Neutrophils count	TRUE	reported	I1gxyB	2	TRUE	0.000108073	56.1271
rs1057258	T	C	T	C	0.016508	0.00168143	0.178065	0.140666	FALSE	FALSE	FALSE	n3HtPA	2	233206983	0.872499	0.0104771	410385	OSA	TRUE	reported	textfile	2	234115629	0.002615	2.83e-10	519288	Neutrophils count	TRUE	reported	I1gxyB	2	TRUE	7.67368e-05	39.8514
rs10758669	A	C	A	C	-0.014198	0.016113	0.657697	0.64184	FALSE	FALSE	FALSE	n3HtPA	9	4981602	0.033204	0.00756619	410385	OSA	TRUE	reported	textfile	9	4981602	0.002014	1.85e-12	519288	Neutrophils count	TRUE	reported	I1gxyB	2	TRUE	9.56942e-05	49.6974
rs10760690	T	G	T	G	0.011474	0.010561	0.374011	0.388605	FALSE	FALSE	FALSE	n3HtPA	9	99518831	0.159812	0.00751299	410385	OSA	TRUE	reported	textfile	9	102281113	0.002038	1.85e-08	519288	Neutrophils count	TRUE	reported	I1gxyB	2	TRUE	6.10361e-05	31.6971
rs10786325	G	C	G	C	0.042348	-0.00636402	0.595938	0.581382	FALSE	TRUE	FALSE	n3HtPA	10	97308981	0.388496	0.00737986	410385	OSA	TRUE	reported	textfile	10	99068738	0.001955	6.06e-104	519288	Neutrophils count	TRUE	reported	I1gxyB	2	TRUE	0.000902759	469.214
rs10833024	T	C	T	C	0.01633	0.00819389	0.310102	0.239575	FALSE	FALSE	FALSE	n3HtPA	11	2989160	0.337136	0.00853673	410385	OSA	TRUE	reported	textfile	11	3010390	0.002081	4.51e-15	519288	Neutrophils count	TRUE	reported	I1gxyB	2	TRUE	0.000118568	61.5781
rs10849020	G	C	G	C	-0.024062	0.016608	0.210147	0.212874	FALSE	TRUE	FALSE	n3HtPA	12	4222843	0.0617604	0.00889074	410385	OSA	TRUE	reported	textfile	12	4332009	0.002361	2.34e-24	519288	Neutrophils count	TRUE	reported	I1gxyB	2	TRUE	0.000199975	103.865
rs10864368	C	T	C	T	0.023683	0.00534197	0.502691	0.516284	FALSE	FALSE	FALSE	n3HtPA	1	8858254	0.462027	0.00726291	410385	OSA	TRUE	reported	textfile	1	8918313	0.001914	4.01e-35	519288	Neutrophils count	TRUE	reported	I1gxyB	2	TRUE	0.00029475	153.104
rs10868825	A	T	A	T	0.011508	-0.00319855	0.338117	0.414931	FALSE	TRUE	FALSE	n3HtPA	9	70416149	0.666145	0.00741359	410385	OSA	TRUE	reported	textfile	9	73031065	0.002066	2.6e-08	519288	Neutrophils count	TRUE	reported	I1gxyB	2	TRUE	5.97455e-05	31.0268
rs10945542	T	C	T	C	0.011993	-0.00249162	0.521167	0.458763	FALSE	FALSE	FALSE	n3HtPA	6	158331899	0.733096	0.0073066	410385	OSA	TRUE	reported	textfile	6	158752931	0.001925	4.82e-10	519288	Neutrophils count	TRUE	reported	I1gxyB	2	TRUE	7.47401e-05	38.8144
rs10946458	C	T	C	T	0.018716	0.000522675	0.331297	0.330424	FALSE	FALSE	FALSE	n3HtPA	6	21391051	0.946379	0.00777167	410385	OSA	TRUE	reported	textfile	6	21391282	0.002058	1.01e-19	519288	Neutrophils count	TRUE	reported	I1gxyB	2	TRUE	0.000159242	82.7054
rs10948036	A	C	A	C	0.029687	0.008572	0.210175	0.230236	FALSE	FALSE	FALSE	n3HtPA	6	42542567	0.321411	0.00864494	410385	OSA	TRUE	reported	textfile	6	42510305	0.002362	3.49e-36	519288	Neutrophils count	TRUE	reported	I1gxyB	2	TRUE	0.000304111	157.969
rs10992394	A	G	A	G	0.01389	-0.00953617	0.230846	0.217626	FALSE	FALSE	FALSE	n3HtPA	9	92671548	0.278753	0.00880431	410385	OSA	TRUE	reported	textfile	9	95433830	0.002279	1.14e-09	519288	Neutrophils count	TRUE	reported	I1gxyB	2	TRUE	7.15281e-05	37.1462
rs10995477	C	T	C	T	-0.030415	-0.00611269	0.473501	0.472292	FALSE	FALSE	FALSE	n3HtPA	10	63250912	0.401877	0.00729199	410385	OSA	TRUE	reported	textfile	10	65010672	0.001923	2.86e-56	519288	Neutrophils count	TRUE	reported	I1gxyB	2	TRUE	0.000481504	250.159
rs11064881	A	G	A	G	-0.034163	-0.0259097	0.073489	0.0865284	FALSE	FALSE	FALSE	n3HtPA	12	119709120	0.0459008	0.0129788	410385	OSA	TRUE	reported	textfile	12	120146925	0.003693	2.37e-20	519288	Neutrophils count	TRUE	reported	I1gxyB	2	TRUE	0.000164768	85.5759
rs11104881	C	T	C	T	-0.025942	0.00851436	0.701718	0.596043	FALSE	FALSE	FALSE	n3HtPA	12	88449697	0.251583	0.00742631	410385	OSA	TRUE	reported	textfile	12	88843474	0.002106	7.84e-35	519288	Neutrophils count	TRUE	reported	I1gxyB	2	TRUE	0.000292116	151.736
rs111975659	T	C	T	C	-0.040705	0.0474775	0.027021	0.0206647	FALSE	FALSE	FALSE	n3HtPA	17	40413916	0.0638557	0.0256193	410385	OSA	TRUE	reported	textfile	17	38570168	0.006062	1.96e-11	519288	Neutrophils count	TRUE	reported	I1gxyB	2	TRUE	8.68196e-05	45.0881
rs112203773	A	C	A	C	-0.011916	-0.0045969	0.082773	0.0782056	FALSE	FALSE	FALSE	n3HtPA	1	26692640	0.734088	0.0135325	410385	OSA	TRUE	reported	textfile	1	27019131	0.002062	7.7e-09	519288	Neutrophils count	TRUE	reported	I1gxyB	2	TRUE	6.43054e-05	33.395
rs114050631	T	C	T	C	-0.16255	0.0195181	0.011126	0.0169096	FALSE	FALSE	FALSE	n3HtPA	2	218156235	0.488978	0.0282079	410385	OSA	TRUE	reported	textfile	2	219020958	0.010051	8.74e-59	519288	Neutrophils count	TRUE	reported	I1gxyB	2	TRUE	0.000503418	261.549
rs114363252	A	G	A	G	0.022973	-0.00384866	0.073544	0.089604	FALSE	FALSE	FALSE	n3HtPA	5	143159597	0.764878	0.0128682	410385	OSA	TRUE	reported	textfile	5	142539162	0.003753	9.53e-10	519288	Neutrophils count	TRUE	reported	I1gxyB	2	TRUE	7.21504e-05	37.4694
rs11580229	A	G	A	G	-0.023208	-0.00387123	0.46164	0.376636	FALSE	FALSE	FALSE	n3HtPA	1	227023119	0.605369	0.00749226	410385	OSA	TRUE	reported	textfile	1	227210820	0.002028	2.76e-30	519288	Neutrophils count	TRUE	reported	I1gxyB	2	TRUE	0.000252128	130.96
rs116114800	A	G	A	G	0.016927	-0.010605	0.124487	0.0922645	FALSE	FALSE	FALSE	n3HtPA	4	41532293	0.398781	0.0125681	410385	OSA	TRUE	reported	textfile	4	41534310	0.003047	2.83e-08	519288	Neutrophils count	TRUE	reported	I1gxyB	2	TRUE	5.94266e-05	30.8612
rs11625865	A	G	A	G	-0.015284	0.0112793	0.61034	0.62716	FALSE	FALSE	FALSE	n3HtPA	14	105178084	0.13341	0.0075156	410385	OSA	TRUE	reported	textfile	14	105644421	0.002061	1.26e-13	519288	Neutrophils count	TRUE	reported	I1gxyB	2	TRUE	0.000105892	54.9941
rs116447416	G	A	G	A	-0.037054	0.0154003	0.035073	0.0278812	FALSE	FALSE	FALSE	n3HtPA	2	37274404	0.488542	0.0222346	410385	OSA	TRUE	reported	textfile	2	37501547	0.005232	1.47e-12	519288	Neutrophils count	TRUE	reported	I1gxyB	2	TRUE	9.65794e-05	50.1572
rs11648664	A	G	A	G	-0.014176	-0.0126295	0.402087	0.408926	FALSE	FALSE	FALSE	n3HtPA	16	53088574	0.0873554	0.00738777	410385	OSA	TRUE	reported	textfile	16	53122486	0.001963	5.43e-13	519288	Neutrophils count	TRUE	reported	I1gxyB	2	TRUE	0.000100419	52.1513
rs11656151	G	A	G	A	-0.015526	-0.0200777	0.23779	0.207212	FALSE	FALSE	FALSE	n3HtPA	17	45991126	0.0252936	0.00897575	410385	OSA	TRUE	reported	textfile	17	44068492	0.002283	1.08e-11	519288	Neutrophils count	TRUE	reported	I1gxyB	2	TRUE	8.90554e-05	46.2494
rs116631966	A	G	A	G	0.040344	0.0154669	0.02482	0.00712781	FALSE	FALSE	FALSE	n3HtPA	1	92764352	0.722259	0.0435148	410385	OSA	TRUE	reported	textfile	1	93229909	0.006236	1.02e-10	519288	Neutrophils count	TRUE	reported	I1gxyB	2	TRUE	8.05939e-05	41.8547
rs11673093	A	G	A	G	-0.048844	0.0185171	0.259947	0.295111	FALSE	FALSE	FALSE	n3HtPA	19	45238836	0.020296	0.00797867	410385	OSA	TRUE	reported	textfile	19	45742094	0.002196	1.45e-109	519288	Neutrophils count	TRUE	reported	I1gxyB	2	TRUE	0.000951779	494.716
rs11683933	A	C	A	C	0.030649	0.035086	0.055134	0.0286702	FALSE	FALSE	FALSE	n3HtPA	2	127129379	0.10902	0.021893	410385	OSA	TRUE	reported	textfile	2	127886955	0.004249	5.72e-13	519288	Neutrophils count	TRUE	reported	I1gxyB	2	TRUE	0.000100186	52.0304
rs1168669	C	T	C	T	-0.014725	-0.00266182	0.813559	0.799163	FALSE	FALSE	FALSE	n3HtPA	12	121790788	0.770311	0.0091168	410385	OSA	TRUE	reported	textfile	12	122228694	0.002498	3.87e-09	519288	Neutrophils count	TRUE	reported	I1gxyB	2	TRUE	6.69096e-05	34.7475
rs11689257	A	G	A	G	-0.024562	0.00666754	0.069886	0.0848256	FALSE	FALSE	FALSE	n3HtPA	2	162101843	0.616418	0.0133102	410385	OSA	TRUE	reported	textfile	2	162958353	0.00388	2.51e-10	519288	Neutrophils count	TRUE	reported	I1gxyB	2	TRUE	7.71653e-05	40.074
rs11691193	T	C	T	C	0.015007	-0.00393168	0.217738	0.209314	FALSE	FALSE	FALSE	n3HtPA	2	111096947	0.662148	0.00899802	410385	OSA	TRUE	reported	textfile	2	111854524	0.002371	2.52e-10	519288	Neutrophils count	TRUE	reported	I1gxyB	2	TRUE	7.71406e-05	40.0611
rs11695689	C	A	C	A	0.011934	-0.00638481	0.63954	0.687113	FALSE	FALSE	FALSE	n3HtPA	2	219153369	0.416335	0.00785537	410385	OSA	TRUE	reported	textfile	2	220018091	0.002008	2.88e-09	519288	Neutrophils count	TRUE	reported	I1gxyB	2	TRUE	6.80153e-05	35.3218
rs11712552	G	A	G	A	0.030473	-0.0138473	0.126219	0.108899	FALSE	FALSE	FALSE	n3HtPA	3	141238920	0.236871	0.0117068	410385	OSA	TRUE	reported	textfile	3	140957762	0.002893	6.45e-26	519288	Neutrophils count	TRUE	reported	I1gxyB	2	TRUE	0.000213615	110.951
rs11716015	T	C	T	C	-0.012851	-0.00490979	0.635724	0.70774	FALSE	FALSE	FALSE	n3HtPA	3	169602270	0.539517	0.00800235	410385	OSA	TRUE	reported	textfile	3	169320058	0.001992	1.16e-10	519288	Neutrophils count	TRUE	reported	I1gxyB	2	TRUE	8.01405e-05	41.6192
rs11721064	T	G	T	G	0.01439	0.00654845	0.609084	0.67243	FALSE	FALSE	FALSE	n3HtPA	3	98689982	0.398484	0.00775577	410385	OSA	TRUE	reported	textfile	3	98408826	0.001974	3.22e-13	519288	Neutrophils count	TRUE	reported	I1gxyB	2	TRUE	0.000102323	53.1405
rs11723621	G	A	G	A	-0.026932	-0.0151943	0.290775	0.199804	FALSE	FALSE	FALSE	n3HtPA	4	71749645	0.095067	0.00910242	410385	OSA	TRUE	reported	textfile	4	72615362	0.002109	2.67e-37	519288	Neutrophils count	TRUE	reported	I1gxyB	2	TRUE	0.000313935	163.073
rs11735662	T	C	T	C	0.047562	0.0103104	0.033581	0.0226905	FALSE	FALSE	FALSE	n3HtPA	4	144104973	0.675734	0.024649	410385	OSA	TRUE	reported	textfile	4	145026126	0.00534	5.59e-19	519288	Neutrophils count	TRUE	reported	I1gxyB	2	TRUE	0.000152744	79.3297
rs117468663	T	A	T	A	0.019488	-0.00336699	0.133922	0.114036	FALSE	TRUE	FALSE	n3HtPA	9	109982895	0.769412	0.0114858	410385	OSA	TRUE	reported	textfile	9	112745175	0.002853	8.74e-12	519288	Neutrophils count	TRUE	reported	I1gxyB	2	TRUE	8.98429e-05	46.6583
rs11800162	T	C	T	C	0.063556	0.0388689	0.019571	0.0194111	FALSE	FALSE	FALSE	n3HtPA	1	36504911	0.139705	0.0263181	410385	OSA	TRUE	reported	textfile	1	36970512	0.007127	5.07e-19	519288	Neutrophils count	TRUE	reported	I1gxyB	2	TRUE	0.000153117	79.5239
rs11960649	C	A	C	A	-0.030634	-0.0165994	0.552546	0.62106	FALSE	FALSE	FALSE	n3HtPA	5	148823581	0.0266097	0.00748665	410385	OSA	TRUE	reported	textfile	5	148203144	0.00199	1.96e-53	519288	Neutrophils count	TRUE	reported	I1gxyB	2	TRUE	0.000456137	236.973
rs11978071	T	A	T	A	-0.011134	0.00778301	0.595219	0.692004	FALSE	TRUE	FALSE	n3HtPA	7	106225980	0.324899	0.00790602	410385	OSA	TRUE	reported	textfile	7	105866426	0.002013	3.25e-08	519288	Neutrophils count	TRUE	reported	I1gxyB	2	TRUE	5.89089e-05	30.5924
rs12136896	A	G	A	G	0.015287	0.00480816	0.357899	0.291822	FALSE	FALSE	FALSE	n3HtPA	1	56152284	0.547604	0.00799556	410385	OSA	TRUE	reported	textfile	1	56617956	0.002048	8.71e-14	519288	Neutrophils count	TRUE	reported	I1gxyB	2	TRUE	0.000107283	55.7164
rs12189880	T	C	T	C	-0.016057	-0.00289805	0.240741	0.274465	FALSE	FALSE	FALSE	n3HtPA	6	52501408	0.722612	0.0081642	410385	OSA	TRUE	reported	textfile	6	52366206	0.002269	1.54e-12	519288	Neutrophils count	TRUE	reported	I1gxyB	2	TRUE	9.64294e-05	50.0793
rs12203592	T	C	T	C	0.013585	0.00402423	0.214291	0.0304828	FALSE	FALSE	FALSE	n3HtPA	6	396321	0.852613	0.0216606	410385	OSA	TRUE	reported	textfile	6	396321	0.002405	1.66e-08	519288	Neutrophils count	TRUE	reported	I1gxyB	2	TRUE	6.14404e-05	31.9071
rs12214269	A	G	A	G	0.019394	-0.00247999	0.545471	0.616341	FALSE	FALSE	FALSE	n3HtPA	6	135525380	0.741896	0.00753008	410385	OSA	TRUE	reported	textfile	6	135846518	0.001922	6.6e-24	519288	Neutrophils count	TRUE	reported	I1gxyB	2	TRUE	0.000196035	101.818
rs12378064	T	C	T	C	-0.013698	-0.00571697	0.649709	0.684284	FALSE	FALSE	FALSE	n3HtPA	9	124429261	0.464342	0.00781311	410385	OSA	TRUE	reported	textfile	9	127191540	0.002041	1.99e-11	519288	Neutrophils count	TRUE	reported	I1gxyB	2	TRUE	8.67326e-05	45.0429
rs12426444	A	G	A	G	0.017833	-0.0122431	0.358042	0.283139	FALSE	FALSE	FALSE	n3HtPA	12	50292729	0.128846	0.00806174	410385	OSA	TRUE	reported	textfile	12	50686512	0.002007	6.66e-19	519288	Neutrophils count	TRUE	reported	I1gxyB	2	TRUE	0.000152013	78.95
rs1245035	A	C	A	C	0.01631	0.00470564	0.628096	0.546626	FALSE	FALSE	FALSE	n3HtPA	12	64582269	0.519374	0.00730337	410385	OSA	TRUE	reported	textfile	12	64976049	0.001998	3.39e-16	519288	Neutrophils count	TRUE	reported	I1gxyB	2	TRUE	0.000128308	66.637
rs12481262	C	T	C	T	-0.014609	0.0140394	0.460009	0.474211	FALSE	FALSE	FALSE	n3HtPA	20	8146273	0.0537997	0.00728016	410385	OSA	TRUE	reported	textfile	20	8126920	0.002019	4.79e-13	519288	Neutrophils count	TRUE	reported	I1gxyB	2	TRUE	0.000100813	52.356
rs12487658	T	C	T	C	0.017015	0.00874437	0.801636	0.823053	FALSE	FALSE	FALSE	n3HtPA	3	71479792	0.358712	0.00952729	410385	OSA	TRUE	reported	textfile	3	71528943	0.002418	2.06e-12	519288	Neutrophils count	TRUE	reported	I1gxyB	2	TRUE	9.53458e-05	49.5165
rs12530608	G	A	G	A	-0.016172	-0.00973917	0.146298	0.0970667	FALSE	FALSE	FALSE	n3HtPA	7	17983994	0.426922	0.0122587	410385	OSA	TRUE	reported	textfile	7	18023617	0.002739	3.63e-09	519288	Neutrophils count	TRUE	reported	I1gxyB	2	TRUE	6.71283e-05	34.8612
rs12536500	C	T	C	T	0.012779	-0.00539415	0.7519	0.733122	FALSE	FALSE	FALSE	n3HtPA	7	50740336	0.512637	0.00823866	410385	OSA	TRUE	reported	textfile	7	50808033	0.002227	9.84e-09	519288	Neutrophils count	TRUE	reported	I1gxyB	2	TRUE	6.34041e-05	32.927
rs12550612	A	G	A	G	-0.030838	-0.00226052	0.821991	0.767817	FALSE	FALSE	FALSE	n3HtPA	8	23109256	0.793195	0.00862253	410385	OSA	TRUE	reported	textfile	8	22966769	0.002548	1.09e-33	519288	Neutrophils count	TRUE	reported	I1gxyB	2	TRUE	0.000281996	146.478
rs1260326	C	T	C	T	-0.032512	0.00260788	0.602032	0.65038	FALSE	FALSE	FALSE	n3HtPA	2	27508073	0.732661	0.00763458	410385	OSA	TRUE	reported	textfile	2	27730940	0.001958	6.91e-62	519288	Neutrophils count	TRUE	reported	I1gxyB	2	TRUE	0.000530668	275.715
rs12658947	G	A	G	A	0.01303	0.00194559	0.256773	0.307737	FALSE	FALSE	FALSE	n3HtPA	5	58256637	0.804678	0.00786741	410385	OSA	TRUE	reported	textfile	5	57552464	0.002195	3.01e-09	519288	Neutrophils count	TRUE	reported	I1gxyB	2	TRUE	6.7855e-05	35.2386
rs12716647	C	G	C	G	0.014273	0.00776887	0.637362	0.656732	FALSE	TRUE	FALSE	n3HtPA	8	7043782	0.310022	0.00765273	410385	OSA	TRUE	reported	textfile	8	6901304	0.002001	1.03e-12	519288	Neutrophils count	TRUE	reported	I1gxyB	2	TRUE	9.79683e-05	50.8785
rs1288649	G	T	G	T	-0.012024	-0.00861172	0.612157	0.493088	FALSE	FALSE	FALSE	n3HtPA	9	88811802	0.237859	0.00729587	410385	OSA	TRUE	reported	textfile	9	91426717	0.002066	6.01e-09	519288	Neutrophils count	TRUE	reported	I1gxyB	2	TRUE	6.5223e-05	33.8716
rs12923918	G	A	G	A	-0.010496	-0.00111017	0.509359	0.402675	FALSE	FALSE	FALSE	n3HtPA	16	24833082	0.881012	0.00741664	410385	OSA	TRUE	reported	textfile	16	24844403	0.001921	4.81e-08	519288	Neutrophils count	TRUE	reported	I1gxyB	2	TRUE	5.74857e-05	29.8532
rs12927351	A	C	A	C	0.021608	0.00906025	0.198578	0.194592	FALSE	FALSE	FALSE	n3HtPA	16	74562720	0.323545	0.00917774	410385	OSA	TRUE	reported	textfile	16	74596618	0.002406	2.83e-19	519288	Neutrophils count	TRUE	reported	I1gxyB	2	TRUE	0.000155297	80.6559
rs12930850	G	A	G	A	0.018982	-0.00166737	0.537098	0.580151	FALSE	FALSE	FALSE	n3HtPA	16	81568607	0.820891	0.00736473	410385	OSA	TRUE	reported	textfile	16	81602212	0.001938	1.29e-22	519288	Neutrophils count	TRUE	reported	I1gxyB	2	TRUE	0.000184709	95.9345
rs12946510	T	C	T	C	-0.059382	0.018073	0.472874	0.518744	FALSE	FALSE	FALSE	n3HtPA	17	39756124	0.013044	0.00727998	410385	OSA	TRUE	reported	textfile	17	37912377	0.001925	1e-200	519288	Neutrophils count	TRUE	reported	I1gxyB	2	TRUE	0.00182913	951.583
rs13190036	G	A	G	A	-0.021805	0.012991	0.891442	0.820145	FALSE	FALSE	FALSE	n3HtPA	5	177310719	0.168983	0.00944471	410385	OSA	TRUE	reported	textfile	5	176737720	0.003135	3.63e-12	519288	Neutrophils count	TRUE	reported	I1gxyB	2	TRUE	9.31512e-05	48.3766
rs13231262	T	C	T	C	-0.0203	-0.0149926	0.655938	0.69755	FALSE	FALSE	FALSE	n3HtPA	7	149188966	0.0583902	0.00792102	410385	OSA	TRUE	reported	textfile	7	148886058	0.002026	1.34e-23	519288	Neutrophils count	TRUE	reported	I1gxyB	2	TRUE	0.000193295	100.395
rs13392977	A	G	A	G	0.028237	0.00874861	0.053967	0.0315007	FALSE	FALSE	FALSE	n3HtPA	2	191650130	0.675073	0.02087	410385	OSA	TRUE	reported	textfile	2	192514856	0.004266	3.73e-11	519288	Neutrophils count	TRUE	reported	I1gxyB	2	TRUE	8.43627e-05	43.8121
rs1362623	T	C	T	C	0.018278	-0.00170941	0.207792	0.189243	FALSE	FALSE	FALSE	n3HtPA	16	49851874	0.853908	0.00928347	410385	OSA	TRUE	reported	textfile	16	49885785	0.002376	1.49e-14	519288	Neutrophils count	TRUE	reported	I1gxyB	2	TRUE	0.000113948	59.1783
rs1366045	C	T	C	T	-0.021881	-0.00947032	0.38497	0.34386	FALSE	FALSE	FALSE	n3HtPA	3	42867558	0.215823	0.00765147	410385	OSA	TRUE	reported	textfile	3	42909050	0.001969	1.2e-28	519288	Neutrophils count	TRUE	reported	I1gxyB	2	TRUE	0.000237756	123.493
rs140958972	G	A	G	A	-0.019769	0.0128954	0.435057	0.421475	FALSE	FALSE	FALSE	n3HtPA	1	45962541	0.0799669	0.00736506	410385	OSA	TRUE	reported	textfile	1	46428213	0.001974	1.45e-23	519288	Neutrophils count	TRUE	reported	I1gxyB	2	TRUE	0.0001931	100.294
rs1411424	A	G	A	G	-0.011488	-0.0043709	0.523053	0.50667	FALSE	FALSE	FALSE	n3HtPA	9	111130683	0.546996	0.0072574	410385	OSA	TRUE	reported	textfile	9	113892963	0.001926	2.51e-09	519288	Neutrophils count	TRUE	reported	I1gxyB	2	TRUE	6.85075e-05	35.5774
rs1412445	T	C	T	C	0.021069	0.00314273	0.338068	0.411733	FALSE	FALSE	FALSE	n3HtPA	10	89243047	0.670301	0.00738191	410385	OSA	TRUE	reported	textfile	10	91002804	0.002026	2.64e-25	519288	Neutrophils count	TRUE	reported	I1gxyB	2	TRUE	0.000208214	108.145
rs14408	C	T	C	T	0.049297	0.000458826	0.36831	0.342466	FALSE	FALSE	FALSE	n3HtPA	11	308314	0.952262	0.00766411	410385	OSA	TRUE	reported	textfile	11	308314	0.002156	1.21e-115	519288	Neutrophils count	TRUE	reported	I1gxyB	2	TRUE	0.00100577	522.807
rs1445171	C	T	C	T	0.014312	0.00770119	0.516908	0.501352	FALSE	FALSE	FALSE	n3HtPA	5	100710371	0.289296	0.00726756	410385	OSA	TRUE	reported	textfile	5	100046075	0.001927	1.15e-13	519288	Neutrophils count	TRUE	reported	I1gxyB	2	TRUE	0.000106214	55.1614
rs145209947	A	C	A	C	-0.069112	0.0194203	0.014085	0.00886987	FALSE	FALSE	FALSE	n3HtPA	8	129681939	0.629009	0.0401975	410385	OSA	TRUE	reported	textfile	8	130694185	0.009024	1.96e-14	519288	Neutrophils count	TRUE	reported	I1gxyB	2	TRUE	0.000112941	58.6553
rs1474419	C	T	C	T	0.017679	-0.0142448	0.578829	0.619875	FALSE	FALSE	FALSE	n3HtPA	7	6652974	0.0586597	0.00753402	410385	OSA	TRUE	reported	textfile	7	6692605	0.001966	2.55e-19	519288	Neutrophils count	TRUE	reported	I1gxyB	2	TRUE	0.000155694	80.8624
rs1490384	T	C	T	C	-0.014654	-0.00947423	0.501387	0.477582	FALSE	FALSE	FALSE	n3HtPA	6	126530014	0.192694	0.00727304	410385	OSA	TRUE	reported	textfile	6	126851160	0.001917	2.19e-14	519288	Neutrophils count	TRUE	reported	I1gxyB	2	TRUE	0.000112515	58.4341
rs149859245	C	T	C	T	-0.018524	-0.0029626	0.781959	0.721109	FALSE	FALSE	FALSE	n3HtPA	14	81244539	0.715583	0.00813078	410385	OSA	TRUE	reported	textfile	14	81710883	0.002405	1.41e-14	519288	Neutrophils count	TRUE	reported	I1gxyB	2	TRUE	0.00011423	59.325
rs150649461	C	G	C	G	0.052764	0.00672267	0.015034	0.0272313	FALSE	TRUE	FALSE	n3HtPA	1	92460097	0.764501	0.0224407	410385	OSA	TRUE	reported	textfile	1	92925654	0.008277	1.9e-10	519288	Neutrophils count	TRUE	reported	I1gxyB	2	TRUE	7.82505e-05	40.6376
rs150665764	C	G	C	G	0.04705	0.0430111	0.017146	0.0268996	FALSE	TRUE	FALSE	n3HtPA	19	14388802	0.0570506	0.0226026	410385	OSA	TRUE	reported	textfile	19	14499614	0.007976	3.75e-09	519288	Neutrophils count	TRUE	reported	I1gxyB	2	TRUE	6.70057e-05	34.7974
rs150861794	C	T	C	T	0.052592	-0.070205	0.980223	0.992223	FALSE	FALSE	FALSE	n3HtPA	13	108351457	0.0993619	0.0426012	410385	OSA	TRUE	reported	textfile	13	109003805	0.007502	2.47e-12	519288	Neutrophils count	TRUE	reported	I1gxyB	2	TRUE	9.46315e-05	49.1455
rs152232	C	T	C	T	0.013712	0.0117837	0.38408	0.450728	FALSE	FALSE	FALSE	n3HtPA	5	179926282	0.107155	0.00731402	410385	OSA	TRUE	reported	textfile	5	179353282	0.001979	4.45e-12	519288	Neutrophils count	TRUE	reported	I1gxyB	2	TRUE	9.24404e-05	48.0074
rs1555275	G	A	G	A	-0.01369	0.00878652	0.649639	0.695632	FALSE	FALSE	FALSE	n3HtPA	20	57394214	0.266543	0.00790825	410385	OSA	TRUE	reported	textfile	20	55969270	0.002046	2.3e-11	519288	Neutrophils count	TRUE	reported	I1gxyB	2	TRUE	8.62085e-05	44.7707
rs156338	T	C	T	C	-0.012086	-0.0102942	0.435513	0.428197	FALSE	FALSE	FALSE	n3HtPA	20	1874032	0.161801	0.00735804	410385	OSA	TRUE	reported	textfile	20	1854678	0.002042	3.32e-09	519288	Neutrophils count	TRUE	reported	I1gxyB	2	TRUE	6.74553e-05	35.031
rs1571956	A	G	A	G	0.013715	-0.00612539	0.646094	0.713983	FALSE	FALSE	FALSE	n3HtPA	10	30215779	0.447714	0.00806788	410385	OSA	TRUE	reported	textfile	10	30504708	0.002029	1.43e-11	519288	Neutrophils count	TRUE	reported	I1gxyB	2	TRUE	8.79794e-05	45.6905
rs16843350	T	A	T	A	-0.033771	0.0177668	0.030247	0.0352097	FALSE	TRUE	FALSE	n3HtPA	1	198573965	0.367829	0.0197288	410385	OSA	TRUE	reported	textfile	1	198543095	0.005681	2.85e-09	519288	Neutrophils count	TRUE	reported	I1gxyB	2	TRUE	6.80457e-05	35.3376
rs16850073	T	C	T	C	0.052054	0.00598848	0.374485	0.385132	FALSE	FALSE	FALSE	n3HtPA	4	73838282	0.422937	0.00747312	410385	OSA	TRUE	reported	textfile	4	74703999	0.001999	2.12e-149	519288	Neutrophils count	TRUE	reported	I1gxyB	2	TRUE	0.00130409	678.08
rs16939607	A	G	A	G	-0.028446	-0.00295703	0.146029	0.150237	FALSE	FALSE	FALSE	n3HtPA	8	78101098	0.771189	0.0101679	410385	OSA	TRUE	reported	textfile	8	79013333	0.002728	1.99e-25	519288	Neutrophils count	TRUE	reported	I1gxyB	2	TRUE	0.000209341	108.731
rs16958642	A	G	A	G	0.022296	-0.0230312	0.082607	0.0821763	FALSE	FALSE	FALSE	n3HtPA	16	11770176	0.084155	0.0133355	410385	OSA	TRUE	reported	textfile	16	11864032	0.00353	2.77e-10	519288	Neutrophils count	TRUE	reported	I1gxyB	2	TRUE	7.6818e-05	39.8936
rs16961474	A	G	A	G	-0.017035	-0.000360622	0.136787	0.105125	FALSE	FALSE	FALSE	n3HtPA	17	17243305	0.975706	0.0118418	410385	OSA	TRUE	reported	textfile	17	17146619	0.002794	1.11e-09	519288	Neutrophils count	TRUE	reported	I1gxyB	2	TRUE	7.15801e-05	37.1732
rs1700159	T	C	T	C	0.02158	0.00369675	0.773937	0.782614	FALSE	FALSE	FALSE	n3HtPA	12	51912002	0.675193	0.00882212	410385	OSA	TRUE	reported	textfile	12	52305786	0.002327	1.92e-20	519288	Neutrophils count	TRUE	reported	I1gxyB	2	TRUE	0.000165588	86.002
rs17030394	G	A	G	A	-0.016099	-0.00739071	0.386004	0.384943	FALSE	FALSE	FALSE	n3HtPA	2	43127141	0.322113	0.00746442	410385	OSA	TRUE	reported	textfile	2	43354280	0.00199	6.29e-16	519288	Neutrophils count	TRUE	reported	I1gxyB	2	TRUE	0.000126017	65.447
rs1704973	C	T	C	T	-0.010576	0.00578092	0.427676	0.438017	FALSE	FALSE	FALSE	n3HtPA	7	47444107	0.430393	0.00733135	410385	OSA	TRUE	reported	textfile	7	47483705	0.001937	4.89e-08	519288	Neutrophils count	TRUE	reported	I1gxyB	2	TRUE	5.74051e-05	29.8114
rs1715460	G	C	G	C	0.020543	0.00439339	0.741303	0.713811	FALSE	TRUE	FALSE	n3HtPA	11	118251337	0.584416	0.00803259	410385	OSA	TRUE	reported	textfile	11	118122052	0.002299	4.32e-19	519288	Neutrophils count	TRUE	reported	I1gxyB	2	TRUE	0.000153736	79.8451
rs17184256	G	A	G	A	0.011676	0.00553024	0.311156	0.329003	FALSE	FALSE	FALSE	n3HtPA	15	63493222	0.475642	0.00775271	410385	OSA	TRUE	reported	textfile	15	63785421	0.002076	1.91e-08	519288	Neutrophils count	TRUE	reported	I1gxyB	2	TRUE	6.09114e-05	31.6324
rs17213043	G	C	G	C	0.046028	-8.97705e-05	0.028346	0.0146863	FALSE	TRUE	FALSE	n3HtPA	4	104625822	0.99763	0.0302237	410385	OSA	TRUE	reported	textfile	4	105546979	0.00579	1.97e-15	519288	Neutrophils count	TRUE	reported	I1gxyB	2	TRUE	0.000121682	63.1954
rs17268697	T	G	T	G	0.018084	0.0277396	0.127337	0.135529	FALSE	FALSE	FALSE	n3HtPA	6	25758220	0.00903608	0.0106254	410385	OSA	TRUE	reported	textfile	6	25758448	0.002883	3.66e-10	519288	Neutrophils count	TRUE	reported	I1gxyB	2	TRUE	7.57632e-05	39.3458
rs172933	C	T	C	T	0.012812	-0.0209497	0.773761	0.885361	FALSE	FALSE	FALSE	n3HtPA	1	7784620	0.066653	0.0114229	410385	OSA	TRUE	reported	textfile	1	7844680	0.002289	2.24e-08	519288	Neutrophils count	TRUE	reported	I1gxyB	2	TRUE	6.03265e-05	31.3286
rs17440390	T	C	T	C	0.016462	0.0140673	0.126191	0.117883	FALSE	FALSE	FALSE	n3HtPA	1	66724880	0.212136	0.0112744	410385	OSA	TRUE	reported	textfile	1	67190563	0.002896	1.35e-08	519288	Neutrophils count	TRUE	reported	I1gxyB	2	TRUE	6.22204e-05	32.3122
rs17742008	A	C	A	C	-0.017804	0.00111245	0.212295	0.207804	FALSE	FALSE	FALSE	n3HtPA	18	50598393	0.90112	0.0089536	410385	OSA	TRUE	reported	textfile	18	48124763	0.002354	4.1e-14	519288	Neutrophils count	TRUE	reported	I1gxyB	2	TRUE	0.000110145	57.2032
rs17831500	C	A	C	A	-0.019905	0.00232927	0.223581	0.237678	FALSE	FALSE	FALSE	n3HtPA	9	113285192	0.784834	0.00853139	410385	OSA	TRUE	reported	textfile	9	116047472	0.002302	5.64e-18	519288	Neutrophils count	TRUE	reported	I1gxyB	2	TRUE	0.00014396	74.7674
rs1800961	T	C	T	C	-0.051942	0.00879836	0.031018	0.0454049	FALSE	FALSE	FALSE	n3HtPA	20	44413724	0.613588	0.0174239	410385	OSA	TRUE	reported	textfile	20	43042364	0.005553	8.99e-21	519288	Neutrophils count	TRUE	reported	I1gxyB	2	TRUE	0.000168461	87.4944
rs180941	A	G	A	G	-0.013018	0.00360681	0.625196	0.754262	FALSE	FALSE	FALSE	n3HtPA	10	113960915	0.66992	0.00846157	410385	OSA	TRUE	reported	textfile	10	115720674	0.002003	8.33e-11	519288	Neutrophils count	TRUE	reported	I1gxyB	2	TRUE	8.1336e-05	42.2401
rs1840595	T	C	T	C	0.014714	0.00246209	0.230222	0.243236	FALSE	FALSE	FALSE	n3HtPA	11	18140935	0.772794	0.00852756	410385	OSA	TRUE	reported	textfile	11	18162482	0.002287	1.29e-10	519288	Neutrophils count	TRUE	reported	I1gxyB	2	TRUE	7.97051e-05	41.3931
rs1886654	C	T	C	T	-0.058459	-0.00612156	0.892013	0.914269	FALSE	FALSE	FALSE	n3HtPA	1	235942610	0.637137	0.0129775	410385	OSA	TRUE	reported	textfile	1	236105910	0.003081	3.08e-80	519288	Neutrophils count	TRUE	reported	I1gxyB	2	TRUE	0.000692804	360.013
rs1966479	G	A	G	A	0.014401	-0.000897484	0.660217	0.664812	FALSE	FALSE	FALSE	n3HtPA	5	119291576	0.907064	0.0076877	410385	OSA	TRUE	reported	textfile	5	118627271	0.002026	1.21e-12	519288	Neutrophils count	TRUE	reported	I1gxyB	2	TRUE	9.72872e-05	50.5248
rs1977289	C	T	C	T	-0.018227	-0.00620259	0.478516	0.396805	FALSE	FALSE	FALSE	n3HtPA	10	94542150	0.403646	0.00742711	410385	OSA	TRUE	reported	textfile	10	96301907	0.001918	2.14e-21	519288	Neutrophils count	TRUE	reported	I1gxyB	2	TRUE	0.00017388	90.3091
rs1985157	C	T	C	T	0.026496	0.00326113	0.410403	0.459717	FALSE	FALSE	FALSE	n3HtPA	19	18402784	0.656091	0.00732316	410385	OSA	TRUE	reported	textfile	19	18513594	0.002038	1.29e-38	519288	Neutrophils count	TRUE	reported	I1gxyB	2	TRUE	0.000325389	169.025
rs2001613	T	C	T	C	0.012012	0.00772702	0.472052	0.414482	FALSE	FALSE	FALSE	n3HtPA	17	77387597	0.296334	0.00739905	410385	OSA	TRUE	reported	textfile	17	75383679	0.002004	2.12e-09	519288	Neutrophils count	TRUE	reported	I1gxyB	2	TRUE	6.91826e-05	35.928
rs2038700	C	T	C	T	0.033462	-0.0146513	0.394281	0.38866	FALSE	FALSE	FALSE	n3HtPA	14	24992783	0.0494766	0.00745817	410385	OSA	TRUE	reported	textfile	14	25461989	0.00197	1.25e-64	519288	Neutrophils count	TRUE	reported	I1gxyB	2	TRUE	0.000555293	288.516
rs2046934	A	G	A	G	0.015004	-0.0103237	0.82324	0.839244	FALSE	FALSE	FALSE	n3HtPA	3	151339854	0.295754	0.00987367	410385	OSA	TRUE	reported	textfile	3	151057642	0.002487	1.66e-09	519288	Neutrophils count	TRUE	reported	I1gxyB	2	TRUE	7.00848e-05	36.3966
rs2052249	A	C	A	C	-0.01267	0.00115497	0.250937	0.25509	FALSE	FALSE	FALSE	n3HtPA	2	201800504	0.890149	0.00836231	410385	OSA	TRUE	reported	textfile	2	202665227	0.002223	1.23e-08	519288	Neutrophils count	TRUE	reported	I1gxyB	2	TRUE	6.25517e-05	32.4842
rs2062250	A	G	A	G	0.047004	0.0240838	0.938519	0.939906	FALSE	FALSE	FALSE	n3HtPA	15	64379803	0.114539	0.0152611	410385	OSA	TRUE	reported	textfile	15	64672002	0.004075	9.62e-31	519288	Neutrophils count	TRUE	reported	I1gxyB	2	TRUE	0.00025615	133.049
rs212409	A	G	A	G	-0.021224	-0.00955129	0.554194	0.580318	FALSE	FALSE	FALSE	n3HtPA	6	159049026	0.194603	0.00736367	410385	OSA	TRUE	reported	textfile	6	159470058	0.001932	4.71e-28	519288	Neutrophils count	TRUE	reported	I1gxyB	2	TRUE	0.000232344	120.681
rs2157770	G	A	G	A	0.02099	0.00922292	0.287199	0.41125	FALSE	FALSE	FALSE	n3HtPA	9	134056342	0.211941	0.00738871	410385	OSA	TRUE	reported	textfile	9	136921464	0.002214	2.67e-21	519288	Neutrophils count	TRUE	reported	I1gxyB	2	TRUE	0.000173056	89.881
rs2179593	A	C	A	C	-0.01233	-0.00538456	0.715877	0.715314	FALSE	FALSE	FALSE	n3HtPA	20	44031646	0.504557	0.00806873	410385	OSA	TRUE	reported	textfile	20	42660286	0.002141	8.62e-09	519288	Neutrophils count	TRUE	reported	I1gxyB	2	TRUE	6.38641e-05	33.1659
rs218264	T	A	T	A	0.031802	-0.0053101	0.250834	0.249628	FALSE	TRUE	FALSE	n3HtPA	4	54542708	0.52932	0.00844152	410385	OSA	TRUE	reported	textfile	4	55408875	0.002233	5.59e-46	519288	Neutrophils count	TRUE	reported	I1gxyB	2	TRUE	0.000390439	202.829
rs2219143	A	G	A	G	0.019099	-0.00512544	0.394034	0.41591	FALSE	FALSE	FALSE	n3HtPA	9	2622278	0.493032	0.007477	410385	OSA	TRUE	reported	textfile	9	2622278	0.00205	1.3e-20	519288	Neutrophils count	TRUE	reported	I1gxyB	2	TRUE	0.000167122	86.7984
rs2254458	T	C	T	C	-0.013414	-0.00197283	0.644615	0.601949	FALSE	FALSE	FALSE	n3HtPA	20	1570839	0.791143	0.00744951	410385	OSA	TRUE	reported	textfile	20	1551485	0.0021	1.76e-10	519288	Neutrophils count	TRUE	reported	I1gxyB	2	TRUE	7.85662e-05	40.8015
rs2260766	G	A	G	A	0.022964	0.0113787	0.281952	0.294979	FALSE	FALSE	FALSE	n3HtPA	13	113532485	0.152491	0.00795277	410385	OSA	TRUE	reported	textfile	13	114186800	0.002133	5.22e-27	519288	Neutrophils count	TRUE	reported	I1gxyB	2	TRUE	0.000223156	115.908
rs2276074	C	G	C	G	-0.026168	0.00888766	0.043094	0.0446688	FALSE	TRUE	FALSE	n3HtPA	11	123062068	0.612627	0.0175532	410385	OSA	TRUE	reported	textfile	11	122932776	0.004764	4.04e-08	519288	Neutrophils count	TRUE	reported	I1gxyB	2	TRUE	5.80984e-05	30.1714
rs2282611	G	T	G	T	-0.012603	0.00561919	0.319925	0.327598	FALSE	FALSE	FALSE	n3HtPA	11	76443802	0.467753	0.00773845	410385	OSA	TRUE	reported	textfile	11	76154846	0.002063	1.03e-09	519288	Neutrophils count	TRUE	reported	I1gxyB	2	TRUE	7.18638e-05	37.3205
rs2290846	A	G	A	G	0.018804	-0.0177026	0.284312	0.221768	FALSE	FALSE	FALSE	n3HtPA	4	150277928	0.0428509	0.00874136	410385	OSA	TRUE	reported	textfile	4	151199080	0.002127	9.92e-19	519288	Neutrophils count	TRUE	reported	I1gxyB	2	TRUE	0.000150485	78.1563
rs2296028	C	G	C	G	-0.01529	-0.000707271	0.17498	0.181604	FALSE	TRUE	FALSE	n3HtPA	13	51771501	0.940187	0.00942588	410385	OSA	TRUE	reported	textfile	13	52345637	0.002553	2.16e-09	519288	Neutrophils count	TRUE	reported	I1gxyB	2	TRUE	6.90677e-05	35.8684
rs2309996	G	T	G	T	0.023127	-0.00647939	0.62485	0.689204	FALSE	FALSE	FALSE	n3HtPA	2	101119376	0.409032	0.00784812	410385	OSA	TRUE	reported	textfile	2	101735838	0.002028	4.27e-30	519288	Neutrophils count	TRUE	reported	I1gxyB	2	TRUE	0.000250372	130.047
rs2312675	C	T	C	T	-0.019845	0.0248446	0.211949	0.17831	FALSE	FALSE	FALSE	n3HtPA	1	166953296	0.00852845	0.00944517	410385	OSA	TRUE	reported	textfile	1	166922533	0.002343	2.61e-17	519288	Neutrophils count	TRUE	reported	I1gxyB	2	TRUE	0.00013813	71.7391
rs2315008	G	T	G	T	0.016403	-0.0037594	0.666951	0.740555	FALSE	FALSE	FALSE	n3HtPA	20	63712604	0.650073	0.00828679	410385	OSA	TRUE	reported	textfile	20	62343956	0.002058	1.64e-15	519288	Neutrophils count	TRUE	reported	I1gxyB	2	TRUE	0.000122319	63.5264
rs2421200	T	G	T	G	-0.020525	0.012305	0.486641	0.56809	FALSE	FALSE	FALSE	n3HtPA	2	61484680	0.0943735	0.00735608	410385	OSA	TRUE	reported	textfile	2	61711815	0.001917	1.03e-26	519288	Neutrophils count	TRUE	reported	I1gxyB	2	TRUE	0.000220708	114.636
rs2432142	A	G	A	G	0.01491	0.0171994	0.435047	0.402411	FALSE	FALSE	FALSE	n3HtPA	5	96939497	0.0203986	0.00741696	410385	OSA	TRUE	reported	textfile	5	96275201	0.001945	1.89e-14	519288	Neutrophils count	TRUE	reported	I1gxyB	2	TRUE	0.000113151	58.7644
rs2494748	T	C	T	C	0.013251	0.0165666	0.616193	0.607057	FALSE	FALSE	FALSE	n3HtPA	14	104792555	0.0268732	0.00748486	410385	OSA	TRUE	reported	textfile	14	105258892	0.002067	1.5e-10	519288	Neutrophils count	TRUE	reported	I1gxyB	2	TRUE	7.91359e-05	41.0974
rs2522051	C	T	C	T	0.024	0.0195538	0.454362	0.578721	FALSE	FALSE	FALSE	n3HtPA	5	132461886	0.00802324	0.00737576	410385	OSA	TRUE	reported	textfile	5	131797578	0.00193	1.88e-35	519288	Neutrophils count	TRUE	reported	I1gxyB	2	TRUE	0.000297694	154.634
rs2522440	C	T	C	T	0.018925	0.000408428	0.911887	0.901735	FALSE	FALSE	FALSE	n3HtPA	4	107723248	0.973338	0.0122202	410385	OSA	TRUE	reported	textfile	4	108644404	0.003409	2.9e-08	519288	Neutrophils count	TRUE	reported	I1gxyB	2	TRUE	5.93449e-05	30.8188
rs2561758	G	A	G	A	-0.034011	-0.00523925	0.72298	0.726295	FALSE	FALSE	FALSE	n3HtPA	5	173778279	0.519594	0.00813585	410385	OSA	TRUE	reported	textfile	5	173205282	0.002173	3.49e-55	519288	Neutrophils count	TRUE	reported	I1gxyB	2	TRUE	0.000471527	244.973
rs257063	T	C	T	C	-0.014793	-0.00439113	0.741226	0.724522	FALSE	FALSE	FALSE	n3HtPA	5	115471122	0.589541	0.00813923	410385	OSA	TRUE	reported	textfile	5	114806819	0.002192	1.54e-11	519288	Neutrophils count	TRUE	reported	I1gxyB	2	TRUE	8.76971e-05	45.5439
rs2632372	C	T	C	T	-0.020982	-0.0157543	0.503861	0.476207	FALSE	FALSE	FALSE	n3HtPA	2	168861031	0.0311774	0.00731124	410385	OSA	TRUE	reported	textfile	2	169717541	0.001915	6.68e-28	519288	Neutrophils count	TRUE	reported	I1gxyB	2	TRUE	0.000231125	120.048
rs2665405	A	G	A	G	0.02951	0.00869615	0.54844	0.537787	FALSE	FALSE	FALSE	n3HtPA	17	59797931	0.232776	0.00728786	410385	OSA	TRUE	reported	textfile	17	57875292	0.001927	6.74e-53	519288	Neutrophils count	TRUE	reported	I1gxyB	2	TRUE	0.000451409	234.516
rs2710804	C	T	C	T	0.019677	-0.00835994	0.376402	0.354291	FALSE	FALSE	FALSE	n3HtPA	7	36044919	0.270801	0.00759153	410385	OSA	TRUE	reported	textfile	7	36084529	0.001984	3.76e-23	519288	Neutrophils count	TRUE	reported	I1gxyB	2	TRUE	0.000189384	98.3632
rs2729707	G	A	G	A	-0.035655	0.00410345	0.830755	0.792562	FALSE	FALSE	FALSE	n3HtPA	2	159830720	0.648087	0.00899048	410385	OSA	TRUE	reported	textfile	2	160687231	0.002553	2.68e-44	519288	Neutrophils count	TRUE	reported	I1gxyB	2	TRUE	0.000375464	195.046
rs2734031	C	T	C	T	-0.067521	0.035249	0.907968	0.914672	FALSE	FALSE	FALSE	n3HtPA	3	128582547	0.00709039	0.0130912	410385	OSA	TRUE	reported	textfile	3	128301390	0.003335	4.2e-91	519288	Neutrophils count	TRUE	reported	I1gxyB	2	TRUE	0.000788742	409.906
rs2746639	G	A	G	A	0.012075	-0.0153706	0.73226	0.74341	FALSE	FALSE	FALSE	n3HtPA	1	11232824	0.0643221	0.00830866	410385	OSA	TRUE	reported	textfile	1	11292881	0.002167	2.59e-08	519288	Neutrophils count	TRUE	reported	I1gxyB	2	TRUE	5.97891e-05	31.0495
rs2802372	C	A	C	A	-0.013907	0.00807833	0.434926	0.519384	FALSE	FALSE	FALSE	n3HtPA	10	79287818	0.26808	0.00729423	410385	OSA	TRUE	reported	textfile	10	81047575	0.002029	7.44e-12	519288	Neutrophils count	TRUE	reported	I1gxyB	2	TRUE	9.04597e-05	46.9787
rs2807742	A	G	A	G	0.032553	-0.0110078	0.771408	0.799594	FALSE	FALSE	FALSE	n3HtPA	10	28492438	0.227168	0.00911481	410385	OSA	TRUE	reported	textfile	10	28781367	0.002294	1.16e-45	519288	Neutrophils count	TRUE	reported	I1gxyB	2	TRUE	0.000387631	201.369
rs2808519	T	G	T	G	0.016109	-0.00208331	0.737582	0.801373	FALSE	FALSE	FALSE	n3HtPA	1	200392786	0.819042	0.00910625	410385	OSA	TRUE	reported	textfile	1	200361914	0.002179	1.5e-13	519288	Neutrophils count	TRUE	reported	I1gxyB	2	TRUE	0.000105237	54.6539
rs2839166	C	T	C	T	-0.01317	0.000153367	0.398246	0.368071	FALSE	FALSE	FALSE	n3HtPA	21	46236798	0.983781	0.0075444	410385	OSA	TRUE	reported	textfile	21	47656712	0.00196	1.91e-11	519288	Neutrophils count	TRUE	reported	I1gxyB	2	TRUE	8.69387e-05	45.15
rs284317	G	A	G	A	0.01361	-0.00732465	0.495955	0.607101	FALSE	FALSE	FALSE	n3HtPA	1	10671568	0.326536	0.00746564	410385	OSA	TRUE	reported	textfile	1	10731625	0.002018	1.6e-11	519288	Neutrophils count	TRUE	reported	I1gxyB	2	TRUE	8.75846e-05	45.4854
rs284440	G	T	G	T	-0.020405	0.00846056	0.838384	0.870467	FALSE	FALSE	FALSE	n3HtPA	5	156743204	0.437391	0.0108943	410385	OSA	TRUE	reported	textfile	5	156170215	0.002614	6.16e-15	519288	Neutrophils count	TRUE	reported	I1gxyB	2	TRUE	0.000117328	60.9341
rs28530750	A	G	A	G	0.05608	0.0128693	0.043105	0.0254583	FALSE	FALSE	FALSE	n3HtPA	4	36310920	0.577225	0.0230864	410385	OSA	TRUE	reported	textfile	4	36312542	0.004812	2.36e-31	519288	Neutrophils count	TRUE	reported	I1gxyB	2	TRUE	0.000261483	135.82
rs28540102	C	T	C	T	0.01708	-0.0066224	0.658597	0.716499	FALSE	FALSE	FALSE	n3HtPA	19	4975752	0.412177	0.00807543	410385	OSA	TRUE	reported	textfile	19	4975763	0.00205	8.51e-17	519288	Neutrophils count	TRUE	reported	I1gxyB	2	TRUE	0.00013366	69.4171
rs28571765	C	T	C	T	-0.022365	0.0179489	0.206001	0.23294	FALSE	FALSE	FALSE	n3HtPA	8	54536721	0.0373594	0.00862177	410385	OSA	TRUE	reported	textfile	8	55449281	0.002368	3.8e-21	519288	Neutrophils count	TRUE	reported	I1gxyB	2	TRUE	0.000171748	89.2016
rs28588142	T	C	T	C	0.015218	0.00333349	0.188391	0.178655	FALSE	FALSE	FALSE	n3HtPA	12	9945010	0.726399	0.00952641	410385	OSA	TRUE	reported	textfile	12	10097609	0.002462	6.6e-10	519288	Neutrophils count	TRUE	reported	I1gxyB	2	TRUE	7.35697e-05	38.2065
rs2891550	T	C	T	C	-0.012641	0.0194813	0.554317	0.598307	FALSE	FALSE	FALSE	n3HtPA	2	27111756	0.00896087	0.00745398	410385	OSA	TRUE	reported	textfile	2	27334624	0.001983	1.91e-10	519288	Neutrophils count	TRUE	reported	I1gxyB	2	TRUE	7.82483e-05	40.6365
rs2923416	G	A	G	A	0.011252	0.00470311	0.609864	0.647389	FALSE	FALSE	FALSE	n3HtPA	8	42601895	0.537316	0.00762407	410385	OSA	TRUE	reported	textfile	8	42457038	0.002051	4.21e-08	519288	Neutrophils count	TRUE	reported	I1gxyB	2	TRUE	5.79555e-05	30.0972
rs2954038	A	C	A	C	0.020874	0.0110482	0.696903	0.740885	FALSE	FALSE	FALSE	n3HtPA	8	125495147	0.182743	0.0082922	410385	OSA	TRUE	reported	textfile	8	126507389	0.002097	2.64e-23	519288	Neutrophils count	TRUE	reported	I1gxyB	2	TRUE	0.000190776	99.0861
rs2955958	A	G	A	G	0.012279	-0.00159449	0.315166	0.26666	FALSE	FALSE	FALSE	n3HtPA	15	101376142	0.846852	0.00825575	410385	OSA	TRUE	reported	textfile	15	101916347	0.002139	9.67e-09	519288	Neutrophils count	TRUE	reported	I1gxyB	2	TRUE	6.34554e-05	32.9536
rs2992836	T	G	T	G	0.027906	0.00458757	0.185912	0.123217	FALSE	FALSE	FALSE	n3HtPA	9	276053	0.680086	0.0111255	410385	OSA	TRUE	reported	textfile	9	276053	0.0025	6.65e-29	519288	Neutrophils count	TRUE	reported	I1gxyB	2	TRUE	0.000239885	124.599
rs3014874	A	G	A	G	0.012124	0.00507836	0.265115	0.253152	FALSE	FALSE	FALSE	n3HtPA	1	153365467	0.543587	0.00836084	410385	OSA	TRUE	reported	textfile	1	153337943	0.002182	2.81e-08	519288	Neutrophils count	TRUE	reported	I1gxyB	2	TRUE	5.94495e-05	30.8731
rs301819	G	A	G	A	-0.014039	-0.00835788	0.583755	0.658797	FALSE	FALSE	FALSE	n3HtPA	1	8441726	0.276016	0.00767262	410385	OSA	TRUE	reported	textfile	1	8501786	0.001954	6.96e-13	519288	Neutrophils count	TRUE	reported	I1gxyB	2	TRUE	9.93967e-05	51.6204
rs303753	A	G	A	G	-0.022761	0.0194061	0.345097	0.351327	FALSE	FALSE	FALSE	n3HtPA	18	23494958	0.0110245	0.0076344	410385	OSA	TRUE	reported	textfile	18	21074922	0.002045	9.57e-29	519288	Neutrophils count	TRUE	reported	I1gxyB	2	TRUE	0.000238498	123.878
rs305082	C	T	C	T	0.036633	0.00701959	0.172255	0.243938	FALSE	FALSE	FALSE	n3HtPA	16	85903372	0.406995	0.00846557	410385	OSA	TRUE	reported	textfile	16	85936978	0.002594	3.04e-45	519288	Neutrophils count	TRUE	reported	I1gxyB	2	TRUE	0.00038391	199.436
rs3184504	C	T	C	T	-0.029388	-0.00568892	0.517462	0.592338	FALSE	FALSE	FALSE	n3HtPA	12	111446804	0.442202	0.00740282	410385	OSA	TRUE	reported	textfile	12	111884608	0.001927	1.9e-52	519288	Neutrophils count	TRUE	reported	I1gxyB	2	TRUE	0.000447686	232.581
rs33951980	T	C	T	C	-0.027627	0.00692957	0.12936	0.129064	FALSE	FALSE	FALSE	n3HtPA	7	73615107	0.522567	0.0108377	410385	OSA	TRUE	reported	textfile	7	73029437	0.00287	6.63e-22	519288	Neutrophils count	TRUE	reported	I1gxyB	2	TRUE	0.000178409	92.6621
rs34215892	A	G	A	G	0.038125	-0.0113677	0.028499	0.0275961	FALSE	FALSE	FALSE	n3HtPA	8	21909729	0.615255	0.0226183	410385	OSA	TRUE	reported	textfile	8	21767240	0.006009	2.3e-10	519288	Neutrophils count	TRUE	reported	I1gxyB	2	TRUE	7.75128e-05	40.2544
rs342242	C	T	C	T	-0.015768	-0.0087763	0.453135	0.461745	FALSE	FALSE	FALSE	n3HtPA	7	106698543	0.228469	0.00728739	410385	OSA	TRUE	reported	textfile	7	106338989	0.001933	3.62e-16	519288	Neutrophils count	TRUE	reported	I1gxyB	2	TRUE	0.000128123	66.5408
rs34599082	C	T	C	T	0.173021	-0.0123867	0.986565	0.993888	FALSE	FALSE	FALSE	n3HtPA	1	159205704	0.790424	0.0466085	410385	OSA	TRUE	reported	textfile	1	159175494	0.008416	7.27e-94	519288	Neutrophils count	TRUE	reported	I1gxyB	2	TRUE	0.000813251	422.654
rs34765661	C	T	C	T	0.041722	-0.0143097	0.065332	0.102276	FALSE	FALSE	FALSE	n3HtPA	14	69386223	0.232465	0.0119844	410385	OSA	TRUE	reported	textfile	14	69852940	0.003891	8.58e-27	519288	Neutrophils count	TRUE	reported	I1gxyB	2	TRUE	0.000221362	114.976
rs34834004	G	T	G	T	-0.012608	0.0132109	0.505609	0.606091	FALSE	FALSE	FALSE	n3HtPA	3	186274197	0.0763115	0.00745323	410385	OSA	TRUE	reported	textfile	3	185991986	0.001931	6.77e-11	519288	Neutrophils count	TRUE	reported	I1gxyB	2	TRUE	8.20888e-05	42.6311
rs35020138	C	T	C	T	-0.017619	-0.00418731	0.675273	0.681059	FALSE	FALSE	FALSE	n3HtPA	1	247406919	0.592886	0.00783173	410385	OSA	TRUE	reported	textfile	1	247570221	0.002063	1.42e-17	519288	Neutrophils count	TRUE	reported	I1gxyB	2	TRUE	0.000140441	72.9394
rs35284073	A	G	A	G	0.014664	-0.0027981	0.216975	0.2187	FALSE	FALSE	FALSE	n3HtPA	22	17143535	0.751197	0.00882514	410385	OSA	TRUE	reported	textfile	22	17624425	0.002358	5.15e-10	519288	Neutrophils count	TRUE	reported	I1gxyB	2	TRUE	7.44692e-05	38.6737
rs354703	C	T	C	T	0.01478	0.0132787	0.593464	0.61771	FALSE	FALSE	FALSE	n3HtPA	2	143126383	0.0758473	0.00747964	410385	OSA	TRUE	reported	textfile	2	143883952	0.001954	4.08e-14	519288	Neutrophils count	TRUE	reported	I1gxyB	2	TRUE	0.000110165	57.2134
rs35734242	C	T	C	T	0.023416	0.000177572	0.427831	0.453935	FALSE	FALSE	FALSE	n3HtPA	4	712911	0.98061	0.00730635	410385	OSA	TRUE	reported	textfile	4	706700	0.002022	5.42e-31	519288	Neutrophils count	TRUE	reported	I1gxyB	2	TRUE	0.000258192	134.11
rs35759345	T	C	T	C	0.012607	-0.0118934	0.449913	0.39057	FALSE	FALSE	FALSE	n3HtPA	7	116747967	0.110483	0.00745188	410385	OSA	TRUE	reported	textfile	7	116388021	0.001926	6.19e-11	519288	Neutrophils count	TRUE	reported	I1gxyB	2	TRUE	8.25024e-05	42.8459
rs35789178	G	T	G	T	0.017959	0.00906714	0.186171	0.155782	FALSE	FALSE	FALSE	n3HtPA	2	101987463	0.367036	0.0100518	410385	OSA	TRUE	reported	textfile	2	102603925	0.002466	3.41e-13	519288	Neutrophils count	TRUE	reported	I1gxyB	2	TRUE	0.000102123	53.0367
rs35864914	T	C	T	C	-0.011366	0.020785	0.37651	0.375611	FALSE	FALSE	FALSE	n3HtPA	12	107765414	0.00566905	0.00751353	410385	OSA	TRUE	reported	textfile	12	108159191	0.001982	1.01e-08	519288	Neutrophils count	TRUE	reported	I1gxyB	2	TRUE	6.33246e-05	32.8856
rs35915186	C	T	C	T	0.024312	0.0177367	0.215051	0.231196	FALSE	FALSE	FALSE	n3HtPA	1	224466921	0.0397027	0.00862332	410385	OSA	TRUE	reported	textfile	1	224654623	0.002345	3.67e-25	519288	Neutrophils count	TRUE	reported	I1gxyB	2	TRUE	0.000206946	107.487
rs35929659	C	T	C	T	-0.019551	-0.00338893	0.179844	0.183748	FALSE	FALSE	FALSE	n3HtPA	16	2115629	0.719174	0.00942514	410385	OSA	TRUE	reported	textfile	16	2165630	0.002634	1.21e-13	519288	Neutrophils count	TRUE	reported	I1gxyB	2	TRUE	0.000106085	55.0941
rs36101491	T	C	T	C	0.021071	-0.00247382	0.294234	0.251528	FALSE	FALSE	FALSE	n3HtPA	2	24164663	0.767446	0.00836553	410385	OSA	TRUE	reported	textfile	2	24387532	0.002104	1.41e-23	519288	Neutrophils count	TRUE	reported	I1gxyB	2	TRUE	0.000193102	100.295
rs370591186	T	C	T	C	0.047734	0.00127828	0.026417	0.0514422	FALSE	FALSE	FALSE	n3HtPA	12	123401383	0.938255	0.0165018	410385	OSA	TRUE	reported	textfile	12	123885930	0.006484	1.89e-13	519288	Neutrophils count	TRUE	reported	I1gxyB	2	TRUE	0.000104356	54.1961
rs370655	C	T	C	T	0.061909	0.0118937	0.394456	0.357201	FALSE	FALSE	FALSE	n3HtPA	4	74037417	0.116966	0.00758705	410385	OSA	TRUE	reported	textfile	4	74903134	0.001979	1e-200	519288	Neutrophils count	TRUE	reported	I1gxyB	2	TRUE	0.00188101	978.621
rs3733120	C	G	C	G	-0.014592	0.0129243	0.787817	0.729306	FALSE	TRUE	FALSE	n3HtPA	3	63864623	0.113786	0.00817266	410385	OSA	TRUE	reported	textfile	3	63850299	0.002418	1.63e-09	519288	Neutrophils count	TRUE	reported	I1gxyB	2	TRUE	7.01259e-05	36.4179
rs3735485	G	A	G	A	0.029483	-0.00694045	0.844938	0.876186	FALSE	FALSE	FALSE	n3HtPA	7	44969742	0.528848	0.0110207	410385	OSA	TRUE	reported	textfile	7	45009341	0.002681	4.2e-28	519288	Neutrophils count	TRUE	reported	I1gxyB	2	TRUE	0.000232831	120.934
rs3739873	A	G	A	G	-0.013878	0.00793673	0.22025	0.281821	FALSE	FALSE	FALSE	n3HtPA	9	34978434	0.327232	0.00810115	410385	OSA	TRUE	reported	textfile	9	34978431	0.002347	3.45e-09	519288	Neutrophils count	TRUE	reported	I1gxyB	2	TRUE	6.73271e-05	34.9644
rs3747869	C	A	C	A	0.032659	-0.00933199	0.900896	0.810831	FALSE	FALSE	FALSE	n3HtPA	10	71760875	0.319005	0.00936471	410385	OSA	TRUE	reported	textfile	10	73520632	0.003343	1.62e-22	519288	Neutrophils count	TRUE	reported	I1gxyB	2	TRUE	0.000183757	95.4402
rs3749440	G	A	G	A	0.017362	-0.00489218	0.372369	0.292219	FALSE	FALSE	FALSE	n3HtPA	3	183984301	0.540969	0.00800227	410385	OSA	TRUE	reported	textfile	3	183702089	0.001984	2.2e-18	519288	Neutrophils count	TRUE	reported	I1gxyB	2	TRUE	0.00014745	76.5798
rs3754224	C	T	C	T	-0.016714	0.00558177	0.270043	0.319453	FALSE	FALSE	FALSE	n3HtPA	1	42957951	0.473824	0.00779281	410385	OSA	TRUE	reported	textfile	1	43423622	0.002194	2.7e-14	519288	Neutrophils count	TRUE	reported	I1gxyB	2	TRUE	0.000111746	58.0345
rs3762297	T	C	T	C	0.023896	-0.00621845	0.183345	0.209028	FALSE	FALSE	FALSE	n3HtPA	1	30758833	0.487726	0.00896121	410385	OSA	TRUE	reported	textfile	1	31231680	0.002522	2.83e-21	519288	Neutrophils count	TRUE	reported	I1gxyB	2	TRUE	0.000172853	89.7757
rs3777755	T	C	T	C	0.0137	-0.00603925	0.311419	0.286071	FALSE	FALSE	FALSE	n3HtPA	6	12159466	0.453053	0.00804875	410385	OSA	TRUE	reported	textfile	6	12159699	0.002081	4.78e-11	519288	Neutrophils count	TRUE	reported	I1gxyB	2	TRUE	8.3455e-05	43.3406
rs3781454	A	G	A	G	0.024234	0.0150776	0.677892	0.58984	FALSE	FALSE	FALSE	n3HtPA	10	124659996	0.0420446	0.00741617	410385	OSA	TRUE	reported	textfile	10	126348565	0.002094	6.26e-31	519288	Neutrophils count	TRUE	reported	I1gxyB	2	TRUE	0.000257856	133.935
rs3793537	C	G	C	G	0.012622	-0.0136652	0.291154	0.237248	FALSE	TRUE	FALSE	n3HtPA	9	35687559	0.110498	0.0085624	410385	OSA	TRUE	reported	textfile	9	35687556	0.002117	2.55e-09	519288	Neutrophils count	TRUE	reported	I1gxyB	2	TRUE	6.84505e-05	35.5478
rs3856364	G	C	G	C	0.014282	0.0182022	0.679714	0.631356	FALSE	TRUE	FALSE	n3HtPA	2	144719650	0.0156354	0.00752993	410385	OSA	TRUE	reported	textfile	2	145477217	0.002069	5.28e-12	519288	Neutrophils count	TRUE	reported	I1gxyB	2	TRUE	9.17506e-05	47.6492
rs385893	C	T	C	T	0.023445	-0.00651882	0.521145	0.472727	FALSE	FALSE	FALSE	n3HtPA	9	4763176	0.373514	0.00732525	410385	OSA	TRUE	reported	textfile	9	4763176	0.001932	7.7e-34	519288	Neutrophils count	TRUE	reported	I1gxyB	2	TRUE	0.000283501	147.26
rs386243	T	C	T	C	-0.026404	0.00156694	0.250107	0.35951	FALSE	FALSE	FALSE	n3HtPA	19	48624233	0.83608	0.00757304	410385	OSA	TRUE	reported	textfile	19	49127490	0.00229	1.03e-30	519288	Neutrophils count	TRUE	reported	I1gxyB	2	TRUE	0.000255946	132.943
rs4074882	C	T	C	T	0.02794	0.00285309	0.741751	0.854135	FALSE	FALSE	FALSE	n3HtPA	2	236872084	0.782606	0.0103401	410385	OSA	TRUE	reported	textfile	2	237780727	0.002198	5.61e-37	519288	Neutrophils count	TRUE	reported	I1gxyB	2	TRUE	0.000311067	161.583
rs41272536	G	A	G	A	-0.03588	0.00792294	0.046043	0.0377966	FALSE	FALSE	FALSE	n3HtPA	1	183471396	0.678227	0.0190968	410385	OSA	TRUE	reported	textfile	1	183440531	0.004892	2.33e-13	519288	Neutrophils count	TRUE	reported	I1gxyB	2	TRUE	0.000103581	53.7936
rs41283421	T	C	T	C	-0.043108	-0.0547803	0.018705	0.00735523	FALSE	FALSE	FALSE	n3HtPA	17	40352504	0.197969	0.0425524	410385	OSA	TRUE	reported	textfile	17	38508756	0.007472	8.15e-09	519288	Neutrophils count	TRUE	reported	I1gxyB	2	TRUE	6.40923e-05	33.2844
rs41313381	A	C	A	C	0.058668	-0.0266998	0.030511	0.0176011	FALSE	FALSE	FALSE	n3HtPA	1	78946283	0.336759	0.0277953	410385	OSA	TRUE	reported	textfile	1	79411968	0.005486	1.16e-26	519288	Neutrophils count	TRUE	reported	I1gxyB	2	TRUE	0.000220185	114.364
rs41433144	A	T	A	T	-0.03459	0.041566	0.042937	0.0383347	FALSE	TRUE	FALSE	n3HtPA	22	17089103	0.0281799	0.0189386	410385	OSA	TRUE	reported	textfile	22	17569993	0.004882	1.45e-12	519288	Neutrophils count	TRUE	reported	I1gxyB	2	TRUE	9.66619e-05	50.2
rs4145952	A	C	A	C	-0.013326	-0.0220108	0.399341	0.34788	FALSE	FALSE	FALSE	n3HtPA	4	119234651	0.00403292	0.00765441	410385	OSA	TRUE	reported	textfile	4	120155806	0.001959	1.06e-11	519288	Neutrophils count	TRUE	reported	I1gxyB	2	TRUE	8.91012e-05	46.2732
rs42033	T	A	T	A	0.038294	-0.00844062	0.208851	0.21325	FALSE	TRUE	FALSE	n3HtPA	7	92608219	0.3407	0.00885891	410385	OSA	TRUE	reported	textfile	7	92237533	0.002364	5.51e-59	519288	Neutrophils count	TRUE	reported	I1gxyB	2	TRUE	0.000505055	262.401
rs4276676	C	T	C	T	-0.018005	-0.00312664	0.470378	0.371029	FALSE	FALSE	FALSE	n3HtPA	8	67883383	0.67789	0.00752783	410385	OSA	TRUE	reported	textfile	8	68795618	0.00193	1.16e-20	519288	Neutrophils count	TRUE	reported	I1gxyB	2	TRUE	0.000167568	87.0302
rs4413892	A	G	A	G	0.033654	0.0102782	0.277885	0.252591	FALSE	FALSE	FALSE	n3HtPA	9	136435706	0.219133	0.00836413	410385	OSA	TRUE	reported	textfile	9	139330158	0.002228	1.65e-51	519288	Neutrophils count	TRUE	reported	I1gxyB	2	TRUE	0.000439181	228.161
rs445	T	C	T	C	-0.091294	0.0247266	0.09833	0.0590162	FALSE	FALSE	FALSE	n3HtPA	7	92779056	0.112267	0.0155701	410385	OSA	TRUE	reported	textfile	7	92408370	0.003231	1.36e-175	519288	Neutrophils count	TRUE	reported	I1gxyB	2	TRUE	0.00153509	798.379
rs4468717	T	C	T	C	-0.024976	0.00175669	0.077663	0.138627	FALSE	FALSE	FALSE	n3HtPA	18	3457608	0.869649	0.0107047	410385	OSA	TRUE	reported	textfile	18	3457606	0.003608	4.59e-12	519288	Neutrophils count	TRUE	reported	I1gxyB	2	TRUE	9.22708e-05	47.9194
rs4535497	A	C	A	C	-0.014386	0.0043264	0.569887	0.619844	FALSE	FALSE	FALSE	n3HtPA	5	1107313	0.564512	0.0075091	410385	OSA	TRUE	reported	textfile	5	1107428	0.002038	1.75e-12	519288	Neutrophils count	TRUE	reported	I1gxyB	2	TRUE	9.59449e-05	49.8276
rs45577137	G	A	G	A	0.036447	0.0120593	0.04513	0.0721825	FALSE	FALSE	FALSE	n3HtPA	8	47739071	0.398988	0.0142979	410385	OSA	TRUE	reported	textfile	8	48651633	0.005206	2.63e-12	519288	Neutrophils count	TRUE	reported	I1gxyB	2	TRUE	9.4377e-05	49.0133
rs4626924	T	C	T	C	0.019408	0.0062431	0.551299	0.64385	FALSE	FALSE	FALSE	n3HtPA	1	234773551	0.413143	0.00762864	410385	OSA	TRUE	reported	textfile	1	234909298	0.001963	4.99e-23	519288	Neutrophils count	TRUE	reported	I1gxyB	2	TRUE	0.000188205	97.7506
rs4632345	A	G	A	G	-0.012199	0.0101781	0.677982	0.641659	FALSE	FALSE	FALSE	n3HtPA	2	16521386	0.179052	0.00757482	410385	OSA	TRUE	reported	textfile	2	16702654	0.00206	3.24e-09	519288	Neutrophils count	TRUE	reported	I1gxyB	2	TRUE	6.75268e-05	35.0681
rs464609	A	G	A	G	0.010683	-0.00714839	0.544404	0.543589	FALSE	FALSE	FALSE	n3HtPA	5	34654372	0.326278	0.0072821	410385	OSA	TRUE	reported	textfile	5	34654477	0.001927	3.02e-08	519288	Neutrophils count	TRUE	reported	I1gxyB	2	TRUE	5.91819e-05	30.7342
rs47341	T	C	T	C	0.013023	-0.0058337	0.395885	0.37024	FALSE	FALSE	FALSE	n3HtPA	22	43164757	0.438528	0.00753046	410385	OSA	TRUE	reported	textfile	22	43560763	0.002052	2.26e-10	519288	Neutrophils count	TRUE	reported	I1gxyB	2	TRUE	7.75578e-05	40.2778
rs4734879	G	A	G	A	-0.02134	0.0261964	0.276452	0.220702	FALSE	FALSE	FALSE	n3HtPA	8	105570896	0.00279062	0.00876159	410385	OSA	TRUE	reported	textfile	8	106583124	0.002144	2.63e-23	519288	Neutrophils count	TRUE	reported	I1gxyB	2	TRUE	0.000190743	99.069
rs4757955	A	C	A	C	-0.014973	0.0248142	0.67965	0.753939	FALSE	FALSE	FALSE	n3HtPA	11	12854945	0.0033847	0.0084677	410385	OSA	TRUE	reported	textfile	11	12876492	0.002073	5.28e-13	519288	Neutrophils count	TRUE	reported	I1gxyB	2	TRUE	0.000100454	52.1696
rs4760	G	A	G	A	-0.075213	0.0197639	0.153372	0.167368	FALSE	FALSE	FALSE	n3HtPA	19	43648948	0.0445523	0.00983839	410385	OSA	TRUE	reported	textfile	19	44153100	0.002693	1.42e-171	519288	Neutrophils count	TRUE	reported	I1gxyB	2	TRUE	0.00149987	780.03
rs4761234	C	T	C	T	0.021599	0.00317933	0.483663	0.41215	FALSE	FALSE	FALSE	n3HtPA	12	69338325	0.667185	0.00739352	410385	OSA	TRUE	reported	textfile	12	69732105	0.001928	4.25e-29	519288	Neutrophils count	TRUE	reported	I1gxyB	2	TRUE	0.000241624	125.502
rs4795474	A	G	A	G	0.019432	0.012661	0.123714	0.117905	FALSE	FALSE	FALSE	n3HtPA	17	28901180	0.263116	0.011314	410385	OSA	TRUE	reported	textfile	17	27228198	0.002926	3.23e-11	519288	Neutrophils count	TRUE	reported	I1gxyB	2	TRUE	8.49261e-05	44.1047
rs4805881	C	A	C	A	-0.014435	-0.000220708	0.665289	0.657404	FALSE	FALSE	FALSE	n3HtPA	19	33405526	0.976989	0.00765169	410385	OSA	TRUE	reported	textfile	19	33896432	0.002068	3.05e-12	519288	Neutrophils count	TRUE	reported	I1gxyB	2	TRUE	9.38174e-05	48.7226
rs4812447	G	A	G	A	0.017142	0.00788349	0.440364	0.434347	FALSE	FALSE	FALSE	n3HtPA	20	40643980	0.282824	0.00734032	410385	OSA	TRUE	reported	textfile	20	39272620	0.001949	1.49e-18	519288	Neutrophils count	TRUE	reported	I1gxyB	2	TRUE	0.000148945	77.3566
rs4843073	T	C	T	C	0.013665	0.00909302	0.644889	0.524683	FALSE	FALSE	FALSE	n3HtPA	15	85581188	0.212532	0.00729407	410385	OSA	TRUE	reported	textfile	15	86124419	0.002007	1.01e-11	519288	Neutrophils count	TRUE	reported	I1gxyB	2	TRUE	8.92642e-05	46.3578
rs4844622	T	C	T	C	-0.023379	-0.00877918	0.240327	0.223691	FALSE	FALSE	FALSE	n3HtPA	1	207860984	0.314135	0.00872177	410385	OSA	TRUE	reported	textfile	1	208034329	0.002236	1.44e-25	519288	Neutrophils count	TRUE	reported	I1gxyB	2	TRUE	0.000210479	109.322
rs4903580	T	C	T	C	0.016519	-0.00529084	0.456084	0.459237	FALSE	FALSE	FALSE	n3HtPA	14	77384635	0.467351	0.00727968	410385	OSA	TRUE	reported	textfile	14	77850978	0.001929	1.16e-17	519288	Neutrophils count	TRUE	reported	I1gxyB	2	TRUE	0.0001412	73.3333
rs4909932	G	A	G	A	0.013425	0.00736301	0.597552	0.56998	FALSE	FALSE	FALSE	n3HtPA	11	10454420	0.31557	0.00733658	410385	OSA	TRUE	reported	textfile	11	10475967	0.001963	8.36e-12	519288	Neutrophils count	TRUE	reported	I1gxyB	2	TRUE	9.00618e-05	46.772
rs4924450	A	G	A	G	0.013811	-0.0140082	0.70545	0.784129	FALSE	FALSE	FALSE	n3HtPA	15	40305028	0.115911	0.00891009	410385	OSA	TRUE	reported	textfile	15	40597229	0.002198	3.4e-10	519288	Neutrophils count	TRUE	reported	I1gxyB	2	TRUE	7.60245e-05	39.4815
rs4984803	A	G	A	G	-0.017523	-0.00813487	0.595619	0.666935	FALSE	FALSE	FALSE	n3HtPA	16	1299928	0.291605	0.00771365	410385	OSA	TRUE	reported	textfile	16	1349929	0.00205	1.34e-17	519288	Neutrophils count	TRUE	reported	I1gxyB	2	TRUE	0.000140682	73.0647
rs533483	A	G	A	G	-0.017075	-0.0129686	0.244035	0.19249	FALSE	FALSE	FALSE	n3HtPA	1	234629510	0.161127	0.00925476	410385	OSA	TRUE	reported	textfile	1	234765256	0.002273	6.13e-14	519288	Neutrophils count	TRUE	reported	I1gxyB	2	TRUE	0.000108659	56.4314
rs55729107	G	A	G	A	-0.017505	0.00847265	0.225567	0.21459	FALSE	FALSE	FALSE	n3HtPA	2	231717375	0.339603	0.00887235	410385	OSA	TRUE	reported	textfile	2	232582085	0.002341	7.87e-14	519288	Neutrophils count	TRUE	reported	I1gxyB	2	TRUE	0.000107663	55.9139
rs55874505	G	T	G	T	-0.018499	-0.00105885	0.584135	0.563635	FALSE	FALSE	FALSE	n3HtPA	18	46236838	0.885489	0.00735235	410385	OSA	TRUE	reported	textfile	18	43816804	0.002069	4.06e-19	519288	Neutrophils count	TRUE	reported	I1gxyB	2	TRUE	0.000153922	79.9418
rs55970405	C	G	C	G	-0.021587	0.00461216	0.268744	0.24185	FALSE	TRUE	FALSE	n3HtPA	1	161648030	0.603045	0.0088691	410385	OSA	TRUE	reported	textfile	1	161617820	0.002298	6.1e-21	519288	Neutrophils count	TRUE	reported	I1gxyB	2	TRUE	0.000169904	88.2435
rs56082403	C	T	C	T	0.015453	0.0179131	0.403508	0.332145	FALSE	FALSE	FALSE	n3HtPA	3	157079436	0.0203704	0.007723	410385	OSA	TRUE	reported	textfile	3	156797225	0.001973	5.08e-15	519288	Neutrophils count	TRUE	reported	I1gxyB	2	TRUE	0.000118117	61.3437
rs56174170	C	T	C	T	0.016826	-0.0312884	0.139347	0.104841	FALSE	FALSE	FALSE	n3HtPA	3	184374093	0.00942866	0.012052	410385	OSA	TRUE	reported	textfile	3	184091881	0.002805	2.04e-09	519288	Neutrophils count	TRUE	reported	I1gxyB	2	TRUE	6.92879e-05	35.9828
rs56188865	C	T	C	T	-0.027427	-0.00237558	0.373715	0.358964	FALSE	FALSE	FALSE	n3HtPA	1	247442974	0.754437	0.00759468	410385	OSA	TRUE	reported	textfile	1	247606276	0.001984	1.93e-43	519288	Neutrophils count	TRUE	reported	I1gxyB	2	TRUE	0.000367879	191.105
rs56217149	A	G	A	G	0.017409	0.0150668	0.150714	0.170683	FALSE	FALSE	FALSE	n3HtPA	3	12921414	0.118614	0.00965437	410385	OSA	TRUE	reported	textfile	3	12962914	0.002789	4.45e-10	519288	Neutrophils count	TRUE	reported	I1gxyB	2	TRUE	7.50256e-05	38.9627
rs56278466	G	T	G	T	-0.01379	0.00435361	0.636504	0.581417	FALSE	FALSE	FALSE	n3HtPA	10	17833858	0.555353	0.00738202	410385	OSA	TRUE	reported	textfile	10	17875857	0.002152	1.53e-10	519288	Neutrophils count	TRUE	reported	I1gxyB	2	TRUE	7.90681e-05	41.0622
rs56378716	G	A	G	A	0.129237	-0.0508989	0.012681	0.0322916	FALSE	FALSE	FALSE	n3HtPA	17	58279141	0.0135335	0.0206118	410385	OSA	TRUE	reported	textfile	17	56356502	0.008674	3.72e-50	519288	Neutrophils count	TRUE	reported	I1gxyB	2	TRUE	0.000427308	221.99
rs56388170	T	G	T	G	0.070039	0.0066285	0.293956	0.28336	FALSE	FALSE	FALSE	n3HtPA	7	28684757	0.413966	0.00811388	410385	OSA	TRUE	reported	textfile	7	28724374	0.002132	1e-200	519288	Neutrophils count	TRUE	reported	I1gxyB	2	TRUE	0.00207394	1079.2
rs56408111	C	T	C	T	0.031091	-0.00171727	0.083714	0.057709	FALSE	FALSE	FALSE	n3HtPA	19	19682736	0.912703	0.0156643	410385	OSA	TRUE	reported	textfile	19	19793545	0.003521	1.11e-18	519288	Neutrophils count	TRUE	reported	I1gxyB	2	TRUE	0.000150129	77.9715
rs568035	T	C	T	C	-0.022838	-0.0404973	0.066153	0.0533383	FALSE	FALSE	FALSE	n3HtPA	1	156140376	0.0126366	0.0162389	410385	OSA	TRUE	reported	textfile	1	156110167	0.003901	4.91e-09	519288	Neutrophils count	TRUE	reported	I1gxyB	2	TRUE	6.59975e-05	34.2738
rs571497	A	G	A	G	-0.037928	0.0164044	0.154629	0.124682	FALSE	FALSE	FALSE	n3HtPA	19	7762944	0.136959	0.0110303	410385	OSA	TRUE	reported	textfile	19	7827830	0.002701	9.76e-45	519288	Neutrophils count	TRUE	reported	I1gxyB	2	TRUE	0.000379575	197.183
rs5747308	C	A	C	A	0.022058	0.000900763	0.504471	0.497839	FALSE	FALSE	FALSE	n3HtPA	22	17650734	0.901297	0.00726289	410385	OSA	TRUE	reported	textfile	22	18133500	0.001925	2.3e-30	519288	Neutrophils count	TRUE	reported	I1gxyB	2	TRUE	0.000252786	131.301
rs576566496	A	G	A	G	0.092234	0.02602	0.026234	0.00614147	FALSE	FALSE	FALSE	n3HtPA	17	39984016	0.584518	0.0475861	410385	OSA	TRUE	reported	textfile	17	38140269	0.006495	9.87e-46	519288	Neutrophils count	TRUE	reported	I1gxyB	2	TRUE	0.000388192	201.661
rs58605236	A	T	A	T	-0.013899	-0.0127321	0.373119	0.385529	FALSE	TRUE	FALSE	n3HtPA	3	119978185	0.0875145	0.00745155	410385	OSA	TRUE	reported	textfile	3	119697032	0.001984	2.53e-12	519288	Neutrophils count	TRUE	reported	I1gxyB	2	TRUE	9.45006e-05	49.0775
rs58984522	C	T	C	T	-0.011027	0.000438711	0.346098	0.456452	FALSE	FALSE	FALSE	n3HtPA	11	43469074	0.952042	0.00729447	410385	OSA	TRUE	reported	textfile	11	43490624	0.002017	4.71e-08	519288	Neutrophils count	TRUE	reported	I1gxyB	2	TRUE	5.75532e-05	29.8883
rs59697075	T	C	T	C	-0.038247	-0.0104737	0.586811	0.584524	FALSE	FALSE	FALSE	n3HtPA	8	129605904	0.156639	0.00739425	410385	OSA	TRUE	reported	textfile	8	130618150	0.00202	6.4e-80	519288	Neutrophils count	TRUE	reported	I1gxyB	2	TRUE	0.000689897	358.501
rs60124939	T	C	T	C	-0.017814	-0.00521139	0.176181	0.156128	FALSE	FALSE	FALSE	n3HtPA	1	174106164	0.602521	0.0100069	410385	OSA	TRUE	reported	textfile	1	174075302	0.002517	1.52e-12	519288	Neutrophils count	TRUE	reported	I1gxyB	2	TRUE	9.64509e-05	50.0904
rs609264	G	T	G	T	0.012618	0.00674612	0.528467	0.499658	FALSE	FALSE	FALSE	n3HtPA	8	60635987	0.352763	0.00725979	410385	OSA	TRUE	reported	textfile	8	61548546	0.001939	7.93e-11	519288	Neutrophils count	TRUE	reported	I1gxyB	2	TRUE	8.15421e-05	42.3471
rs610578	G	A	G	A	-0.014625	-0.00622863	0.662713	0.64214	FALSE	FALSE	FALSE	n3HtPA	12	120756762	0.4118	0.00758912	410385	OSA	TRUE	reported	textfile	12	121194565	0.002031	6.27e-13	519288	Neutrophils count	TRUE	reported	I1gxyB	2	TRUE	9.98436e-05	51.8526
rs61739285	T	C	T	C	-0.040128	0.0480352	0.03348	0.052501	FALSE	FALSE	FALSE	n3HtPA	16	27469476	0.0030467	0.0162118	410385	OSA	TRUE	reported	textfile	16	27480797	0.005402	1.15e-13	519288	Neutrophils count	TRUE	reported	I1gxyB	2	TRUE	0.000106251	55.1803
rs61754230	T	C	T	C	0.039977	-0.00845566	0.019363	0.00555934	FALSE	FALSE	FALSE	n3HtPA	12	71785666	0.863692	0.0492533	410385	OSA	TRUE	reported	textfile	12	72179446	0.007114	1.96e-08	519288	Neutrophils count	TRUE	reported	I1gxyB	2	TRUE	6.08076e-05	31.5785
rs61918362	A	T	A	T	0.01244	0.000535482	0.262888	0.291882	FALSE	TRUE	FALSE	n3HtPA	11	102133096	0.946804	0.00802574	410385	OSA	TRUE	reported	textfile	11	102003827	0.002241	2.9e-08	519288	Neutrophils count	TRUE	reported	I1gxyB	2	TRUE	5.93366e-05	30.8145
rs62189859	C	T	C	T	0.014074	-0.00292392	0.244372	0.260015	FALSE	FALSE	FALSE	n3HtPA	2	181389360	0.724478	0.00829529	410385	OSA	TRUE	reported	textfile	2	182254087	0.002232	2.96e-10	519288	Neutrophils count	TRUE	reported	I1gxyB	2	TRUE	7.65606e-05	39.7599
rs62239920	A	G	A	G	-0.016198	-0.0127334	0.202834	0.242365	FALSE	FALSE	FALSE	n3HtPA	21	17572571	0.135288	0.00852544	410385	OSA	TRUE	reported	textfile	21	18944889	0.002529	1.56e-10	519288	Neutrophils count	TRUE	reported	I1gxyB	2	TRUE	7.89919e-05	41.0226
rs62360185	G	A	G	A	-0.015947	-0.00282326	0.190708	0.181906	FALSE	FALSE	FALSE	n3HtPA	5	57978785	0.764321	0.00941678	410385	OSA	TRUE	reported	textfile	5	57274612	0.002452	8.05e-11	519288	Neutrophils count	TRUE	reported	I1gxyB	2	TRUE	8.14467e-05	42.2976
rs62375385	C	T	C	T	0.014183	0.0134231	0.193932	0.169978	FALSE	FALSE	FALSE	n3HtPA	5	86972412	0.166813	0.00970919	410385	OSA	TRUE	reported	textfile	5	86268229	0.00243	5.46e-09	519288	Neutrophils count	TRUE	reported	I1gxyB	2	TRUE	6.55974e-05	34.0661
rs62429983	A	G	A	G	0.016402	-0.000389497	0.144922	0.225391	FALSE	FALSE	FALSE	n3HtPA	6	121541127	0.96438	0.00872193	410385	OSA	TRUE	reported	textfile	6	121862273	0.002723	1.77e-09	519288	Neutrophils count	TRUE	reported	I1gxyB	2	TRUE	6.9865e-05	36.2825
rs62454712	C	T	C	T	-0.017878	0.00747267	0.23946	0.263666	FALSE	FALSE	FALSE	n3HtPA	7	6458426	0.366919	0.00828218	410385	OSA	TRUE	reported	textfile	7	6498057	0.002346	2.64e-14	519288	Neutrophils count	TRUE	reported	I1gxyB	2	TRUE	0.000111821	58.0738
rs62465399	T	C	T	C	-0.032736	-0.0385448	0.045469	0.0840457	FALSE	FALSE	FALSE	n3HtPA	7	66476583	0.0040911	0.0134253	410385	OSA	TRUE	reported	textfile	7	65941570	0.004633	1.66e-12	519288	Neutrophils count	TRUE	reported	I1gxyB	2	TRUE	9.61339e-05	49.9258
rs626416	C	G	C	G	-0.019685	-0.0115828	0.761969	0.809898	FALSE	TRUE	FALSE	n3HtPA	9	76711764	0.211464	0.00926955	410385	OSA	TRUE	reported	textfile	9	79326680	0.002278	5.77e-18	519288	Neutrophils count	TRUE	reported	I1gxyB	2	TRUE	0.000143778	74.6727
rs632887	G	A	G	A	0.014283	-0.0048032	0.410714	0.385725	FALSE	FALSE	FALSE	n3HtPA	12	3283185	0.52153	0.00749341	410385	OSA	TRUE	reported	textfile	12	3392351	0.002004	1.06e-12	519288	Neutrophils count	TRUE	reported	I1gxyB	2	TRUE	9.78121e-05	50.7974
rs6432335	G	T	G	T	0.012236	0.00498466	0.451562	0.550501	FALSE	FALSE	FALSE	n3HtPA	2	12788845	0.49514	0.00730722	410385	OSA	TRUE	reported	textfile	2	12928971	0.001931	2.42e-10	519288	Neutrophils count	TRUE	reported	I1gxyB	2	TRUE	7.73166e-05	40.1525
rs6442061	T	G	T	G	0.0173	-0.0142979	0.596124	0.624751	FALSE	FALSE	FALSE	n3HtPA	3	47162293	0.0567322	0.00750403	410385	OSA	TRUE	reported	textfile	3	47203783	0.002052	3.68e-17	519288	Neutrophils count	TRUE	reported	I1gxyB	2	TRUE	0.000136858	71.0781
rs6468341	C	T	C	T	0.018973	-0.0132163	0.742846	0.709783	FALSE	FALSE	FALSE	n3HtPA	8	30421839	0.0992727	0.00801769	410385	OSA	TRUE	reported	textfile	8	30279355	0.002201	7.1e-18	519288	Neutrophils count	TRUE	reported	I1gxyB	2	TRUE	0.000143074	74.3071
rs6500550	T	C	T	C	-0.022363	0.00644967	0.304296	0.289833	FALSE	FALSE	FALSE	n3HtPA	16	3696240	0.420924	0.00801381	410385	OSA	TRUE	reported	textfile	16	3746241	0.00212	5.53e-26	519288	Neutrophils count	TRUE	reported	I1gxyB	2	TRUE	0.000214233	111.272
rs656306	A	C	A	C	0.014932	0.00935186	0.359153	0.456631	FALSE	FALSE	FALSE	n3HtPA	18	54179330	0.200256	0.00730145	410385	OSA	TRUE	reported	textfile	18	51705700	0.002	8.72e-14	519288	Neutrophils count	TRUE	reported	I1gxyB	2	TRUE	0.00010733	55.7409
rs6678033	A	G	A	G	-0.042708	-0.0114004	0.367919	0.460912	FALSE	FALSE	FALSE	n3HtPA	1	65611941	0.11858	0.00730436	410385	OSA	TRUE	reported	textfile	1	66077624	0.001986	1.46e-102	519288	Neutrophils count	TRUE	reported	I1gxyB	2	TRUE	0.000889744	462.443
rs67175901	T	C	T	C	0.043563	0.000918413	0.107472	0.137234	FALSE	FALSE	FALSE	n3HtPA	15	101208022	0.930704	0.0105614	410385	OSA	TRUE	reported	textfile	15	101748227	0.003151	1.99e-43	519288	Neutrophils count	TRUE	reported	I1gxyB	2	TRUE	0.000367935	191.134
rs672058	T	C	T	C	0.016436	-0.00334837	0.881464	0.813489	FALSE	FALSE	FALSE	n3HtPA	11	116893305	0.720495	0.00935827	410385	OSA	TRUE	reported	textfile	11	116764021	0.002985	3.77e-08	519288	Neutrophils count	TRUE	reported	I1gxyB	2	TRUE	5.83808e-05	30.3181
rs6731993	T	A	T	A	0.022846	-0.00169475	0.408305	0.337392	FALSE	TRUE	FALSE	n3HtPA	2	65414963	0.825893	0.00770438	410385	OSA	TRUE	reported	textfile	2	65642097	0.001961	2.45e-31	519288	Neutrophils count	TRUE	reported	I1gxyB	2	TRUE	0.000261302	135.726
rs6734238	G	A	G	A	0.03936	-0.00167337	0.40298	0.302943	FALSE	FALSE	FALSE	n3HtPA	2	113083453	0.832854	0.00792907	410385	OSA	TRUE	reported	textfile	2	113841030	0.00195	1.58e-90	519288	Neutrophils count	TRUE	reported	I1gxyB	2	TRUE	0.000783957	407.417
rs6740847	G	A	G	A	0.021748	0.0005055	0.562056	0.599581	FALSE	FALSE	FALSE	n3HtPA	2	181443625	0.945732	0.00742647	410385	OSA	TRUE	reported	textfile	2	182308352	0.00194	3.95e-29	519288	Neutrophils count	TRUE	reported	I1gxyB	2	TRUE	0.000241948	125.671
rs6764912	A	G	A	G	-0.037245	0.0275014	0.065313	0.0854409	FALSE	FALSE	FALSE	n3HtPA	3	128653644	0.035568	0.0130845	410385	OSA	TRUE	reported	textfile	3	128372487	0.004039	3.14e-20	519288	Neutrophils count	TRUE	reported	I1gxyB	2	TRUE	0.000163723	85.0328
rs6779340	G	C	G	C	-0.015247	-0.0186961	0.336877	0.298058	FALSE	TRUE	FALSE	n3HtPA	3	58047974	0.019045	0.00797396	410385	OSA	TRUE	reported	textfile	3	58033701	0.002042	8.69e-14	519288	Neutrophils count	TRUE	reported	I1gxyB	2	TRUE	0.00010735	55.7514
rs68016381	T	C	T	C	-0.033783	0.0189626	0.051299	0.0421892	FALSE	FALSE	FALSE	n3HtPA	6	43793908	0.295895	0.0181412	410385	OSA	TRUE	reported	textfile	6	43761645	0.00442	2.23e-14	519288	Neutrophils count	TRUE	reported	I1gxyB	2	TRUE	0.000112485	58.4185
rs68137036	G	A	G	A	-0.013048	-0.0206167	0.285148	0.305978	FALSE	FALSE	FALSE	n3HtPA	6	43852478	0.00924805	0.00792112	410385	OSA	TRUE	reported	textfile	6	43820215	0.002135	1.02e-09	519288	Neutrophils count	TRUE	reported	I1gxyB	2	TRUE	7.19205e-05	37.35
rs6817881	T	C	T	C	0.014302	0.0127644	0.499266	0.480859	FALSE	FALSE	FALSE	n3HtPA	4	151302752	0.0798252	0.00728687	410385	OSA	TRUE	reported	textfile	4	152223904	0.001931	1.35e-13	519288	Neutrophils count	TRUE	reported	I1gxyB	2	TRUE	0.000105627	54.8564
rs6831368	G	A	G	A	-0.021595	0.00224364	0.362388	0.390162	FALSE	FALSE	FALSE	n3HtPA	4	6968192	0.763145	0.00744522	410385	OSA	TRUE	reported	textfile	4	6969919	0.001999	3.65e-27	519288	Neutrophils count	TRUE	reported	I1gxyB	2	TRUE	0.000224685	116.702
rs6855981	A	G	A	G	-0.016368	-0.0158688	0.372933	0.463914	FALSE	FALSE	FALSE	n3HtPA	4	3146549	0.0299164	0.00730881	410385	OSA	TRUE	reported	textfile	4	3148276	0.001987	1.85e-16	519288	Neutrophils count	TRUE	reported	I1gxyB	2	TRUE	0.000130656	67.8569
rs6859727	C	T	C	T	-0.04036	0.00396745	0.878025	0.875747	FALSE	FALSE	FALSE	n3HtPA	5	72446795	0.717854	0.0109802	410385	OSA	TRUE	reported	textfile	5	71742622	0.002931	4.29e-43	519288	Neutrophils count	TRUE	reported	I1gxyB	2	TRUE	0.000365009	189.613
rs6860961	C	T	C	T	0.012348	-0.00434223	0.583273	0.647898	FALSE	FALSE	FALSE	n3HtPA	5	134513996	0.568562	0.00761566	410385	OSA	TRUE	reported	textfile	5	133849687	0.001946	2.3e-10	519288	Neutrophils count	TRUE	reported	I1gxyB	2	TRUE	7.75293e-05	40.263
rs6878780	C	T	C	T	0.013346	-0.00180147	0.426457	0.528447	FALSE	FALSE	FALSE	n3HtPA	5	122758045	0.804823	0.00729014	410385	OSA	TRUE	reported	textfile	5	122093740	0.001938	6.01e-12	519288	Neutrophils count	TRUE	reported	I1gxyB	2	TRUE	9.1316e-05	47.4234
rs6881942	T	C	T	C	0.021326	0.00468379	0.556093	0.57444	FALSE	FALSE	FALSE	n3HtPA	5	142139088	0.523757	0.00734638	410385	OSA	TRUE	reported	textfile	5	141518653	0.001932	2.76e-28	519288	Neutrophils count	TRUE	reported	I1gxyB	2	TRUE	0.000234582	121.844
rs6915310	T	C	T	C	-0.032312	-0.0204989	0.173979	0.139088	FALSE	FALSE	FALSE	n3HtPA	6	16757771	0.0515882	0.0105308	410385	OSA	TRUE	reported	textfile	6	16758002	0.00256	1.71e-36	519288	Neutrophils count	TRUE	reported	I1gxyB	2	TRUE	0.000306695	159.311
rs6924387	G	A	G	A	0.017269	-0.00878003	0.412169	0.432825	FALSE	FALSE	FALSE	n3HtPA	6	136761810	0.23291	0.00736027	410385	OSA	TRUE	reported	textfile	6	137082948	0.001967	1.73e-18	519288	Neutrophils count	TRUE	reported	I1gxyB	2	TRUE	0.000148406	77.0769
rs6927569	C	T	C	T	0.025882	0.0047401	0.523171	0.616755	FALSE	FALSE	FALSE	n3HtPA	6	109300291	0.527648	0.00750491	410385	OSA	TRUE	reported	textfile	6	109621494	0.001921	2.4e-41	519288	Neutrophils count	TRUE	reported	I1gxyB	2	TRUE	0.000349447	181.526
rs6936191	C	T	C	T	0.018088	0.0167491	0.608046	0.600946	FALSE	FALSE	FALSE	n3HtPA	6	7201427	0.024674	0.00745575	410385	OSA	TRUE	reported	textfile	6	7201660	0.001988	9.87e-20	519288	Neutrophils count	TRUE	reported	I1gxyB	2	TRUE	0.000159394	82.784
rs694180	G	A	G	A	0.018797	-0.00344147	0.656276	0.674345	FALSE	FALSE	FALSE	n3HtPA	1	111183591	0.656922	0.00774816	410385	OSA	TRUE	reported	textfile	1	111726213	0.002017	1.24e-20	519288	Neutrophils count	TRUE	reported	I1gxyB	2	TRUE	0.000167219	86.8488
rs6978000	T	A	T	A	0.013259	0.0114675	0.209555	0.160528	FALSE	TRUE	FALSE	n3HtPA	7	2372050	0.248218	0.00993127	410385	OSA	TRUE	reported	textfile	7	2411685	0.002395	3.19e-08	519288	Neutrophils count	TRUE	reported	I1gxyB	2	TRUE	5.90169e-05	30.6485
rs6985508	A	G	A	G	-0.027376	-0.0121192	0.357978	0.369255	FALSE	FALSE	FALSE	n3HtPA	8	141327635	0.107204	0.0075233	410385	OSA	TRUE	reported	textfile	8	142337734	0.002089	3.36e-39	519288	Neutrophils count	TRUE	reported	I1gxyB	2	TRUE	0.000330606	171.736
rs6998846	A	G	A	G	0.01538	0.0115683	0.782787	0.732838	FALSE	FALSE	FALSE	n3HtPA	8	9335831	0.158949	0.0082125	410385	OSA	TRUE	reported	textfile	8	9193341	0.002334	4.54e-11	519288	Neutrophils count	TRUE	reported	I1gxyB	2	TRUE	8.36116e-05	43.4219
rs7005996	T	C	T	C	0.022897	-0.0147053	0.905961	0.900747	FALSE	FALSE	FALSE	n3HtPA	8	141231582	0.229049	0.0122258	410385	OSA	TRUE	reported	textfile	8	142241681	0.00345	3.33e-11	519288	Neutrophils count	TRUE	reported	I1gxyB	2	TRUE	8.48152e-05	44.0471
rs7131178	T	A	T	A	0.014492	-0.00326502	0.811752	0.81702	FALSE	TRUE	FALSE	n3HtPA	11	93729441	0.728321	0.00939954	410385	OSA	TRUE	reported	textfile	11	93462607	0.002474	4.79e-09	519288	Neutrophils count	TRUE	reported	I1gxyB	2	TRUE	6.60724e-05	34.3128
rs7183988	G	T	G	T	-0.017034	0.00111456	0.526501	0.592646	FALSE	FALSE	FALSE	n3HtPA	15	90885359	0.88028	0.00740012	410385	OSA	TRUE	reported	textfile	15	91428589	0.001973	6.26e-18	519288	Neutrophils count	TRUE	reported	I1gxyB	2	TRUE	0.000143519	74.5379
rs7210990	A	C	A	C	-0.037084	-0.0114524	0.477932	0.504265	FALSE	FALSE	FALSE	n3HtPA	17	16267450	0.115074	0.0072677	410385	OSA	TRUE	reported	textfile	17	16170764	0.001924	9.18e-83	519288	Neutrophils count	TRUE	reported	I1gxyB	2	TRUE	0.000714898	371.502
rs7214252	A	G	A	G	0.015059	0.00930455	0.21057	0.241015	FALSE	FALSE	FALSE	n3HtPA	17	29159655	0.273978	0.00850549	410385	OSA	TRUE	reported	textfile	17	27486673	0.002368	2.11e-10	519288	Neutrophils count	TRUE	reported	I1gxyB	2	TRUE	7.7873e-05	40.4415
rs7225843	C	T	C	T	-0.022083	-0.00393268	0.203156	0.242454	FALSE	FALSE	FALSE	n3HtPA	17	2098531	0.642905	0.00848219	410385	OSA	TRUE	reported	textfile	17	2001825	0.002391	2.69e-20	519288	Neutrophils count	TRUE	reported	I1gxyB	2	TRUE	0.000164239	85.3012
rs723585	G	A	G	A	-0.022283	0.0022376	0.483522	0.469107	FALSE	FALSE	FALSE	n3HtPA	4	54637027	0.759605	0.00731242	410385	OSA	TRUE	reported	textfile	4	55503194	0.001915	2.97e-31	519288	Neutrophils count	TRUE	reported	I1gxyB	2	TRUE	0.000260668	135.397
rs7235882	T	C	T	C	0.02332	-0.0147831	0.093478	0.0697062	FALSE	FALSE	FALSE	n3HtPA	18	22104158	0.302056	0.0143243	410385	OSA	TRUE	reported	textfile	18	19684119	0.003325	2.4e-12	519288	Neutrophils count	TRUE	reported	I1gxyB	2	TRUE	9.47162e-05	49.1895
rs72664840	T	C	T	C	0.020857	-0.0197411	0.178952	0.128728	FALSE	FALSE	FALSE	n3HtPA	14	35127117	0.0687448	0.0108462	410385	OSA	TRUE	reported	textfile	14	35596323	0.002507	9.21e-17	519288	Neutrophils count	TRUE	reported	I1gxyB	2	TRUE	0.000133269	69.2139
rs72726027	C	T	C	T	-0.043218	-0.0210179	0.11173	0.0755597	FALSE	FALSE	FALSE	n3HtPA	15	41956628	0.12607	0.0137391	410385	OSA	TRUE	reported	textfile	15	42248826	0.003051	1.71e-45	519288	Neutrophils count	TRUE	reported	I1gxyB	2	TRUE	0.00038625	200.652
rs72731564	T	C	T	C	0.020208	0.00509556	0.187005	0.172217	FALSE	FALSE	FALSE	n3HtPA	14	68813441	0.596232	0.0096174	410385	OSA	TRUE	reported	textfile	14	69280158	0.00247	2.95e-16	519288	Neutrophils count	TRUE	reported	I1gxyB	2	TRUE	0.000128881	66.9347
rs72790862	C	T	C	T	-0.021031	0.00154476	0.307083	0.296361	FALSE	FALSE	FALSE	n3HtPA	10	44384812	0.845945	0.00795055	410385	OSA	TRUE	reported	textfile	10	44880260	0.002085	6.71e-24	519288	Neutrophils count	TRUE	reported	I1gxyB	2	TRUE	0.000195891	101.743
rs72803323	T	C	T	C	0.034499	0.00430668	0.039743	0.0541598	FALSE	FALSE	FALSE	n3HtPA	16	89306916	0.789096	0.0161007	410385	OSA	TRUE	reported	textfile	16	89373324	0.004957	3.56e-12	519288	Neutrophils count	TRUE	reported	I1gxyB	2	TRUE	9.32667e-05	48.4366
rs72832055	A	G	A	G	-0.012349	-0.00594852	0.313384	0.389589	FALSE	FALSE	FALSE	n3HtPA	16	81835782	0.424692	0.00745141	410385	OSA	TRUE	reported	textfile	16	81869387	0.002082	3.09e-09	519288	Neutrophils count	TRUE	reported	I1gxyB	2	TRUE	6.7743e-05	35.1804
rs72836628	T	C	T	C	-0.015453	-0.0115363	0.248064	0.290249	FALSE	FALSE	FALSE	n3HtPA	10	112142696	0.15058	0.00802531	410385	OSA	TRUE	reported	textfile	10	113902454	0.002227	4.07e-12	519288	Neutrophils count	TRUE	reported	I1gxyB	2	TRUE	9.27121e-05	48.1486
rs7283930	T	C	T	C	-0.012725	-0.00100873	0.739014	0.809997	FALSE	FALSE	FALSE	n3HtPA	21	29089052	0.913414	0.00927715	410385	OSA	TRUE	reported	textfile	21	30461373	0.0022	7.43e-09	519288	Neutrophils count	TRUE	reported	I1gxyB	2	TRUE	6.4422e-05	33.4556
rs72901753	C	G	C	G	-0.014526	0.0126844	0.326884	0.282272	FALSE	TRUE	FALSE	n3HtPA	17	78248202	0.116341	0.0080776	410385	OSA	TRUE	reported	textfile	17	76244283	0.002142	1.23e-11	519288	Neutrophils count	TRUE	reported	I1gxyB	2	TRUE	8.85536e-05	45.9887
rs7292708	C	A	C	A	-0.012144	0.00495338	0.69319	0.750895	FALSE	FALSE	FALSE	n3HtPA	22	29073142	0.555159	0.00839488	410385	OSA	TRUE	reported	textfile	22	29469130	0.002141	1.45e-08	519288	Neutrophils count	TRUE	reported	I1gxyB	2	TRUE	6.1952e-05	32.1728
rs72973711	T	A	T	A	-0.036483	-0.00143962	0.06693	0.0589165	FALSE	TRUE	FALSE	n3HtPA	18	76360290	0.926009	0.0155018	410385	OSA	TRUE	reported	textfile	18	74072245	0.003879	5.53e-21	519288	Neutrophils count	TRUE	reported	I1gxyB	2	TRUE	0.000170317	88.4586
rs72978754	C	T	C	T	-0.025601	-0.0204332	0.065785	0.0994118	FALSE	FALSE	FALSE	n3HtPA	6	137732066	0.0943778	0.0122153	410385	OSA	TRUE	reported	textfile	6	138053203	0.003899	5.38e-11	519288	Neutrophils count	TRUE	reported	I1gxyB	2	TRUE	8.30162e-05	43.1127
rs7298820	T	A	T	A	-0.013224	0.00740056	0.205226	0.248089	FALSE	TRUE	FALSE	n3HtPA	12	20428405	0.381378	0.00845431	410385	OSA	TRUE	reported	textfile	12	20581339	0.002391	3.27e-08	519288	Neutrophils count	TRUE	reported	I1gxyB	2	TRUE	5.89024e-05	30.589
rs73000965	A	T	A	T	0.029201	0.0101674	0.315728	0.376513	FALSE	TRUE	FALSE	n3HtPA	11	114111599	0.177471	0.00753934	410385	OSA	TRUE	reported	textfile	11	113982321	0.002076	6.63e-45	519288	Neutrophils count	TRUE	reported	I1gxyB	2	TRUE	0.000380861	197.851
rs73049276	A	G	A	G	-0.03953	-0.0126783	0.058516	0.0266063	FALSE	FALSE	FALSE	n3HtPA	7	7982385	0.574102	0.0225584	410385	OSA	TRUE	reported	textfile	7	8022016	0.004095	5.13e-22	519288	Neutrophils count	TRUE	reported	I1gxyB	2	TRUE	0.000179415	93.1846
rs7325851	G	A	G	A	0.016345	-0.00552431	0.741194	0.664026	FALSE	FALSE	FALSE	n3HtPA	13	49539079	0.474998	0.00773312	410385	OSA	TRUE	reported	textfile	13	50113215	0.00227	6.33e-13	519288	Neutrophils count	TRUE	reported	I1gxyB	2	TRUE	9.98312e-05	51.8461
rs7341532	T	G	T	G	0.011411	-0.0162466	0.521678	0.493937	FALSE	FALSE	FALSE	n3HtPA	7	48095709	0.0255935	0.0072779	410385	OSA	TRUE	reported	textfile	7	48135306	0.00193	3.46e-09	519288	Neutrophils count	TRUE	reported	I1gxyB	2	TRUE	6.73124e-05	34.9568
rs738408	T	C	T	C	-0.01613	-0.0156252	0.216873	0.226797	FALSE	FALSE	FALSE	n3HtPA	22	43928850	0.0722171	0.00869156	410385	OSA	TRUE	reported	textfile	22	44324730	0.002355	7.74e-12	519288	Neutrophils count	TRUE	reported	I1gxyB	2	TRUE	9.03315e-05	46.9121
rs739842	C	T	C	T	-0.01138	0.00937184	0.638916	0.663061	FALSE	FALSE	FALSE	n3HtPA	12	47808263	0.224434	0.00771458	410385	OSA	TRUE	reported	textfile	12	48202046	0.002057	3.24e-08	519288	Neutrophils count	TRUE	reported	I1gxyB	2	TRUE	5.89362e-05	30.6065
rs74076327	C	T	C	T	-0.038703	0.0855859	0.044994	0.0193218	FALSE	FALSE	FALSE	n3HtPA	1	56513759	0.000896499	0.02577	410385	OSA	TRUE	reported	textfile	1	56979431	0.004641	7.85e-17	519288	Neutrophils count	TRUE	reported	I1gxyB	2	TRUE	0.000133906	69.5448
rs74149356	T	A	T	A	0.015822	-0.0316853	0.168721	0.140359	FALSE	TRUE	FALSE	n3HtPA	10	92025444	0.00262748	0.0105328	410385	OSA	TRUE	reported	textfile	10	93785201	0.002638	2.06e-09	519288	Neutrophils count	TRUE	reported	I1gxyB	2	TRUE	6.92683e-05	35.9726
rs74725931	C	T	C	T	0.067327	0.0290251	0.037427	0.0503452	FALSE	FALSE	FALSE	n3HtPA	17	40040074	0.083443	0.0167673	410385	OSA	TRUE	reported	textfile	17	38196327	0.005312	9.03e-37	519288	Neutrophils count	TRUE	reported	I1gxyB	2	TRUE	0.000309257	160.643
rs749780	A	C	A	C	0.018874	-0.0173117	0.731874	0.660119	FALSE	FALSE	FALSE	n3HtPA	17	74703245	0.0243058	0.00768638	410385	OSA	TRUE	reported	textfile	17	72699384	0.002179	4.94e-18	519288	Neutrophils count	TRUE	reported	I1gxyB	2	TRUE	0.000144458	75.026
rs7537434	C	T	C	T	-0.010999	0.00714257	0.528614	0.522139	FALSE	FALSE	FALSE	n3HtPA	1	108158875	0.325828	0.00726942	410385	OSA	TRUE	reported	textfile	1	108701497	0.00192	1.04e-08	519288	Neutrophils count	TRUE	reported	I1gxyB	2	TRUE	6.31929e-05	32.8173
rs75475627	G	C	G	C	0.033029	0.00623885	0.076758	0.0883923	FALSE	TRUE	FALSE	n3HtPA	2	54560455	0.628086	0.0128789	410385	OSA	TRUE	reported	textfile	2	54787592	0.00369	3.76e-19	519288	Neutrophils count	TRUE	reported	I1gxyB	2	TRUE	0.000154263	80.1192
rs7555995	G	C	G	C	-0.014902	0.0122383	0.284874	0.249883	FALSE	TRUE	FALSE	n3HtPA	1	150240354	0.14488	0.0083947	410385	OSA	TRUE	reported	textfile	1	150212707	0.002132	2.86e-12	519288	Neutrophils count	TRUE	reported	I1gxyB	2	TRUE	9.40731e-05	48.8555
rs75726191	T	C	T	C	0.023339	-2.33433e-05	0.135031	0.0928652	FALSE	FALSE	FALSE	n3HtPA	2	112157107	0.998524	0.0126171	410385	OSA	TRUE	reported	textfile	2	112914684	0.002917	1.29e-15	519288	Neutrophils count	TRUE	reported	I1gxyB	2	TRUE	0.000123262	64.0162
rs75974417	T	C	T	C	-0.016574	-0.0139482	0.211414	0.195743	FALSE	FALSE	FALSE	n3HtPA	16	57029582	0.128001	0.00916422	410385	OSA	TRUE	reported	textfile	16	57063494	0.002361	2.32e-12	519288	Neutrophils count	TRUE	reported	I1gxyB	2	TRUE	9.48884e-05	49.2789
rs76052159	A	G	A	G	0.017243	-0.00569551	0.547137	0.512948	FALSE	FALSE	FALSE	n3HtPA	1	161598196	0.446992	0.00748977	410385	OSA	TRUE	reported	textfile	1	161567986	0.002079	1.14e-16	519288	Neutrophils count	TRUE	reported	I1gxyB	2	TRUE	0.00013245	68.7884
rs763362	G	A	G	A	0.015565	0.00372462	0.398747	0.31774	FALSE	FALSE	FALSE	n3HtPA	18	69864561	0.633795	0.00781841	410385	OSA	TRUE	reported	textfile	18	67531797	0.001962	2.23e-15	519288	Neutrophils count	TRUE	reported	I1gxyB	2	TRUE	0.000121182	62.9359
rs7639292	T	C	T	C	-0.022268	-0.0182516	0.169103	0.119006	FALSE	FALSE	FALSE	n3HtPA	3	107576818	0.104213	0.0112334	410385	OSA	TRUE	reported	textfile	3	107295665	0.00257	4.83e-18	519288	Neutrophils count	TRUE	reported	I1gxyB	2	TRUE	0.000144552	75.0749
rs76428106	C	T	C	T	0.104475	-0.089452	0.013438	0.0127082	FALSE	FALSE	FALSE	n3HtPA	13	28029870	0.00829201	0.0338841	410385	OSA	TRUE	reported	textfile	13	28604007	0.008878	6.25e-32	519288	Neutrophils count	TRUE	reported	I1gxyB	2	TRUE	0.000266606	138.482
rs7658676	T	C	T	C	0.011122	-0.0166433	0.353026	0.319897	FALSE	FALSE	FALSE	n3HtPA	4	39601512	0.0330339	0.0078076	410385	OSA	TRUE	reported	textfile	4	39603132	0.002017	3.58e-08	519288	Neutrophils count	TRUE	reported	I1gxyB	2	TRUE	5.85491e-05	30.4055
rs76603681	A	G	A	G	0.040772	0.026376	0.03196	0.028659	FALSE	FALSE	FALSE	n3HtPA	13	27922331	0.237355	0.0223218	410385	OSA	TRUE	reported	textfile	13	28496468	0.005573	2.65e-13	519288	Neutrophils count	TRUE	reported	I1gxyB	2	TRUE	0.000103061	53.5235
rs7679673	A	C	A	C	-0.023824	0.013769	0.379766	0.489959	FALSE	FALSE	FALSE	n3HtPA	4	105140377	0.0588315	0.00728727	410385	OSA	TRUE	reported	textfile	4	106061534	0.001977	2.15e-33	519288	Neutrophils count	TRUE	reported	I1gxyB	2	TRUE	0.000279567	145.216
rs7684253	T	C	T	C	0.014152	-0.0129485	0.550374	0.535157	FALSE	FALSE	FALSE	n3HtPA	4	56861145	0.0765702	0.00731167	410385	OSA	TRUE	reported	textfile	4	57727311	0.001942	3.29e-13	519288	Neutrophils count	TRUE	reported	I1gxyB	2	TRUE	0.000102255	53.105
rs76873475	A	C	A	C	-0.015119	-0.00304665	0.155842	0.29229	FALSE	FALSE	FALSE	n3HtPA	7	76199881	0.704346	0.00802891	410385	OSA	TRUE	reported	textfile	7	75829199	0.002649	1.18e-08	519288	Neutrophils count	TRUE	reported	I1gxyB	2	TRUE	6.27259e-05	32.5747
rs7687658	G	A	G	A	0.011065	0.00571963	0.434196	0.3378	FALSE	FALSE	FALSE	n3HtPA	4	87299357	0.457851	0.00770434	410385	OSA	TRUE	reported	textfile	4	88220509	0.001937	1.14e-08	519288	Neutrophils count	TRUE	reported	I1gxyB	2	TRUE	6.28359e-05	32.6319
rs7705526	A	C	A	C	0.033578	0.00778002	0.327035	0.323867	FALSE	FALSE	FALSE	n3HtPA	5	1285859	0.316864	0.00777285	410385	OSA	TRUE	reported	textfile	5	1285974	0.002174	9.19e-54	519288	Neutrophils count	TRUE	reported	I1gxyB	2	TRUE	0.00045918	238.555
rs7739064	A	C	A	C	0.011746	-0.00942907	0.512284	0.505992	FALSE	FALSE	FALSE	n3HtPA	6	41866299	0.194099	0.00726125	410385	OSA	TRUE	reported	textfile	6	41834037	0.001916	9.07e-10	519288	Neutrophils count	TRUE	reported	I1gxyB	2	TRUE	7.23684e-05	37.5826
rs7753008	C	T	C	T	-0.01284	-0.0136624	0.386894	0.298488	FALSE	FALSE	FALSE	n3HtPA	6	90099920	0.0849943	0.00793212	410385	OSA	TRUE	reported	textfile	6	90809639	0.001988	1.08e-10	519288	Neutrophils count	TRUE	reported	I1gxyB	2	TRUE	8.03256e-05	41.7153
rs7776857	T	G	T	G	-0.014833	-0.0130602	0.657131	0.593647	FALSE	FALSE	FALSE	n3HtPA	7	22715149	0.0780639	0.007412	410385	OSA	TRUE	reported	textfile	7	22754768	0.002034	3.16e-13	519288	Neutrophils count	TRUE	reported	I1gxyB	2	TRUE	0.000102401	53.1807
rs778732	T	C	T	C	0.026848	-0.00391614	0.107318	0.0632103	FALSE	FALSE	FALSE	n3HtPA	7	66357373	0.793133	0.0149332	410385	OSA	TRUE	reported	textfile	7	65822360	0.003111	6.53e-18	519288	Neutrophils count	TRUE	reported	I1gxyB	2	TRUE	0.000143401	74.477
rs7790229	A	G	A	G	-0.01363	-0.000313106	0.492805	0.464994	FALSE	FALSE	FALSE	n3HtPA	7	98290026	0.965716	0.00728466	410385	OSA	TRUE	reported	textfile	7	97919338	0.001924	1.45e-12	519288	Neutrophils count	TRUE	reported	I1gxyB	2	TRUE	9.66343e-05	50.1857
rs780142	G	T	G	T	0.012729	0.0201329	0.274175	0.254288	FALSE	FALSE	FALSE	n3HtPA	15	62505765	0.0162544	0.00837769	410385	OSA	TRUE	reported	textfile	15	62797964	0.002159	3.84e-09	519288	Neutrophils count	TRUE	reported	I1gxyB	2	TRUE	6.69339e-05	34.7601
rs7803075	G	A	G	A	-0.019268	0.00527905	0.73519	0.640328	FALSE	FALSE	FALSE	n3HtPA	7	131057307	0.488015	0.00761252	410385	OSA	TRUE	reported	textfile	7	130742066	0.002201	2.19e-18	519288	Neutrophils count	TRUE	reported	I1gxyB	2	TRUE	0.000147557	76.6358
rs7815046	C	A	C	A	-0.013143	-0.00286432	0.303314	0.323144	FALSE	FALSE	FALSE	n3HtPA	8	86042656	0.714253	0.00782281	410385	OSA	TRUE	reported	textfile	8	87054885	0.002108	4.65e-10	519288	Neutrophils count	TRUE	reported	I1gxyB	2	TRUE	7.48526e-05	38.8728
rs7816785	T	C	T	C	-0.021221	-0.00368593	0.605849	0.562412	FALSE	FALSE	FALSE	n3HtPA	8	55884859	0.615554	0.0073401	410385	OSA	TRUE	reported	textfile	8	56797418	0.001967	4.31e-27	519288	Neutrophils count	TRUE	reported	I1gxyB	2	TRUE	0.000224087	116.392
rs78285907	T	A	T	A	0.021937	-0.00404472	0.089011	0.0882593	FALSE	TRUE	FALSE	n3HtPA	18	24042039	0.755191	0.0129721	410385	OSA	TRUE	reported	textfile	18	21622003	0.003483	3.11e-10	519288	Neutrophils count	TRUE	reported	I1gxyB	2	TRUE	7.63846e-05	39.6685
rs7846314	T	A	T	A	0.063921	-0.00628444	0.187341	0.194088	FALSE	TRUE	FALSE	n3HtPA	8	60738272	0.494245	0.00919351	410385	OSA	TRUE	reported	textfile	8	61650831	0.002458	4.7e-149	519288	Neutrophils count	TRUE	reported	I1gxyB	2	TRUE	0.00130062	676.272
rs7866863	A	G	A	G	0.013079	0.0114345	0.341388	0.371152	FALSE	FALSE	FALSE	n3HtPA	9	111895427	0.129286	0.00753797	410385	OSA	TRUE	reported	textfile	9	114657707	0.002021	1e-10	519288	Neutrophils count	TRUE	reported	I1gxyB	2	TRUE	8.06442e-05	41.8808
rs78738581	A	G	A	G	0.021293	0.00653361	0.231943	0.291252	FALSE	FALSE	FALSE	n3HtPA	13	42269494	0.414654	0.00800951	410385	OSA	TRUE	reported	textfile	13	42843630	0.002282	1.13e-20	519288	Neutrophils count	TRUE	reported	I1gxyB	2	TRUE	0.000167634	87.0644
rs789858	T	C	T	C	0.013974	0.0138389	0.403723	0.376758	FALSE	FALSE	FALSE	n3HtPA	3	194685237	0.065001	0.00749971	410385	OSA	TRUE	reported	textfile	3	194405966	0.001961	1.07e-12	519288	Neutrophils count	TRUE	reported	I1gxyB	2	TRUE	9.77767e-05	50.7791
rs79047930	T	C	T	C	0.053423	0.00498669	0.014695	0.00842458	FALSE	FALSE	FALSE	n3HtPA	2	219300805	0.900539	0.0398998	410385	OSA	TRUE	reported	textfile	2	220165527	0.008352	1.64e-10	519288	Neutrophils count	TRUE	reported	I1gxyB	2	TRUE	7.87831e-05	40.9142
rs79135050	C	A	C	A	0.079993	0.00266518	0.029793	0.0176204	FALSE	FALSE	FALSE	n3HtPA	17	40058950	0.924023	0.0279465	410385	OSA	TRUE	reported	textfile	17	38215203	0.006259	2.29e-37	519288	Neutrophils count	TRUE	reported	I1gxyB	2	TRUE	0.000314448	163.34
rs7917772	A	G	A	G	0.016148	0.0005847	0.631343	0.583601	FALSE	FALSE	FALSE	n3HtPA	10	102727686	0.936976	0.00739459	410385	OSA	TRUE	reported	textfile	10	104487443	0.001992	5.41e-16	519288	Neutrophils count	TRUE	reported	I1gxyB	2	TRUE	0.000126531	65.7139
rs7929589	T	C	T	C	-0.015027	0.00425801	0.406537	0.29738	FALSE	FALSE	FALSE	n3HtPA	11	60207605	0.593111	0.00796883	410385	OSA	TRUE	reported	textfile	11	59975078	0.001959	1.79e-14	519288	Neutrophils count	TRUE	reported	I1gxyB	2	TRUE	0.000113297	58.8402
rs7934719	T	C	T	C	0.018084	-0.00687213	0.413488	0.396414	FALSE	FALSE	FALSE	n3HtPA	11	108471137	0.35462	0.00742399	410385	OSA	TRUE	reported	textfile	11	108341864	0.001959	2.82e-20	519288	Neutrophils count	TRUE	reported	I1gxyB	2	TRUE	0.000164074	85.2155
rs7947929	A	G	A	G	0.015723	0.0119271	0.666489	0.699023	FALSE	FALSE	FALSE	n3HtPA	11	65857720	0.132845	0.00793564	410385	OSA	TRUE	reported	textfile	11	65625191	0.002041	1.38e-14	519288	Neutrophils count	TRUE	reported	I1gxyB	2	TRUE	0.000114269	59.3449
rs796007	A	G	A	G	-0.02067	-0.00473028	0.252821	0.254471	FALSE	FALSE	FALSE	n3HtPA	9	83962626	0.570612	0.00834042	410385	OSA	TRUE	reported	textfile	9	86577541	0.002211	9.41e-21	519288	Neutrophils count	TRUE	reported	I1gxyB	2	TRUE	0.000168276	87.3981
rs7969023	C	T	C	T	-0.011389	0.00506625	0.405651	0.349538	FALSE	FALSE	FALSE	n3HtPA	12	26651016	0.506229	0.00762161	410385	OSA	TRUE	reported	textfile	12	26803949	0.001959	6.23e-09	519288	Neutrophils count	TRUE	reported	I1gxyB	2	TRUE	6.50827e-05	33.7988
rs79730542	C	T	C	T	-0.042562	0.0328913	0.030155	0.00813659	FALSE	FALSE	FALSE	n3HtPA	17	39142536	0.41598	0.040436	410385	OSA	TRUE	reported	textfile	17	37298789	0.005841	3.32e-13	519288	Neutrophils count	TRUE	reported	I1gxyB	2	TRUE	0.000102239	53.0968
rs798547	C	T	C	T	0.013632	-0.0057754	0.296104	0.361389	FALSE	FALSE	FALSE	n3HtPA	7	2721543	0.446237	0.00758221	410385	OSA	TRUE	reported	textfile	7	2761177	0.002125	1.46e-10	519288	Neutrophils count	TRUE	reported	I1gxyB	2	TRUE	7.92426e-05	41.1528
rs8093990	C	A	C	A	0.012483	0.00333396	0.429621	0.379849	FALSE	FALSE	FALSE	n3HtPA	18	44542508	0.657528	0.00752029	410385	OSA	TRUE	reported	textfile	18	42122473	0.001951	1.63e-10	519288	Neutrophils count	TRUE	reported	I1gxyB	2	TRUE	7.88281e-05	40.9375
rs8112528	A	G	A	G	-0.013833	0.00311289	0.190498	0.258269	FALSE	FALSE	FALSE	n3HtPA	19	39486533	0.707621	0.0082999	410385	OSA	TRUE	reported	textfile	19	39977173	0.002475	2.35e-08	519288	Neutrophils count	TRUE	reported	I1gxyB	2	TRUE	6.01517e-05	31.2378
rs820384	C	G	C	G	0.01193	0.00442999	0.663193	0.73836	FALSE	TRUE	FALSE	n3HtPA	17	75759311	0.594484	0.00832158	410385	OSA	TRUE	reported	textfile	17	73755392	0.002136	2.4e-08	519288	Neutrophils count	TRUE	reported	I1gxyB	2	TRUE	6.00681e-05	31.1944
rs8705	A	G	A	G	-0.018333	0.0169533	0.31676	0.435037	FALSE	FALSE	FALSE	n3HtPA	11	128459018	0.0206662	0.00732633	410385	OSA	TRUE	reported	textfile	11	128328913	0.002092	1.97e-18	519288	Neutrophils count	TRUE	reported	I1gxyB	2	TRUE	0.000147867	76.7966
rs876036	C	T	C	T	0.021181	8.28089e-05	0.321343	0.30062	FALSE	FALSE	FALSE	n3HtPA	7	50268114	0.991639	0.00790237	410385	OSA	TRUE	reported	textfile	7	50307710	0.002055	6.88e-25	519288	Neutrophils count	TRUE	reported	I1gxyB	2	TRUE	0.000204537	106.235
rs915125	T	C	T	C	-0.017639	-0.00771527	0.281985	0.306717	FALSE	FALSE	FALSE	n3HtPA	6	81753659	0.331787	0.00794963	410385	OSA	TRUE	reported	textfile	6	82463376	0.002142	1.92e-16	519288	Neutrophils count	TRUE	reported	I1gxyB	2	TRUE	0.00013057	67.8121
rs9268839	G	A	G	A	0.059147	0.00449335	0.468958	0.435967	FALSE	FALSE	FALSE	n3HtPA	6	32460995	0.539702	0.00732695	410385	OSA	TRUE	reported	textfile	6	32428772	0.001923	1e-200	519288	Neutrophils count	TRUE	reported	I1gxyB	2	TRUE	0.00181848	946.031
rs930232	A	G	A	G	0.021247	0.00439423	0.460333	0.390556	FALSE	FALSE	FALSE	n3HtPA	19	1036019	0.557587	0.00749321	410385	OSA	TRUE	reported	textfile	19	1036018	0.002045	2.91e-25	519288	Neutrophils count	TRUE	reported	I1gxyB	2	TRUE	0.000207831	107.946
rs9390461	G	A	G	A	0.017735	-0.00394204	0.538879	0.485865	FALSE	FALSE	FALSE	n3HtPA	6	147380081	0.589287	0.00730184	410385	OSA	TRUE	reported	textfile	6	147701217	0.001926	3.49e-20	519288	Neutrophils count	TRUE	reported	I1gxyB	2	TRUE	0.000163257	84.7907
rs9402685	C	T	C	T	-0.033846	-0.0197043	0.256024	0.340107	FALSE	FALSE	FALSE	n3HtPA	6	135098550	0.0102783	0.00767803	410385	OSA	TRUE	reported	textfile	6	135419688	0.002214	1.05e-52	519288	Neutrophils count	TRUE	reported	I1gxyB	2	TRUE	0.000449838	233.7
rs9411293	G	C	G	C	-0.01398	-0.00987418	0.337095	0.341609	FALSE	TRUE	FALSE	n3HtPA	9	137034563	0.199164	0.00769055	410385	OSA	TRUE	reported	textfile	9	139929015	0.002118	4.19e-11	519288	Neutrophils count	TRUE	reported	I1gxyB	2	TRUE	8.38915e-05	43.5673
rs9419387	A	G	A	G	-0.012402	0.00472597	0.405212	0.316967	FALSE	FALSE	FALSE	n3HtPA	10	131944854	0.545407	0.00781596	410385	OSA	TRUE	reported	textfile	10	133758358	0.001962	2.66e-10	519288	Neutrophils count	TRUE	reported	I1gxyB	2	TRUE	7.69385e-05	39.9562
rs9508005	G	T	G	T	-0.019939	-0.00314589	0.09447	0.0616191	FALSE	FALSE	FALSE	n3HtPA	13	28215657	0.836372	0.0152317	410385	OSA	TRUE	reported	textfile	13	28789794	0.00356	2.18e-08	519288	Neutrophils count	TRUE	reported	I1gxyB	2	TRUE	6.04049e-05	31.3693
rs9543219	T	C	T	C	0.012822	-0.00836766	0.574059	0.642043	FALSE	FALSE	FALSE	n3HtPA	13	73064340	0.269336	0.00757534	410385	OSA	TRUE	reported	textfile	13	73638478	0.00195	5.06e-11	519288	Neutrophils count	TRUE	reported	I1gxyB	2	TRUE	8.32526e-05	43.2355
rs9656395	G	A	G	A	-0.022836	0.011044	0.095253	0.0742696	FALSE	FALSE	FALSE	n3HtPA	7	130891125	0.425886	0.01387	410385	OSA	TRUE	reported	textfile	7	130575884	0.003291	4.08e-12	519288	Neutrophils count	TRUE	reported	I1gxyB	2	TRUE	9.2712e-05	48.1485
rs9688952	A	G	A	G	0.011541	-0.00362169	0.394727	0.465661	FALSE	FALSE	FALSE	n3HtPA	6	20741152	0.618741	0.0072778	410385	OSA	TRUE	reported	textfile	6	20741383	0.001961	4.11e-09	519288	Neutrophils count	TRUE	reported	I1gxyB	2	TRUE	6.66952e-05	34.6362
rs9804265	C	A	C	A	-0.04002	0.0178755	0.366957	0.384542	FALSE	FALSE	FALSE	n3HtPA	10	24925121	0.0168275	0.00747787	410385	OSA	TRUE	reported	textfile	10	25214050	0.001997	2.79e-89	519288	Neutrophils count	TRUE	reported	I1gxyB	2	TRUE	0.000772777	401.602
rs9819371	T	C	T	C	-0.043123	-0.00515856	0.064869	0.0523141	FALSE	FALSE	FALSE	n3HtPA	3	141487958	0.753947	0.0164579	410385	OSA	TRUE	reported	textfile	3	141206800	0.003916	3.64e-28	519288	Neutrophils count	TRUE	reported	I1gxyB	2	TRUE	0.000233466	121.264
rs9905106	C	T	C	T	0.022774	-0.0137232	0.733598	0.666905	FALSE	FALSE	FALSE	n3HtPA	17	1470224	0.0745418	0.00769553	410385	OSA	TRUE	reported	textfile	17	1373518	0.002227	1.62e-24	519288	Neutrophils count	TRUE	reported	I1gxyB	2	TRUE	0.000201346	104.577
rs9965539	A	G	A	G	0.031107	0.0100972	0.133702	0.148306	FALSE	FALSE	FALSE	n3HtPA	18	44393814	0.324151	0.010241	410385	OSA	TRUE	reported	textfile	18	41973779	0.002856	1.35e-27	519288	Neutrophils count	TRUE	reported	I1gxyB	2	TRUE	0.000228398	118.631
rs9977672	A	G	A	G	-0.022323	0.00986314	0.2588	0.236739	FALSE	FALSE	FALSE	n3HtPA	21	39091357	0.251773	0.00860619	410385	OSA	TRUE	reported	textfile	21	40463283	0.002215	7.34e-24	519288	Neutrophils count	TRUE	reported	I1gxyB	2	TRUE	0.000195553	101.568
rs10004084	T	C	T	C	-0.0264121	-0.0201008	0.8359	0.868353	FALSE	FALSE	FALSE	sG7UgE	4	26165208	0.0616907	0.0107577	410385	OSA	TRUE	reported	textfile	4	26166830	0.00542594	1.13e-06	136016	Albumin	TRUE	reported	IsiICg	2	TRUE	0.000174176	23.6945
rs10092442	A	G	A	G	0.0218182	-0.0018806	0.7294	0.761607	FALSE	FALSE	FALSE	sG7UgE	8	26981040	0.825652	0.00853726	410385	OSA	TRUE	reported	textfile	8	26838557	0.00460657	2.18e-06	136016	Albumin	TRUE	reported	IsiICg	2	TRUE	0.000164901	22.4325
rs10131	T	C	T	C	-0.0313315	0.00239874	0.0964	0.100312	FALSE	FALSE	FALSE	sG7UgE	13	108207498	0.84255	0.0120763	410385	OSA	TRUE	reported	textfile	13	108859846	0.00690342	5.66e-06	136016	Albumin	TRUE	reported	IsiICg	2	TRUE	0.000151418	20.5981
rs10208713	T	C	T	C	0.0228405	-0.0139311	0.2107	0.232536	FALSE	FALSE	FALSE	sG7UgE	2	239267222	0.106179	0.0086228	410385	OSA	TRUE	reported	textfile	2	240188918	0.00492753	3.56e-06	136016	Albumin	TRUE	reported	IsiICg	2	TRUE	0.000157941	21.4856
rs10745844	T	C	T	C	-0.0191446	-0.00559819	0.3335	0.289558	FALSE	FALSE	FALSE	sG7UgE	12	78422419	0.486135	0.00803795	410385	OSA	TRUE	reported	textfile	12	78816199	0.00424778	6.58e-06	136016	Albumin	TRUE	reported	IsiICg	2	TRUE	0.000149319	20.3125
rs10774478	A	G	A	G	0.0205942	-0.00107918	0.3474	0.305507	FALSE	FALSE	FALSE	sG7UgE	12	968937	0.891935	0.0079435	410385	OSA	TRUE	reported	textfile	12	1078103	0.00431102	1.78e-06	136016	Albumin	TRUE	reported	IsiICg	2	TRUE	0.000167751	22.8203
rs11078596	T	C	T	C	0.0383583	-0.000116027	0.1959	0.189715	FALSE	FALSE	FALSE	sG7UgE	17	1714968	0.990038	0.00929274	410385	OSA	TRUE	reported	textfile	17	1618262	0.00518072	1.32e-13	136016	Albumin	TRUE	reported	IsiICg	2	TRUE	0.000402877	54.819
rs111408312	A	G	A	G	0.123734	-0.0219531	0.0085	0.00870971	FALSE	FALSE	FALSE	sG7UgE	6	2864781	0.585457	0.0402492	410385	OSA	TRUE	reported	textfile	6	2865015	0.0274792	6.71e-06	136016	Albumin	TRUE	reported	IsiICg	2	TRUE	0.000149045	20.2752
rs113922658	T	C	T	C	-0.0502435	-0.0187401	0.0489	0.0589827	FALSE	FALSE	FALSE	sG7UgE	19	49441024	0.229997	0.015612	410385	OSA	TRUE	reported	textfile	19	49944281	0.0105553	1.94e-06	136016	Albumin	TRUE	reported	IsiICg	2	TRUE	0.000166555	22.6576
rs11589479	A	G	A	G	0.0350716	0.00432502	0.1539	0.139529	FALSE	FALSE	FALSE	sG7UgE	1	155060832	0.680353	0.0104981	410385	OSA	TRUE	reported	textfile	1	155033308	0.00562949	4.67e-10	136016	Albumin	TRUE	reported	IsiICg	2	TRUE	0.000285272	38.812
rs115946508	A	C	A	C	0.0319836	-0.00577848	0.1069	0.0791721	FALSE	FALSE	FALSE	sG7UgE	7	150800408	0.669828	0.0135523	410385	OSA	TRUE	reported	textfile	7	150497496	0.00672642	1.99e-06	136016	Albumin	TRUE	reported	IsiICg	2	TRUE	0.000166197	22.6089
rs117229454	T	C	T	C	0.082325	0.0140271	0.014	0.018044	FALSE	FALSE	FALSE	sG7UgE	16	4512706	0.610853	0.027566	410385	OSA	TRUE	reported	textfile	16	4562707	0.0186202	9.81e-06	136016	Albumin	TRUE	reported	IsiICg	2	TRUE	0.000143695	19.5474
rs1260326	T	C	T	C	0.0436008	-0.00260788	0.3819	0.34962	FALSE	FALSE	FALSE	sG7UgE	2	27508073	0.732661	0.00763458	410385	OSA	TRUE	reported	textfile	2	27730940	0.0041756	1.6e-25	136016	Albumin	TRUE	reported	IsiICg	2	TRUE	0.000800965	109.03
rs12907928	A	G	A	G	-0.0288707	-0.00282851	0.2271	0.231399	FALSE	FALSE	FALSE	sG7UgE	15	77911866	0.743002	0.00862666	410385	OSA	TRUE	reported	textfile	15	78204208	0.0048655	2.96e-09	136016	Albumin	TRUE	reported	IsiICg	2	TRUE	0.000258795	35.2088
rs13108218	A	G	A	G	0.0305302	0.0127264	0.3774	0.321788	FALSE	FALSE	FALSE	sG7UgE	4	3442204	0.103272	0.00781145	410385	OSA	TRUE	reported	textfile	4	3443931	0.00416751	2.38e-13	136016	Albumin	TRUE	reported	IsiICg	2	TRUE	0.000394407	53.666
rs142385484	T	C	T	C	0.0482054	-0.00605906	0.1519	0.160941	FALSE	FALSE	FALSE	sG7UgE	19	49513502	0.542005	0.0099364	410385	OSA	TRUE	reported	textfile	19	50016759	0.0056818	2.17e-17	136016	Albumin	TRUE	reported	IsiICg	2	TRUE	0.000528933	71.9804
rs142493631	A	G	A	G	0.0688554	0.0157608	0.0389	0.0484476	FALSE	FALSE	FALSE	sG7UgE	2	49533138	0.353686	0.0169934	410385	OSA	TRUE	reported	textfile	2	49760276	0.0155773	9.86e-06	136016	Albumin	TRUE	reported	IsiICg	2	TRUE	0.000143627	19.5381
rs144064722	A	G	A	G	0.12888	0.0315072	0.9714	0.970314	FALSE	FALSE	FALSE	sG7UgE	4	72540456	0.143413	0.0215331	410385	OSA	TRUE	reported	textfile	4	73406173	0.0131548	1.16e-22	136016	Albumin	TRUE	reported	IsiICg	2	TRUE	0.000705186	95.9828
rs145135379	T	C	T	C	0.0468175	-0.00942398	0.0575	0.0479596	FALSE	FALSE	FALSE	sG7UgE	3	26102829	0.588933	0.0174395	410385	OSA	TRUE	reported	textfile	3	26144320	0.0103458	6.03e-06	136016	Albumin	TRUE	reported	IsiICg	2	TRUE	0.000150535	20.4779
rs149046229	A	G	A	G	0.0596117	-0.00625831	0.9652	0.951696	FALSE	FALSE	FALSE	sG7UgE	18	70008956	0.714126	0.0170843	410385	OSA	TRUE	reported	textfile	18	67676192	0.0132093	6.4e-06	136016	Albumin	TRUE	reported	IsiICg	2	TRUE	0.00014971	20.3657
rs1672981	T	C	T	C	-0.0686433	-0.0217359	0.0892	0.061881	FALSE	FALSE	FALSE	sG7UgE	19	35056147	0.150081	0.0151023	410385	OSA	TRUE	reported	textfile	19	35547051	0.0074224	2.29e-20	136016	Albumin	TRUE	reported	IsiICg	2	TRUE	0.000628412	85.5266
rs16860685	A	G	A	G	-0.0243444	0.00198749	0.1665	0.120439	FALSE	FALSE	FALSE	sG7UgE	1	23440151	0.858611	0.0111567	410385	OSA	TRUE	reported	textfile	1	23766644	0.00549337	9.35e-06	136016	Albumin	TRUE	reported	IsiICg	2	TRUE	0.000144367	19.6387
rs17209238	A	G	A	G	-0.0670407	0.0338681	0.059	0.00879223	FALSE	FALSE	FALSE	sG7UgE	6	32466508	0.387447	0.0391875	410385	OSA	TRUE	reported	textfile	6	32434285	0.0147859	5.79e-06	136016	Albumin	TRUE	reported	IsiICg	2	TRUE	0.000151122	20.5578
rs181112138	A	G	A	G	-0.0742074	-0.0374263	0.0232	0.017294	FALSE	FALSE	FALSE	sG7UgE	4	73255973	0.184501	0.0282032	410385	OSA	TRUE	reported	textfile	4	74121690	0.0144489	2.81e-07	136016	Albumin	TRUE	reported	IsiICg	2	TRUE	0.000193887	26.3765
rs185567543	A	T	A	T	0.370148	0.0433772	0.987	0.978287	FALSE	TRUE	FALSE	sG7UgE	4	74124284	0.0840795	0.0251099	410385	OSA	TRUE	reported	textfile	4	74990001	0.0256572	3.52e-47	136016	Albumin	TRUE	reported	IsiICg	2	TRUE	0.00152784	208.125
rs189232539	A	G	A	G	-0.0894907	0.123144	0.017	0.00864178	FALSE	FALSE	FALSE	sG7UgE	11	7900435	0.00207922	0.0399991	410385	OSA	TRUE	reported	textfile	11	7921982	0.0200463	8.04e-06	136016	Albumin	TRUE	reported	IsiICg	2	TRUE	0.000146499	19.9288
rs190966526	C	G	C	G	0.0691249	0.0168929	0.977	0.971589	FALSE	TRUE	FALSE	sG7UgE	5	92420193	0.445418	0.022138	410385	OSA	TRUE	reported	textfile	5	91755900	0.015466	7.84e-06	136016	Albumin	TRUE	reported	IsiICg	2	TRUE	0.000146846	19.976
rs192550173	A	G	A	G	0.140685	0.0371401	0.972	0.96327	FALSE	FALSE	FALSE	sG7UgE	4	73276456	0.0572611	0.0195339	410385	OSA	TRUE	reported	textfile	4	74142173	0.0147029	1.08e-21	136016	Albumin	TRUE	reported	IsiICg	2	TRUE	0.000672685	91.5562
rs205726	C	G	C	G	0.0258369	0.0172907	0.1542	0.119197	FALSE	TRUE	FALSE	sG7UgE	7	130939130	0.122899	0.011208	410385	OSA	TRUE	reported	textfile	7	130623889	0.00578355	7.92e-06	136016	Albumin	TRUE	reported	IsiICg	2	TRUE	0.000146703	19.9566
rs2126263	A	G	A	G	0.05502	0.00908409	0.8815	0.854135	FALSE	FALSE	FALSE	sG7UgE	8	9324101	0.378571	0.0103166	410385	OSA	TRUE	reported	textfile	8	9181611	0.00644812	1.43e-17	136016	Albumin	TRUE	reported	IsiICg	2	TRUE	0.000534999	72.8064
rs2239508	A	C	A	C	0.0198843	0.000266357	0.4378	0.441171	FALSE	FALSE	FALSE	sG7UgE	18	9845860	0.971036	0.00733594	410385	OSA	TRUE	reported	textfile	18	9845857	0.00404509	8.85e-07	136016	Albumin	TRUE	reported	IsiICg	2	TRUE	0.000177623	24.1635
rs232924	T	C	T	C	0.0212459	-0.000590633	0.6031	0.709489	FALSE	FALSE	FALSE	sG7UgE	12	112667098	0.941523	0.00805158	410385	OSA	TRUE	reported	textfile	12	113104903	0.00424969	5.75e-07	136016	Albumin	TRUE	reported	IsiICg	2	TRUE	0.000183725	24.9937
rs2691552	T	C	T	C	-0.0176087	-0.0021078	0.4868	0.577218	FALSE	FALSE	FALSE	sG7UgE	7	17884121	0.774373	0.00735293	410385	OSA	TRUE	reported	textfile	7	17923744	0.00397343	9.35e-06	136016	Albumin	TRUE	reported	IsiICg	2	TRUE	0.000144368	19.6389
rs320182	C	G	C	G	0.0185814	0.01166	0.6465	0.631482	FALSE	TRUE	FALSE	sG7UgE	9	102128803	0.121823	0.00753638	410385	OSA	TRUE	reported	textfile	9	104891085	0.00416199	8.02e-06	136016	Albumin	TRUE	reported	IsiICg	2	TRUE	0.000146521	19.9318
rs34170196	T	C	T	C	0.0218172	0.000180431	0.2649	0.22666	FALSE	FALSE	FALSE	sG7UgE	18	62498403	0.983411	0.00867743	410385	OSA	TRUE	reported	textfile	18	60165636	0.00466028	2.85e-06	136016	Albumin	TRUE	reported	IsiICg	2	TRUE	0.000161107	21.9163
rs34931250	T	C	T	C	0.040401	0.0184043	0.0663	0.065629	FALSE	FALSE	FALSE	sG7UgE	17	68883786	0.211724	0.0147372	410385	OSA	TRUE	reported	textfile	17	66879927	0.00892358	5.97e-06	136016	Albumin	TRUE	reported	IsiICg	2	TRUE	0.000150678	20.4974
rs34955778	T	C	T	C	-0.0183644	0.0084341	0.5729	0.560932	FALSE	FALSE	FALSE	sG7UgE	16	15045737	0.249227	0.0073198	410385	OSA	TRUE	reported	textfile	16	15139594	0.00405735	6.01e-06	136016	Albumin	TRUE	reported	IsiICg	2	TRUE	0.000150597	20.4864
rs35447532	A	G	A	G	-0.0213042	-0.00873169	0.291	0.243503	FALSE	FALSE	FALSE	sG7UgE	5	130294532	0.303609	0.00848787	410385	OSA	TRUE	reported	textfile	5	129630225	0.0047882	8.61e-06	136016	Albumin	TRUE	reported	IsiICg	2	TRUE	0.000145524	19.7961
rs3740688	T	G	T	G	0.0192127	-0.0065327	0.5598	0.532303	FALSE	FALSE	FALSE	sG7UgE	11	47358789	0.37091	0.00730097	410385	OSA	TRUE	reported	textfile	11	47380340	0.00398994	1.47e-06	136016	Albumin	TRUE	reported	IsiICg	2	TRUE	0.000170444	23.1868
rs3866874	T	C	T	C	0.0233355	0.00131068	0.7195	0.767082	FALSE	FALSE	FALSE	sG7UgE	5	142414623	0.878785	0.00859404	410385	OSA	TRUE	reported	textfile	5	141794188	0.00457176	3.32e-07	136016	Albumin	TRUE	reported	IsiICg	2	TRUE	0.000191511	26.0532
rs45512591	T	C	T	C	0.0263932	-0.00198904	0.7389	0.718752	FALSE	FALSE	FALSE	sG7UgE	16	16053407	0.805374	0.00807246	410385	OSA	TRUE	reported	textfile	16	16147264	0.00468474	1.76e-08	136016	Albumin	TRUE	reported	IsiICg	2	TRUE	0.000233303	31.7399
rs4657041	T	C	T	C	-0.0249	-0.00578549	0.4992	0.495954	FALSE	FALSE	FALSE	sG7UgE	1	161509069	0.425874	0.00726573	410385	OSA	TRUE	reported	textfile	1	161478859	0.00393234	2.42e-10	136016	Albumin	TRUE	reported	IsiICg	2	TRUE	0.000294699	40.095
rs4658132	A	C	A	C	-0.0192166	-0.00132949	0.4212	0.436434	FALSE	FALSE	FALSE	sG7UgE	1	89333385	0.856006	0.0073266	410385	OSA	TRUE	reported	textfile	1	89799068	0.00399561	1.51e-06	136016	Albumin	TRUE	reported	IsiICg	2	TRUE	0.00017003	23.1304
rs4982856	T	C	T	C	-0.0201719	-0.00455713	0.354	0.34265	FALSE	FALSE	FALSE	sG7UgE	14	24094003	0.552663	0.00767483	410385	OSA	TRUE	reported	textfile	14	24563212	0.00424617	2.03e-06	136016	Albumin	TRUE	reported	IsiICg	2	TRUE	0.000165895	22.5679
rs55707100	T	C	T	C	0.101384	0.00936921	0.0264	0.00528597	FALSE	FALSE	FALSE	sG7UgE	15	43528519	0.850093	0.0495725	410385	OSA	TRUE	reported	textfile	15	43820717	0.0143551	1.64e-12	136016	Albumin	TRUE	reported	IsiICg	2	TRUE	0.000366586	49.8791
rs56088566	T	G	T	G	0.0886703	-0.032262	0.0175	0.0144695	FALSE	FALSE	FALSE	sG7UgE	5	179457234	0.295381	0.0308317	410385	OSA	TRUE	reported	textfile	5	178884235	0.0178015	6.32e-07	136016	Albumin	TRUE	reported	IsiICg	2	TRUE	0.000182379	24.8106
rs59010081	A	G	A	G	-0.02357	0.00323434	0.4272	0.43353	FALSE	FALSE	FALSE	sG7UgE	7	150792412	0.662424	0.00740856	410385	OSA	TRUE	reported	textfile	7	150489500	0.00396768	2.84e-09	136016	Albumin	TRUE	reported	IsiICg	2	TRUE	0.000259382	35.2888
rs61753201	T	C	T	C	-0.0654837	-0.00991991	0.0357	0.0460969	FALSE	FALSE	FALSE	sG7UgE	12	6601957	0.567777	0.0173629	410385	OSA	TRUE	reported	textfile	12	6711123	0.0128247	3.29e-07	136016	Albumin	TRUE	reported	IsiICg	2	TRUE	0.000191646	26.0716
rs62162859	A	G	A	G	0.0809806	-0.000371653	0.0187	0.012675	FALSE	FALSE	FALSE	sG7UgE	2	85181636	0.990882	0.03252	410385	OSA	TRUE	reported	textfile	2	85408759	0.0171362	2.29e-06	136016	Albumin	TRUE	reported	IsiICg	2	TRUE	0.000164162	22.332
rs62370820	A	G	A	G	0.0289089	-0.0103086	0.1251	0.143923	FALSE	FALSE	FALSE	sG7UgE	5	124772689	0.32589	0.010493	410385	OSA	TRUE	reported	textfile	5	124108382	0.00636171	5.51e-06	136016	Albumin	TRUE	reported	IsiICg	2	TRUE	0.000151796	20.6495
rs6458252	T	C	T	C	0.0189545	-0.0067328	0.6681	0.658028	FALSE	FALSE	FALSE	sG7UgE	6	41978523	0.381107	0.00768709	410385	OSA	TRUE	reported	textfile	6	41946261	0.00424221	7.89e-06	136016	Albumin	TRUE	reported	IsiICg	2	TRUE	0.000146752	19.9633
rs6482126	T	C	T	C	0.0235498	0.01983	0.197	0.20455	FALSE	FALSE	FALSE	sG7UgE	10	18009506	0.0289634	0.00907971	410385	OSA	TRUE	reported	textfile	10	18298435	0.00517369	5.32e-06	136016	Albumin	TRUE	reported	IsiICg	2	TRUE	0.000152305	20.7188
rs6913103	A	G	A	G	-0.0186814	0.000634189	0.4365	0.415244	FALSE	FALSE	FALSE	sG7UgE	6	163727426	0.931517	0.00737974	410385	OSA	TRUE	reported	textfile	6	164148458	0.0041272	6e-06	136016	Albumin	TRUE	reported	IsiICg	2	TRUE	0.00015061	20.4882
rs75130744	C	G	C	G	-0.0347136	-0.00489419	0.0849	0.108206	FALSE	TRUE	FALSE	sG7UgE	12	25257807	0.675755	0.0117012	410385	OSA	TRUE	reported	textfile	12	25410741	0.00783206	9.33e-06	136016	Albumin	TRUE	reported	IsiICg	2	TRUE	0.000144409	19.6444
rs75702986	A	G	A	G	0.0321117	0.0182892	0.1867	0.206152	FALSE	FALSE	FALSE	sG7UgE	19	35075247	0.0433391	0.00905214	410385	OSA	TRUE	reported	textfile	19	35566151	0.00526198	1.04e-09	136016	Albumin	TRUE	reported	IsiICg	2	TRUE	0.000273727	37.2409
rs76234991	A	T	A	T	-0.0472557	-0.00261893	0.9588	0.968568	FALSE	TRUE	FALSE	sG7UgE	1	88655178	0.900747	0.0209988	410385	OSA	TRUE	reported	textfile	1	89120861	0.0104574	6.22e-06	136016	Albumin	TRUE	reported	IsiICg	2	TRUE	0.000150108	20.4199
rs76761236	T	C	T	C	0.0396999	0.022227	0.0746	0.0764224	FALSE	FALSE	FALSE	sG7UgE	11	122725489	0.105537	0.0137324	410385	OSA	TRUE	reported	textfile	11	122596197	0.00785865	4.38e-07	136016	Albumin	TRUE	reported	IsiICg	2	TRUE	0.000187591	25.5198
rs76839584	C	G	C	G	-0.0322119	0.0131576	0.1114	0.0706987	FALSE	TRUE	FALSE	sG7UgE	21	32471678	0.353115	0.0141698	410385	OSA	TRUE	reported	textfile	21	33843987	0.00683714	2.46e-06	136016	Albumin	TRUE	reported	IsiICg	2	TRUE	0.000163163	22.1961
rs77542162	A	G	A	G	0.105777	0.014294	0.9792	0.993173	FALSE	FALSE	FALSE	sG7UgE	17	69085137	0.747877	0.0444685	410385	OSA	TRUE	reported	textfile	17	67081278	0.0179039	3.46e-09	136016	Albumin	TRUE	reported	IsiICg	2	TRUE	0.000256557	34.9043
rs77688803	T	C	T	C	-0.0807089	0.0609486	0.9846	0.986755	FALSE	FALSE	FALSE	sG7UgE	1	224055122	0.0590704	0.0322878	410385	OSA	TRUE	reported	textfile	1	224242824	0.0178461	6.11e-06	136016	Albumin	TRUE	reported	IsiICg	2	TRUE	0.000150349	20.4526
rs77849807	A	G	A	G	-0.103723	0.024096	0.9804	0.974431	FALSE	FALSE	FALSE	sG7UgE	4	26151105	0.301308	0.023312	410385	OSA	TRUE	reported	textfile	4	26152727	0.0169219	8.82e-10	136016	Albumin	TRUE	reported	IsiICg	2	TRUE	0.000276148	37.5704
rs79328618	A	G	A	G	0.0317491	0.0182835	0.0886	0.0849392	FALSE	FALSE	FALSE	sG7UgE	3	132703154	0.162762	0.0130985	410385	OSA	TRUE	reported	textfile	3	132421998	0.00711739	8.17e-06	136016	Albumin	TRUE	reported	IsiICg	2	TRUE	0.000146274	19.8982
rs7934635	A	G	A	G	0.0202336	0.0219678	0.2773	0.242428	FALSE	FALSE	FALSE	sG7UgE	11	72529666	0.00952292	0.00847301	410385	OSA	TRUE	reported	textfile	11	72240710	0.00451584	7.44e-06	136016	Albumin	TRUE	reported	IsiICg	2	TRUE	0.000147576	20.0754
rs79443536	T	C	T	C	-0.103669	0.0219984	0.022	0.0114808	FALSE	FALSE	FALSE	sG7UgE	19	49720881	0.519359	0.0341413	410385	OSA	TRUE	reported	textfile	19	50224138	0.0159984	9.17e-11	136016	Albumin	TRUE	reported	IsiICg	2	TRUE	0.000308619	41.9894
rs900399	A	G	A	G	-0.0206165	-0.0178413	0.6206	0.684584	FALSE	FALSE	FALSE	sG7UgE	3	157080943	0.022671	0.00782878	410385	OSA	TRUE	reported	textfile	3	156798732	0.00416373	7.37e-07	136016	Albumin	TRUE	reported	IsiICg	2	TRUE	0.000180217	24.5165
rs9371950	A	G	A	G	-0.0207279	-0.000213035	0.7447	0.73071	FALSE	FALSE	FALSE	sG7UgE	6	150332986	0.97929	0.00820649	410385	OSA	TRUE	reported	textfile	6	150654122	0.00462935	7.55e-06	136016	Albumin	TRUE	reported	IsiICg	2	TRUE	0.000147372	20.0477
rs948518	C	G	C	G	0.0192713	-0.000817829	0.5965	0.629393	FALSE	TRUE	FALSE	sG7UgE	6	108845884	0.913576	0.00753558	410385	OSA	TRUE	reported	textfile	6	109167087	0.00406171	2.09e-06	136016	Albumin	TRUE	reported	IsiICg	2	TRUE	0.000165479	22.5111
rs9574655	A	G	A	G	0.0187875	0.00506986	0.4218	0.403395	FALSE	FALSE	FALSE	sG7UgE	13	80462649	0.493181	0.00739846	410385	OSA	TRUE	reported	textfile	13	81036784	0.00399886	2.62e-06	136016	Albumin	TRUE	reported	IsiICg	2	TRUE	0.000162258	22.0729
rs9892559	A	C	A	C	-0.0256205	-0.00414717	0.8284	0.847208	FALSE	FALSE	FALSE	sG7UgE	17	2164443	0.682081	0.0101243	410385	OSA	TRUE	reported	textfile	17	2067737	0.00537035	1.84e-06	136016	Albumin	TRUE	reported	IsiICg	2	TRUE	0.000167305	22.7596
rs111827930	A	G	A	G	-0.061	-0.0125441	0.2479	0.280988	FALSE	FALSE	FALSE	EVwGkr	13	50879800	0.12234	0.00811902	410385	OSA	TRUE	reported	textfile	13	51453936	0.0138	9.86e-06	14288	Oncostatin-M levels	TRUE	reported	ir79GV	2	TRUE	0.00136564	19.5362
rs114931601	A	G	A	G	0.1125	-0.00615785	0.9343	0.934029	FALSE	FALSE	FALSE	EVwGkr	3	26519878	0.675688	0.0147192	410385	OSA	TRUE	reported	textfile	3	26561369	0.0254	9.46e-06	14288	Oncostatin-M levels	TRUE	reported	ir79GV	2	TRUE	0.0013711	19.6145
rs116928468	A	G	A	G	-0.2566	-0.00177146	0.019	0.0616151	FALSE	FALSE	FALSE	EVwGkr	17	77182732	0.907581	0.0152593	410385	OSA	TRUE	reported	textfile	17	75178814	0.0536	1.69e-06	11770	Oncostatin-M levels	TRUE	reported	ir79GV	2	TRUE	0.0019434	22.9145
rs117867445	C	G	C	G	0.2926	0.026616	0.0172	0.00966165	FALSE	TRUE	FALSE	EVwGkr	9	134984662	0.478211	0.0375305	410385	OSA	TRUE	reported	textfile	9	137876508	0.0621	2.46e-06	10471	Oncostatin-M levels	TRUE	reported	ir79GV	2	TRUE	0.00211572	22.1964
rs200034863	A	G	A	G	0.3067	0.0489075	0.9871	0.992925	FALSE	FALSE	FALSE	EVwGkr	2	148385877	0.261133	0.043523	410385	OSA	TRUE	reported	textfile	2	149143446	0.0678	6.08e-06	11273	Oncostatin-M levels	TRUE	reported	ir79GV	2	TRUE	0.00181193	20.4593
rs2285179	A	G	A	G	-0.0663	-0.0209448	0.5586	0.560967	FALSE	FALSE	FALSE	EVwGkr	22	37815947	0.00427711	0.00733112	410385	OSA	TRUE	reported	textfile	22	38211954	0.0122	5.5e-08	14288	Oncostatin-M levels	TRUE	reported	ir79GV	2	TRUE	0.00206271	29.5289
rs2511241	T	C	T	C	0.177	0.0230144	0.9163	0.922488	FALSE	FALSE	FALSE	EVwGkr	11	73234296	0.0925358	0.0136814	410385	OSA	TRUE	reported	textfile	11	72945341	0.0236	6.38e-14	13668	Oncostatin-M levels	TRUE	reported	ir79GV	2	TRUE	0.00409858	56.2418
rs28444486	A	G	A	G	0.0636	-0.00126865	0.7378	0.747297	FALSE	FALSE	FALSE	EVwGkr	22	48835728	0.879324	0.00835594	410385	OSA	TRUE	reported	textfile	22	49231540	0.0136	2.92e-06	14735	Oncostatin-M levels	TRUE	reported	ir79GV	2	TRUE	0.00148198	21.8664
rs3859189	A	G	A	G	0.1101	-0.00538967	0.5367	0.558745	FALSE	FALSE	FALSE	EVwGkr	17	39980780	0.461863	0.00732509	410385	OSA	TRUE	reported	textfile	17	38137033	0.0117	4.95e-21	14729	Oncostatin-M levels	TRUE	reported	ir79GV	2	TRUE	0.00597622	88.5409
rs4598859	A	G	A	G	-0.0534	0.00435909	0.494	0.40652	FALSE	FALSE	FALSE	EVwGkr	15	94022766	0.556338	0.00740979	410385	OSA	TRUE	reported	textfile	15	94565995	0.0118	6.03e-06	14727	Oncostatin-M levels	TRUE	reported	ir79GV	2	TRUE	0.00138868	20.4767
rs4818145	A	G	A	G	0.0619	-0.0115287	0.7439	0.839762	FALSE	FALSE	FALSE	EVwGkr	21	40633781	0.245502	0.00992704	410385	OSA	TRUE	reported	textfile	21	42005707	0.0138	7.27e-06	14288	Oncostatin-M levels	TRUE	reported	ir79GV	2	TRUE	0.00140618	20.117
rs4823082	C	G	C	G	-0.159	-0.00239337	0.0363	0.0341719	FALSE	TRUE	FALSE	EVwGkr	22	30204116	0.904683	0.0199867	410385	OSA	TRUE	reported	textfile	22	30600105	0.0346	4.32e-06	14724	Oncostatin-M levels	TRUE	reported	ir79GV	2	TRUE	0.00143217	21.1146
rs559651	T	C	T	C	-0.0594	-0.0126813	0.6496	0.624528	FALSE	FALSE	FALSE	EVwGkr	8	41697848	0.0918946	0.00752385	410385	OSA	TRUE	reported	textfile	8	41555366	0.0125	2.01e-06	14715	Oncostatin-M levels	TRUE	reported	ir79GV	2	TRUE	0.00153224	22.5784
rs61897429	A	G	A	G	-0.0847	-0.00736327	0.139	0.140592	FALSE	FALSE	FALSE	EVwGkr	11	47403313	0.48069	0.0104415	410385	OSA	TRUE	reported	textfile	11	47424864	0.017	6.28e-07	14735	Oncostatin-M levels	TRUE	reported	ir79GV	2	TRUE	0.00168185	24.8205
rs653178	T	C	T	C	-0.0728	-0.00596617	0.5224	0.585086	FALSE	FALSE	FALSE	EVwGkr	12	111569952	0.418912	0.00738105	410385	OSA	TRUE	reported	textfile	12	112007756	0.0132	3.48e-08	11785	Oncostatin-M levels	TRUE	reported	ir79GV	2	TRUE	0.00257434	30.4117
rs6932879	T	C	T	C	-0.162	-0.0108844	0.0307	0.0490531	FALSE	FALSE	FALSE	EVwGkr	6	161835919	0.522005	0.0170001	410385	OSA	TRUE	reported	textfile	6	162256951	0.0356	5.35e-06	14728	Oncostatin-M levels	TRUE	reported	ir79GV	2	TRUE	0.00140403	20.7048
rs7007281	A	T	A	T	0.1155	0.0219125	0.9154	0.934034	FALSE	TRUE	FALSE	EVwGkr	8	2764321	0.135986	0.0146974	410385	OSA	TRUE	reported	textfile	8	2621859	0.0243	2e-06	11775	Oncostatin-M levels	TRUE	reported	ir79GV	2	TRUE	0.00191495	22.588
rs7102957	T	C	T	C	-0.0803	-0.00409446	0.8631	0.805022	FALSE	FALSE	FALSE	EVwGkr	11	102463421	0.658032	0.00925027	410385	OSA	TRUE	reported	textfile	11	102334152	0.0173	3.46e-06	14288	Oncostatin-M levels	TRUE	reported	ir79GV	2	TRUE	0.00150561	21.5416
rs76036744	T	C	T	C	0.1893	0.0578487	0.9776	0.992053	FALSE	FALSE	FALSE	EVwGkr	15	81924526	0.16177	0.0413457	410385	OSA	TRUE	reported	textfile	15	82216867	0.0419	6.25e-06	14248	Oncostatin-M levels	TRUE	reported	ir79GV	2	TRUE	0.00143053	20.4086
rs76275710	A	G	A	G	0.2665	0.00477635	0.0176	0.028244	FALSE	FALSE	FALSE	EVwGkr	10	29743204	0.826664	0.0218115	410385	OSA	TRUE	reported	textfile	10	30032133	0.0525	3.85e-07	14735	Oncostatin-M levels	TRUE	reported	ir79GV	2	TRUE	0.00174569	25.7642
rs7714366	A	G	A	G	0.0619	0.00438359	0.7535	0.728701	FALSE	FALSE	FALSE	EVwGkr	5	170440333	0.592146	0.0081825	410385	OSA	TRUE	reported	textfile	5	169867337	0.0137	6.24e-06	14734	Oncostatin-M levels	TRUE	reported	ir79GV	2	TRUE	0.00138362	20.4118
rs80303768	A	G	A	G	-0.152	-0.00245303	0.0371	0.0122049	FALSE	FALSE	FALSE	EVwGkr	21	41222751	0.941534	0.0334465	410385	OSA	TRUE	reported	textfile	21	42594678	0.0327	3.35e-06	14722	Oncostatin-M levels	TRUE	reported	ir79GV	2	TRUE	0.00146551	21.6039
rs9264931	T	C	T	C	-0.1048	0.036786	0.8812	0.938936	FALSE	FALSE	FALSE	EVwGkr	6	31306419	0.0154394	0.0151889	410385	OSA	TRUE	reported	textfile	6	31274196	0.0191	4.09e-08	14736	Oncostatin-M levels	TRUE	reported	ir79GV	2	TRUE	0.00203887	30.1021

## Sheet: TableS4
exposure	outcome	nsnp	b_MR Egger	se_MR Egger	pval_MR Egger	estimate_MR Egger	b_Weighted median	se_Weighted median	pval_Weighted median	estimate_Weighted median	b_Inverse variance weighted	se_Inverse variance weighted	pval_Inverse variance weighted	estimate_Inverse variance weighted	b_Weighted mode	se_Weighted mode	pval_Weighted mode	estimate_Weighted mode	b_Simple mode	se_Simple mode	pval_Simple mode	estimate_Simple mode	correct_causal_direction	steiger_pval	Value_Power	F	R2	Q_Inverse variance weighted	Q_df_Inverse variance weighted	Q_pval_Inverse variance weighted	egger_intercept	se	pval	outliers	global_test_p
body mass index	OSA	509	0.590626	0.0847944	1.02073e-11	1.81 (1.53-2.13)	0.615971	0.0408953	2.87354e-51	1.85 (1.71-2.01)	0.645609	0.0286911	3.96108e-112	1.91 (1.80-2.02)	0.498149	0.134208	0.000228571	1.65 (1.27-2.14)	0.642177	0.173662	0.000241119	1.90 (1.35-2.67)	TRUE	0	18390.4	67.9947	0.0428882	759.3	508	2.88781e-12	0.000919192	0.00133386	0.491063	rs10197031, rs11218510, rs1421334, rs2907948, rs35867081, rs570463, rs57989773, rs650198, rs73213484, rs930295	<0.001
Lymphocyte count	OSA	441	-0.000734555	0.0428822	0.986341	1.00 (0.92-1.09)	0.0270649	0.0307222	0.37834	1.03 (0.97-1.09)	0.0177701	0.020747	0.391714	1.02 (0.98-1.06)	-0.00665373	0.0491974	0.89248	0.99 (0.90-1.09)	0.00435216	0.090931	0.961848	1.00 (0.84-1.20)	TRUE	0	40826.6	107.757	0.0904802	607.27	440	1.96996e-07	0.000507678	0.00102935	0.622117	rs1260326, rs17229044, rs1893592, rs251398, rs2710804, rs3848132, rs4129560, rs4805881, rs55982282, rs6063965, rs6554158, rs72835315, rs78481730	<0.001
Neutrophils count	OSA	385	-0.052137	0.0506727	0.304178	0.95 (0.86-1.05)	0.0269205	0.0350854	0.442912	1.03 (0.96-1.10)	-0.00503379	0.0243018	0.835903	0.99 (0.95-1.04)	0.0954765	0.0758122	0.208657	1.10 (0.95-1.28)	0.143866	0.105503	0.173486	1.15 (0.94-1.42)	TRUE	0	33792.6	102.668	0.0760769	627.745	384	5.03437e-14	0.00124543	0.00117573	0.290141	rs2494748, rs33951980, rs35734242, rs55874505, rs7803075, rs7934719	<0.001
Eukaryotic translation initiation factor 4E-binding protein 1 levels	OSA	18	0.00132148	0.0848693	0.987769	1.00 (0.85-1.18)	0.00209898	0.0373134	0.955141	1.00 (0.93-1.08)	0.00158245	0.026019	0.951503	1.00 (0.95-1.05)	-0.010987	0.0479566	0.821523	0.99 (0.90-1.09)	-0.0252901	0.0624572	0.690587	0.98 (0.86-1.10)	TRUE	4.55869e-104	15957.6	28.746	0.0374267	24.7595	17	0.100224	2.60634e-05	0.00783531	0.997387		0.095
Adenosine Deaminase levels	OSA	24	-0.00613057	0.0198481	0.760323	0.99 (0.96-1.03)	-0.0142803	0.0184626	0.439243	0.99 (0.95-1.02)	0.00640185	0.0138931	0.644946	1.01 (0.98-1.03)	-0.00839781	0.0160243	0.605246	0.99 (0.96-1.02)	-0.00672042	0.0502361	0.894743	0.99 (0.90-1.10)	TRUE	0	68857.1	90.02	0.143677	28.8514	23	0.185286	0.00342648	0.00337261	0.320687		0.207
Artemin levels	OSA	29	-0.0073144	0.0495589	0.883763	0.99 (0.90-1.09)	0.0267509	0.030636	0.382562	1.03 (0.97-1.09)	0.028926	0.02112	0.170812	1.03 (0.99-1.07)	0.0134393	0.0523783	0.799378	1.01 (0.91-1.12)	0.0356704	0.0598101	0.555704	1.04 (0.92-1.17)	TRUE	1.33638e-130	24672.8	21.6282	0.0567093	33.1332	28	0.230874	0.00403952	0.00488694	0.415712	rs62277657	0.04
Axin-1 levels	OSA	12	0.0979175	0.100992	0.355134	1.10 (0.90-1.34)	0.00931447	0.0463839	0.840845	1.01 (0.92-1.11)	0.0121983	0.0347778	0.725776	1.01 (0.95-1.08)	0.0157847	0.0736987	0.834326	1.02 (0.88-1.17)	0.0343608	0.07357	0.64958	1.03 (0.90-1.20)	TRUE	1.05411e-55	9757.59	22.1266	0.0232221	8.42794	11	0.674534	-0.00801059	0.00886064	0.387222		0.691
beta-nerve growth factor levels	OSA	33	-0.00521499	0.0568689	0.927525	0.99 (0.89-1.11)	-0.0428214	0.0355702	0.228644	0.96 (0.89-1.03)	-0.0343791	0.0230552	0.13592	0.97 (0.92-1.01)	-0.0669274	0.0602528	0.274941	0.94 (0.83-1.05)	-0.027291	0.0656454	0.68038	0.97 (0.86-1.11)	TRUE	1.10708e-155	23775.1	22.9758	0.0547589	34.3868	32	0.354131	-0.00311139	0.0054925	0.575146		0.348
Caspase 8 levels	OSA	22	0.0210339	0.044109	0.63863	1.02 (0.94-1.11)	-0.00463894	0.0341693	0.892008	1.00 (0.93-1.06)	0.0182216	0.023776	0.443448	1.02 (0.97-1.07)	-0.00804519	0.0419289	0.849682	0.99 (0.91-1.08)	-0.043067	0.0628741	0.500853	0.96 (0.85-1.08)	TRUE	1.7226e-123	18695.4	26.798	0.0435685	16.2475	21	0.755585	-0.000358224	0.00473231	0.940412		0.787
Eotaxin levels	OSA	27	0.00719797	0.0404889	0.860331	1.01 (0.93-1.09)	0.0279509	0.02806	0.319197	1.03 (0.97-1.09)	0.0496702	0.0196821	0.0116152	1.05 (1.01-1.09)	0.0370264	0.0289286	0.211876	1.04 (0.98-1.10)	0.097235	0.050792	0.0666382	1.10 (1.00-1.22)	TRUE	1.08537e-191	29471.7	35.1955	0.0670008	31.6169	26	0.206092	0.00586083	0.0047356	0.227358		0.236
C-C motif chemokine 19 levels	OSA	36	-0.00967643	0.0289054	0.739861	0.99 (0.94-1.05)	-0.0196743	0.0234617	0.401712	0.98 (0.94-1.03)	-0.0205239	0.0153939	0.182449	0.98 (0.95-1.01)	-0.0220483	0.0214155	0.310284	0.98 (0.94-1.02)	0.00998741	0.0493972	0.840942	1.01 (0.92-1.11)	TRUE	5.98153e-257	39898.1	34.9681	0.0886046	47.9238	35	0.0714775	-0.00176049	0.00364272	0.631987		0.093
C-C motif chemokine 20 levels	OSA	33	-0.0480841	0.0638665	0.457199	0.95 (0.84-1.08)	-1.92473e-05	0.0317045	0.999516	1.00 (0.94-1.06)	-0.0216348	0.021693	0.318612	0.98 (0.94-1.02)	0.00600636	0.0592532	0.919891	1.01 (0.90-1.13)	0.00200846	0.0622937	0.974479	1.00 (0.89-1.13)	TRUE	7.67072e-164	24845.6	24.3193	0.0570839	38.1129	32	0.211144	0.00243333	0.00544593	0.658114		0.211
C-C motif chemokine 23 levels	OSA	31	-0.0119813	0.0227001	0.601647	0.99 (0.95-1.03)	-0.00797452	0.0202657	0.693952	0.99 (0.95-1.03)	-0.0177205	0.0158149	0.262503	0.98 (0.95-1.01)	-0.00705674	0.0208802	0.737745	0.99 (0.95-1.03)	0.0123278	0.0461468	0.791187	1.01 (0.92-1.11)	TRUE	0	54572.3	57.0313	0.117369	25.1037	30	0.719978	-0.00110301	0.00312969	0.727062		0.775
C-C motif chemokine 25 levels	OSA	31	-0.0184543	0.0206695	0.379298	0.98 (0.94-1.02)	0.0161792	0.0186829	0.386495	1.02 (0.98-1.05)	0.0101321	0.0133318	0.447257	1.01 (0.98-1.04)	0.00665252	0.0167147	0.693445	1.01 (0.97-1.04)	0.00665252	0.0401725	0.869583	1.01 (0.93-1.09)	TRUE	0	67558.7	65.4224	0.141351	31.8967	30	0.372348	0.00500212	0.00276389	0.0807003	rs142015555	0.039
C-C motif chemokine 28 levels	OSA	36	-0.00614497	0.0507021	0.904248	0.99 (0.90-1.10)	0.0355358	0.0320289	0.267218	1.04 (0.97-1.10)	0.0311674	0.0218992	0.154672	1.03 (0.99-1.08)	0.0267558	0.0568824	0.641008	1.03 (0.92-1.15)	0.0248794	0.0640878	0.700213	1.03 (0.90-1.16)	TRUE	2.47192e-172	26888.4	23.0718	0.0614889	40.8052	35	0.230387	0.00372031	0.00446644	0.410688		0.233
C-C motif chemokine 4 levels	OSA	30	-0.00640839	0.0225207	0.778078	0.99 (0.95-1.04)	-0.0120491	0.0208728	0.563761	0.99 (0.95-1.03)	-0.0136901	0.0158169	0.386744	0.99 (0.96-1.02)	-0.0059293	0.0146691	0.689028	0.99 (0.97-1.02)	-0.0517895	0.0417198	0.224419	0.95 (0.87-1.03)	TRUE	0	70859.5	72.3268	0.14724	47.7822	29	0.0154807	-0.00191144	0.0041506	0.6487		0.056
Natural killer cell receptor 2B4 levels	OSA	33	-0.100523	0.0332252	0.00495692	0.90 (0.85-0.97)	-0.0439156	0.0251873	0.0812358	0.96 (0.91-1.01)	-0.0112794	0.0171654	0.511116	0.99 (0.96-1.02)	-0.0347384	0.0309272	0.269695	0.97 (0.91-1.03)	-0.0234127	0.0454731	0.610183	0.98 (0.89-1.07)	TRUE	2.95266e-235	36083.6	34.1481	0.080818	38.5746	32	0.19667	0.0115962	0.00369642	0.00372418		0.197
CD40L receptor levels	OSA	23	-0.0388124	0.0223813	0.0975498	0.96 (0.92-1.01)	-0.0335907	0.018624	0.0712913	0.97 (0.93-1.00)	-0.0144222	0.0155619	0.354052	0.99 (0.96-1.02)	-0.0327108	0.0199226	0.114831	0.97 (0.93-1.01)	0.0381415	0.050073	0.454317	1.04 (0.94-1.15)	TRUE	0	47466.2	66.6722	0.10367	21.5863	22	0.484802	0.00461399	0.00304298	0.14436		0.421
T-cell surface glycoprotein CD5 levels	OSA	29	0.0620634	0.0537249	0.258127	1.06 (0.96-1.18)	0.0265851	0.0282531	0.346725	1.03 (0.97-1.09)	0.0334825	0.019982	0.0938098	1.03 (0.99-1.08)	0.0146492	0.0330801	0.661283	1.01 (0.95-1.08)	0.00427915	0.0423044	0.920151	1.00 (0.92-1.09)	TRUE	1.56293e-194	29609.1	31.6669	0.0672922	33.144	28	0.230481	-0.00315107	0.00540379	0.56465		0.282
T-cell surface glycoprotein CD6 isoform levels	OSA	25	-0.0206406	0.0211746	0.339811	0.98 (0.94-1.02)	-0.00120331	0.0169648	0.943454	1.00 (0.97-1.03)	0.00830217	0.0136222	0.542221	1.01 (0.98-1.04)	-0.000957328	0.0170075	0.955578	1.00 (0.97-1.03)	0.00087797	0.0390313	0.98224	1.00 (0.93-1.08)	TRUE	0	75510.3	92.798	0.155403	31.176	24	0.148772	0.00705974	0.00370793	0.0695004		0.208
CUB domain-containing protein 1 levels	OSA	35	0.0795881	0.0297994	0.0116561	1.08 (1.02-1.15)	0.0304381	0.0251422	0.226034	1.03 (0.98-1.08)	0.0275519	0.0182325	0.130751	1.03 (0.99-1.07)	0.0815839	0.026762	0.00443097	1.09 (1.03-1.14)	0.00150939	0.0522098	0.977105	1.00 (0.90-1.11)	TRUE	1.53081e-289	45903	40.2339	0.100599	49.3411	34	0.0431509	-0.00767195	0.00357353	0.0392451	NA	0.01
Macrophage colony-stimulating factor 1 levels	OSA	27	-0.0261453	0.0510817	0.61326	0.97 (0.88-1.08)	-0.00776399	0.0326124	0.811828	0.99 (0.93-1.06)	0.0339031	0.0215295	0.11532	1.03 (0.99-1.08)	-0.00836346	0.0405195	0.838082	0.99 (0.92-1.07)	-0.00459043	0.0621543	0.941691	1.00 (0.88-1.12)	TRUE	7.87001e-156	23684.5	28.3166	0.0545617	31.4036	26	0.213579	0.00684646	0.00518126	0.198338		0.221
Cystatin D levels	OSA	47	-0.013798	0.024246	0.572131	0.99 (0.94-1.03)	0.00275156	0.0192078	0.886091	1.00 (0.97-1.04)	0.0001296	0.0152953	0.993239	1.00 (0.97-1.03)	-0.00485473	0.0196136	0.805608	1.00 (0.96-1.03)	-0.00300244	0.0480815	0.950479	1.00 (0.91-1.10)	TRUE	0	81339.7	50.7907	0.165415	66.7246	46	0.024489	0.0020957	0.00282157	0.461498	NA	0.031
Fractalkine levels	OSA	31	0.0132483	0.0672623	0.845229	1.01 (0.89-1.16)	0.0196686	0.0317046	0.535014	1.02 (0.96-1.09)	-3.89725e-05	0.0225822	0.998623	1.00 (0.96-1.05)	0.0307248	0.0640311	0.63482	1.03 (0.91-1.17)	0.0325286	0.066886	0.630267	1.03 (0.91-1.18)	TRUE	2.91356e-157	23836.9	24.7216	0.0548936	37.3773	30	0.166401	-0.00127568	0.00597101	0.832319		0.177
C-X-C motif chemokine 1 levels	OSA	23	0.046374	0.0316353	0.157492	1.05 (0.98-1.11)	0.035261	0.0262158	0.178616	1.04 (0.98-1.09)	0.0174159	0.0199648	0.383031	1.02 (0.98-1.06)	0.0361326	0.0259979	0.178486	1.04 (0.99-1.09)	0.0283579	0.0469692	0.552182	1.03 (0.94-1.13)	TRUE	1.43808e-204	30495.3	43.3774	0.069167	10.9157	22	0.975931	-0.0047252	0.00400424	0.251176		0.964
C-X-C motif chemokine 10 levels	OSA	31	-0.00507222	0.0437005	0.908399	0.99 (0.91-1.08)	0.0252253	0.0291305	0.386523	1.03 (0.97-1.09)	-0.00198456	0.0199542	0.920776	1.00 (0.96-1.04)	0.0326659	0.0340826	0.345504	1.03 (0.97-1.10)	0.0375639	0.0434606	0.39427	1.04 (0.95-1.13)	TRUE	3.36473e-194	29085.6	30.3433	0.0661812	43.6233	30	0.051573	0.000366884	0.00430221	0.932626	rs143796249, rs150519056	<0.001
C-X-C motif chemokine 11 levels	OSA	37	-0.0269264	0.0596599	0.654535	0.97 (0.87-1.09)	-0.0337768	0.0302593	0.264317	0.97 (0.91-1.03)	-0.0289655	0.0239994	0.227461	0.97 (0.93-1.02)	-0.0177421	0.0391689	0.653293	0.98 (0.91-1.06)	0.040941	0.0595432	0.496121	1.04 (0.93-1.17)	TRUE	2.70728e-233	36149.1	30.3533	0.0809527	55.2821	36	0.0209055	-0.000233499	0.00623748	0.970351	NA	0.024
C-X-C motif chemokine 5 levels	OSA	21	-0.00205021	0.0307474	0.947534	1.00 (0.94-1.06)	-0.0152354	0.0202086	0.450904	0.98 (0.95-1.02)	-0.00838974	0.0158734	0.597125	0.99 (0.96-1.02)	-0.0170426	0.0191959	0.385187	0.98 (0.95-1.02)	-0.02635	0.0414251	0.531932	0.97 (0.90-1.06)	TRUE	0	47055.9	72.3133	0.102866	29.3933	20	0.0802993	-0.00107976	0.00402004	0.791136		0.121
C-X-C motif chemokine 6 levels	OSA	22	0.0162411	0.0237462	0.501858	1.02 (0.97-1.06)	0.00855539	0.0186643	0.646677	1.01 (0.97-1.05)	0.00898129	0.0156671	0.56647	1.01 (0.98-1.04)	0.00903612	0.0194759	0.647446	1.01 (0.97-1.05)	0.01743	0.0492709	0.727048	1.02 (0.92-1.12)	TRUE	0	49886.4	73.2635	0.108383	19.2303	21	0.570371	-0.00145215	0.00356935	0.688448		0.692
GCST90274784.csv	OSA	35	-0.0412451	0.0434632	0.349536	0.96 (0.88-1.04)	-0.0380311	0.03039	0.210777	0.96 (0.91-1.02)	-0.0279363	0.0201309	0.165219	0.97 (0.93-1.01)	-0.0121561	0.0407938	0.767526	0.99 (0.91-1.07)	-0.0680735	0.0543193	0.21868	0.93 (0.84-1.04)	TRUE	1.74801e-195	29752.9	26.6614	0.067597	32.5949	34	0.536476	0.00132924	0.00384725	0.731908		0.57
GCST90274785.csv	OSA	28	0.0203986	0.0449277	0.653573	1.02 (0.93-1.11)	-0.0321007	0.0297471	0.280534	0.97 (0.91-1.03)	-0.0296327	0.0195836	0.130244	0.97 (0.93-1.01)	-0.0407602	0.0316864	0.209239	0.96 (0.90-1.02)	-0.0600225	0.0527264	0.264964	0.94 (0.85-1.04)	TRUE	1.59687e-210	31425.1	36.3764	0.071126	30.6102	27	0.287444	-0.00531073	0.00423625	0.221129		0.325
GCST90274786.csv	OSA	25	-0.0123778	0.0537843	0.820019	0.99 (0.89-1.10)	-0.0211573	0.0343303	0.537705	0.98 (0.92-1.05)	-0.00725521	0.021443	0.7351	0.99 (0.95-1.04)	-0.0134812	0.043748	0.760622	0.99 (0.91-1.07)	-0.0134812	0.0630019	0.83237	0.99 (0.87-1.12)	TRUE	9.58103e-146	22272.9	28.7816	0.051477	35.4984	24	0.0613447	0.00061447	0.00560505	0.913655		0.053
GCST90274787.csv	OSA	31	0.00136641	0.0661351	0.983658	1.00 (0.88-1.14)	-0.00685248	0.0312328	0.826338	0.99 (0.93-1.06)	0.00937706	0.026519	0.72364	1.01 (0.96-1.06)	-0.0248503	0.0396007	0.535065	0.98 (0.90-1.05)	-0.0161822	0.0782751	0.837613	0.98 (0.84-1.15)	TRUE	2.75524e-182	27623.1	29.3023	0.0630631	51.6105	30	0.00838677	0.000958292	0.00722413	0.895385	rs117398067	<0.001
GCST90274788.csv	OSA	25	0.0270644	0.0550833	0.627845	1.03 (0.92-1.14)	-0.0194767	0.0326454	0.550766	0.98 (0.92-1.05)	-0.0168299	0.02096	0.422002	0.98 (0.94-1.02)	-0.00353074	0.0444694	0.937375	1.00 (0.91-1.09)	-0.0297658	0.0592421	0.619935	0.97 (0.86-1.09)	TRUE	8.01168e-174	25910.5	34.12	0.0593854	32.7169	24	0.110189	-0.00478166	0.00537007	0.382456		0.086
GCST90274789.csv	OSA	27	0.120389	0.0615109	0.0615781	1.13 (1.00-1.27)	0.0437645	0.0344332	0.20373	1.04 (0.98-1.12)	0.0193652	0.0232768	0.405436	1.02 (0.97-1.07)	0.0644622	0.0524985	0.230491	1.07 (0.96-1.18)	-0.0455166	0.0705975	0.524748	0.96 (0.83-1.10)	TRUE	3.99866e-138	21541.4	24.8989	0.0498705	34.3452	26	0.126551	-0.00961567	0.00532104	0.0827968		0.131
GCST90274790.csv	OSA	34	0.0151641	0.0186785	0.422878	1.02 (0.98-1.05)	-0.00387266	0.0161398	0.810373	1.00 (0.97-1.03)	0.0202745	0.0117662	0.0848677	1.02 (1.00-1.04)	-0.00557955	0.0150593	0.713374	0.99 (0.97-1.02)	0.00356057	0.0458554	0.938577	1.00 (0.92-1.10)	TRUE	0	81433.7	59.6152	0.165575	35.8655	33	0.335564	0.00119949	0.00327234	0.716365		0.258
GCST90274791.csv	OSA	46	-0.0579205	0.0317087	0.0745425	0.94 (0.89-1.00)	-0.0486946	0.0234956	0.038219	0.95 (0.91-1.00)	-0.0300314	0.0154695	0.0522189	0.97 (0.94-1.00)	-0.0615085	0.0280034	0.0332523	0.94 (0.89-0.99)	0.0153972	0.0518376	0.767813	1.02 (0.92-1.12)	TRUE	0	54359.9	35.9436	0.116965	61.6304	45	0.0502282	0.00351111	0.00327995	0.290242	NA	0.048
GCST90274792.csv	OSA	21	-0.0246542	0.0385336	0.529937	0.98 (0.90-1.05)	-0.0310455	0.0310186	0.316892	0.97 (0.91-1.03)	-0.0346819	0.0215366	0.107317	0.97 (0.93-1.01)	-0.047825	0.0308041	0.136212	0.95 (0.90-1.01)	-0.0941946	0.0597327	0.130497	0.91 (0.81-1.02)	TRUE	3.18534e-181	26432.8	42.2716	0.0605099	20.2472	20	0.442562	-0.00165478	0.00520056	0.75381		0.48
GCST90274793.csv	OSA	31	-0.0162021	0.0620501	0.795851	0.98 (0.87-1.11)	0.0215619	0.0343655	0.530378	1.02 (0.96-1.09)	0.0229115	0.0239027	0.337795	1.02 (0.98-1.07)	0.0217518	0.0521717	0.6797	1.02 (0.92-1.13)	0.0113467	0.0601283	0.851593	1.01 (0.90-1.14)	TRUE	2.53453e-161	25174.8	25.3944	0.0577965	41.5852	30	0.0776313	0.00438897	0.00619185	0.48409		0.08
GCST90274794.csv	OSA	19	0.0078576	0.0510801	0.879556	1.01 (0.91-1.11)	0.0278268	0.0372678	0.455263	1.03 (0.96-1.11)	-0.0287358	0.0251055	0.252374	0.97 (0.93-1.02)	0.0375214	0.0552128	0.505417	1.04 (0.93-1.16)	0.0422101	0.0562466	0.462683	1.04 (0.93-1.16)	TRUE	5.11158e-91	17609.6	22.3352	0.0411421	22.037	18	0.230346	-0.00480166	0.00560699	0.403704		0.223
GCST90274795.csv	OSA	30	-0.0726657	0.0457175	0.123188	0.93 (0.85-1.02)	-0.0158954	0.0310792	0.609037	0.98 (0.93-1.05)	-0.00147753	0.0196699	0.940122	1.00 (0.96-1.04)	-0.0461568	0.0463323	0.327387	0.95 (0.87-1.05)	-0.0312837	0.0684147	0.650887	0.97 (0.85-1.11)	TRUE	5.58135e-163	24504	26.783	0.0563432	39.012	29	0.101435	0.00832876	0.00468809	0.0865054		0.098
GCST90274796.csv	OSA	19	0.0552694	0.0470246	0.256063	1.06 (0.96-1.16)	0.0359472	0.0325735	0.269779	1.04 (0.97-1.10)	0.0213585	0.0229966	0.35301	1.02 (0.98-1.07)	0.0447421	0.0383544	0.258618	1.05 (0.97-1.13)	0.063126	0.0511548	0.233066	1.07 (0.96-1.18)	TRUE	5.96575e-84	15629.5	21.4384	0.0366855	22.7889	18	0.198831	-0.00434293	0.0050133	0.398398		0.239
GCST90274797.csv	OSA	25	0.0169992	0.0207894	0.421928	1.02 (0.98-1.06)	-0.00403843	0.0163101	0.804441	1.00 (0.96-1.03)	-0.00487904	0.0134826	0.717444	1.00 (0.97-1.02)	-0.00254605	0.0156642	0.872242	1.00 (0.97-1.03)	-0.00464189	0.0437529	0.91639	1.00 (0.91-1.08)	TRUE	0	58703.6	75.2665	0.125142	29.779	24	0.192184	-0.00513607	0.00346141	0.151435	rs1605333, rs9685374	0.006
GCST90274798.csv	OSA	36	0.0117944	0.0193007	0.545205	1.01 (0.97-1.05)	-0.00426349	0.0154219	0.782198	1.00 (0.97-1.03)	-0.00603196	0.011225	0.591012	0.99 (0.97-1.02)	0.00133746	0.0141212	0.925083	1.00 (0.97-1.03)	0.0188866	0.0357138	0.600259	1.02 (0.95-1.09)	TRUE	0	113110	83.8861	0.216065	43.6221	35	0.150429	-0.0035138	0.0029071	0.235119		0.209
GCST90274799.csv	OSA	25	-0.0478199	0.0448734	0.297636	0.95 (0.87-1.04)	-0.0404793	0.0305422	0.185053	0.96 (0.90-1.02)	-0.0208017	0.0193633	0.282695	0.98 (0.94-1.02)	-0.0554161	0.0438425	0.218376	0.95 (0.87-1.03)	-0.0826124	0.0605344	0.185001	0.92 (0.82-1.04)	TRUE	1.16042e-112	21247.9	21.7184	0.0492246	34.2402	24	0.0804899	0.00331013	0.00469293	0.487678		0.076
GCST90274800.csv	OSA	22	0.0464819	0.024438	0.0716684	1.05 (1.00-1.10)	0.0350329	0.0185808	0.0593716	1.04 (1.00-1.07)	-0.000202352	0.0145581	0.98891	1.00 (0.97-1.03)	0.0277236	0.0186603	0.152217	1.03 (0.99-1.07)	-0.047918	0.0488866	0.338153	0.95 (0.87-1.05)	TRUE	0	60185.7	68.0058	0.127898	20.3845	21	0.497036	-0.00894152	0.00375949	0.0274686		0.306
GCST90274801.csv	OSA	19	-0.0165624	0.0515757	0.752029	0.98 (0.89-1.09)	-0.0172211	0.0334174	0.60632	0.98 (0.92-1.05)	-0.0143536	0.0244636	0.557382	0.99 (0.94-1.03)	-0.0410228	0.0585131	0.492213	0.96 (0.86-1.08)	-0.0462999	0.0646928	0.483365	0.95 (0.84-1.08)	TRUE	3.65421e-86	15858.7	21.7337	0.0372034	17.2466	18	0.506215	0.000263516	0.00540582	0.961689		0.5
GCST90274802.csv	OSA	34	0.0421653	0.0524187	0.427105	1.04 (0.94-1.16)	0.0236721	0.0301815	0.432849	1.02 (0.97-1.09)	0.00967564	0.0205352	0.637517	1.01 (0.97-1.05)	0.060166	0.0550039	0.281941	1.06 (0.95-1.18)	0.0492321	0.0597277	0.415701	1.05 (0.93-1.18)	TRUE	9.74153e-163	30672	22.6845	0.06954	31.447	33	0.544487	-0.00338086	0.00501867	0.505367		0.55
GCST90274803.csv	OSA	30	-0.0376736	0.0478761	0.437952	0.96 (0.88-1.06)	-0.00275124	0.0270896	0.919105	1.00 (0.95-1.05)	-0.015689	0.0223539	0.482774	0.98 (0.94-1.03)	-0.00983656	0.0307505	0.75135	0.99 (0.93-1.05)	-0.0175074	0.0469236	0.711784	0.98 (0.90-1.08)	TRUE	3.25883e-226	34446.8	36.8573	0.0774357	43.7969	29	0.0383611	0.00277547	0.00532567	0.60636	rs144626837	<0.001
GCST90274804.csv	OSA	36	-0.00643758	0.0197385	0.746315	0.99 (0.96-1.03)	-0.00295736	0.0166773	0.859251	1.00 (0.96-1.03)	0.0149098	0.0140324	0.287997	1.02 (0.99-1.04)	0.00955794	0.0143072	0.508482	1.01 (0.98-1.04)	0.0633035	0.0474536	0.190818	1.07 (0.97-1.17)	TRUE	0	101259	83.6444	0.197907	56.0952	35	0.013284	0.00575917	0.00381206	0.140084	rs34333927	<0.001
GCST90274805.csv	OSA	22	0.0816062	0.0670413	0.237676	1.09 (0.95-1.24)	0.00911278	0.0367019	0.803909	1.01 (0.94-1.08)	0.0230915	0.0320029	0.470575	1.02 (0.96-1.09)	0.00959154	0.0410149	0.817362	1.01 (0.93-1.09)	0.0716853	0.0566931	0.219924	1.07 (0.96-1.20)	TRUE	2.38577e-123	23513.9	27.4373	0.05419	34.6877	21	0.030544	-0.00778285	0.00783465	0.332388	NA	0.037
GCST90274806.csv	OSA	21	0.00422715	0.0662458	0.949788	1.00 (0.88-1.14)	0.0156351	0.036355	0.667147	1.02 (0.95-1.09)	0.0294302	0.0253609	0.245863	1.03 (0.98-1.08)	-0.00525974	0.0547288	0.924393	0.99 (0.89-1.11)	0.0451343	0.0613833	0.4707	1.05 (0.93-1.18)	TRUE	7.08812e-96	17480.4	21.8444	0.0408528	15.8212	20	0.727653	0.00264547	0.00642385	0.68508		0.728
GCST90274807.csv	OSA	23	-0.0269705	0.053811	0.621438	0.97 (0.88-1.08)	-0.055811	0.0337767	0.098463	0.95 (0.89-1.01)	-0.0578942	0.0248588	0.0198632	0.94 (0.90-0.99)	-0.0442906	0.0529138	0.411574	0.96 (0.86-1.06)	-0.0325686	0.059879	0.591975	0.97 (0.86-1.09)	TRUE	9.07473e-104	18834.9	21.5262	0.0438795	13.5178	22	0.917707	-0.00455338	0.0070273	0.524035		0.935
GCST90274808.csv	OSA	19	0.0456226	0.0639163	0.485045	1.05 (0.92-1.19)	0.061586	0.0384814	0.109507	1.06 (0.99-1.15)	0.066084	0.0269418	0.0141734	1.07 (1.01-1.13)	0.0409647	0.0633285	0.525886	1.04 (0.92-1.18)	0.0886979	0.0639261	0.182227	1.09 (0.96-1.24)	TRUE	3.42515e-88	17083.7	21.7616	0.0399625	12.0735	18	0.843421	0.00253766	0.00718839	0.728412	rs59446445, rs72785422	0.004
GCST90274809.csv	OSA	20	-0.120006	0.0669283	0.0897856	0.89 (0.78-1.01)	0.026544	0.0437391	0.543937	1.03 (0.94-1.12)	0.027642	0.0297865	0.353404	1.03 (0.97-1.09)	0.0206177	0.0587216	0.72937	1.02 (0.91-1.15)	0.0344302	0.0672452	0.614545	1.04 (0.91-1.18)	TRUE	5.20986e-88	16697.4	21.3434	0.0390942	30.0032	19	0.0517577	0.0199216	0.00785571	0.0206987		0.058
GCST90274810.csv	OSA	17	-0.0667723	0.0743844	0.383546	0.94 (0.81-1.08)	0.030299	0.0418047	0.46859	1.03 (0.95-1.12)	-0.00110863	0.0311753	0.971632	1.00 (0.94-1.06)	0.0565275	0.0613446	0.370489	1.06 (0.94-1.19)	0.0589617	0.0662689	0.386791	1.06 (0.93-1.21)	TRUE	4.54714e-78	14378.3	21.494	0.033848	8.06134	16	0.947019	0.00717647	0.00738112	0.346333		0.958
GCST90274811.csv	OSA	23	-0.04457	0.0496198	0.379246	0.96 (0.87-1.05)	0.00818992	0.0345503	0.812623	1.01 (0.94-1.08)	-0.00372071	0.0224637	0.868447	1.00 (0.95-1.04)	-0.000150698	0.0374856	0.996829	1.00 (0.93-1.08)	-0.0167516	0.052303	0.751778	0.98 (0.89-1.09)	TRUE	1.15672e-102	19230.5	21.3383	0.0447599	22.3098	22	0.441535	0.00498084	0.00538031	0.365091		0.512
GCST90274812.csv	OSA	22	-0.0527415	0.0615449	0.40162	0.95 (0.84-1.07)	-0.00430863	0.0338633	0.898754	1.00 (0.93-1.06)	-0.00323682	0.0232403	0.889232	1.00 (0.95-1.04)	-0.00964322	0.0494078	0.847131	0.99 (0.90-1.09)	-0.0357102	0.0600007	0.558094	0.96 (0.86-1.09)	TRUE	3.91644e-96	18293.3	21.1238	0.0426715	26.6745	21	0.181887	0.00551966	0.00620277	0.384115		0.178
GCST90274813.csv	OSA	20	-0.0281971	0.0863742	0.747847	0.97 (0.82-1.15)	0.0294921	0.0390078	0.449615	1.03 (0.95-1.11)	0.0281142	0.0345504	0.415808	1.03 (0.96-1.10)	0.0317459	0.063708	0.62399	1.03 (0.91-1.17)	0.037133	0.0638437	0.567658	1.04 (0.92-1.18)	TRUE	3.09079e-86	15996.8	21.3678	0.0375154	33.7496	19	0.0196672	0.00554221	0.00777157	0.484903	NA	0.024
GCST90274814.csv	OSA	23	0.114067	0.0503484	0.0341744	1.12 (1.02-1.24)	0.0543558	0.0351557	0.12207	1.06 (0.99-1.13)	0.0337373	0.0230301	0.142941	1.03 (0.99-1.08)	0.0734414	0.0546925	0.193026	1.08 (0.97-1.20)	0.0858302	0.0698605	0.232205	1.09 (0.95-1.25)	TRUE	6.16881e-101	18739.9	21.433	0.0436679	29.0023	22	0.144795	-0.0100105	0.00543803	0.0798209		0.166
GCST90274815.csv	OSA	13	0.0346457	0.0565083	0.55227	1.04 (0.93-1.16)	0.0149179	0.0396427	0.706688	1.02 (0.94-1.10)	0.00389195	0.0292434	0.894124	1.00 (0.95-1.06)	0.011305	0.0424816	0.794668	1.01 (0.93-1.10)	0.0334951	0.0578847	0.573524	1.03 (0.92-1.16)	TRUE	2.60097e-94	13884.1	35.5324	0.0327224	7.84985	12	0.796751	-0.0041462	0.00651892	0.537768		0.86
GCST90274816.csv	OSA	20	0.0124061	0.0944021	0.896903	1.01 (0.84-1.22)	0.00248525	0.0434556	0.954393	1.00 (0.92-1.09)	0.0115043	0.0306711	0.707597	1.01 (0.95-1.07)	-0.00284334	0.0632162	0.964594	1.00 (0.88-1.13)	-0.0138406	0.0757056	0.856875	0.99 (0.85-1.14)	TRUE	1.93085e-87	13300.5	21.5826	0.0313901	23.6564	19	0.209664	-8.4952e-05	0.00825324	0.991901	rs12699881, rs62338232	0.003
GCST90274817.csv	OSA	29	0.00541445	0.0468938	0.908933	1.01 (0.92-1.10)	-0.0440419	0.0343309	0.19954	0.96 (0.89-1.02)	-0.00893002	0.0222359	0.687976	0.99 (0.95-1.04)	-0.0299676	0.0538873	0.582549	0.97 (0.87-1.08)	-0.0281872	0.0663744	0.674323	0.97 (0.85-1.11)	TRUE	3.71354e-140	21459.2	23.694	0.0496897	34.2444	28	0.192942	-0.0016358	0.00452564	0.720575		0.213
GCST90274818.csv	OSA	30	0.041387	0.0410918	0.322471	1.04 (0.96-1.13)	0.0222534	0.0316981	0.482652	1.02 (0.96-1.09)	0.0196487	0.0200234	0.326452	1.02 (0.98-1.06)	0.0530694	0.0371385	0.1637	1.05 (0.98-1.13)	0.109348	0.0574417	0.0669247	1.12 (1.00-1.25)	TRUE	1.8099e-173	26300.8	28.5087	0.060226	36.8692	29	0.1496	-0.00271366	0.0042665	0.529916		0.166
GCST90274819.csv	OSA	24	0.0341431	0.0592736	0.570444	1.03 (0.92-1.16)	0.00635422	0.0345067	0.8539	1.01 (0.94-1.08)	0.0351353	0.0248936	0.158121	1.04 (0.99-1.09)	-0.0162872	0.0481452	0.73821	0.98 (0.90-1.08)	-0.00250566	0.0611985	0.967695	1.00 (0.88-1.12)	TRUE	1.12308e-104	19737.5	21.0252	0.0458859	25.0884	23	0.345742	9.90539e-05	0.00528907	0.985227	rs74992559	0.048
GCST90274820.csv	OSA	27	-0.0505632	0.0344837	0.155035	0.95 (0.89-1.02)	-0.0324441	0.0270405	0.230204	0.97 (0.92-1.02)	-0.0292927	0.0174029	0.0923351	0.97 (0.94-1.00)	-0.0288823	0.0309856	0.359851	0.97 (0.91-1.03)	-0.0148381	0.0541929	0.7864	0.99 (0.89-1.10)	TRUE	2.81752e-197	36493.3	34.9882	0.0816607	28.563	26	0.331325	0.00275327	0.00377449	0.472512		0.326
GCST90274821.csv	OSA	29	-0.00704869	0.0292709	0.811523	0.99 (0.94-1.05)	-0.0309452	0.0231003	0.180374	0.97 (0.93-1.01)	-0.00603689	0.0158739	0.70372	0.99 (0.96-1.03)	-0.0384543	0.0259746	0.149917	0.96 (0.91-1.01)	-0.0634401	0.0387919	0.11316	0.94 (0.87-1.01)	TRUE	1.07819e-226	33931.7	37.9828	0.0763661	30.363	28	0.34608	0.000164067	0.00388305	0.966609		0.37
GCST90274822.csv	OSA	46	-0.0159169	0.0128317	0.221389	0.98 (0.96-1.01)	-0.0196656	0.0160295	0.219882	0.98 (0.95-1.01)	-0.00541782	0.0099473	0.585993	0.99 (0.98-1.01)	-0.0143043	0.0129312	0.274525	0.99 (0.96-1.01)	0.0361725	0.0303776	0.239992	1.04 (0.98-1.10)	TRUE	0	143046	83.5085	0.25847	45.8293	45	0.437574	0.00341061	0.00262691	0.200937		0.411
GCST90274823.csv	OSA	26	-0.0221635	0.0622606	0.724966	0.98 (0.87-1.11)	0.0167609	0.0326285	0.607469	1.02 (0.95-1.08)	0.0290026	0.0275736	0.292881	1.03 (0.98-1.09)	0.0176844	0.0358704	0.62631	1.02 (0.95-1.09)	0.0235434	0.0512397	0.649864	1.02 (0.93-1.13)	TRUE	5.63011e-157	29876.9	29.6613	0.0678596	49.2841	25	0.00260867	0.00681178	0.00742581	0.368107	NA	0.006
GCST90274824.csv	OSA	29	-0.0275253	0.0391346	0.48786	0.97 (0.90-1.05)	0.00537609	0.0240801	0.823334	1.01 (0.96-1.05)	0.0115835	0.0198803	0.56012	1.01 (0.97-1.05)	0.00575661	0.0238698	0.811183	1.01 (0.96-1.05)	0.011792	0.0393369	0.766566	1.01 (0.94-1.09)	TRUE	3.33775e-296	44926	49.4411	0.0986691	42.0802	28	0.0426103	0.00545211	0.00470913	0.257096		0.054
GCST90274825.csv	OSA	19	0.00295267	0.0358077	0.935245	1.00 (0.93-1.08)	0.00868643	0.0233656	0.710071	1.01 (0.96-1.06)	-0.0103681	0.0221753	0.640106	0.99 (0.95-1.03)	0.0122464	0.0239466	0.615284	1.01 (0.97-1.06)	-0.0251129	0.0585083	0.672856	0.98 (0.87-1.09)	TRUE	1.10564e-288	45020.8	75.8135	0.0988567	29.4126	18	0.0435642	-0.00242888	0.00505472	0.636986	rs4861445	0.031
GCST90274826.csv	OSA	23	-0.00462889	0.045029	0.919099	1.00 (0.91-1.09)	0.043447	0.0328877	0.186477	1.04 (0.98-1.11)	0.00731876	0.0223374	0.743179	1.01 (0.96-1.05)	0.0425071	0.0443635	0.348397	1.04 (0.96-1.14)	0.0607534	0.0605076	0.326265	1.06 (0.94-1.20)	TRUE	5.97606e-141	21206	30.3306	0.0491323	28.3425	22	0.164606	0.00158419	0.00488543	0.748942	rs12367368, rs6717478, rs7219205	<0.001
GCST90274827.csv	OSA	21	0.0502068	0.0396191	0.220384	1.05 (0.97-1.14)	0.0128512	0.0278745	0.644772	1.01 (0.96-1.07)	0.00274852	0.0256829	0.914775	1.00 (0.95-1.05)	0.0213825	0.0263581	0.426781	1.02 (0.97-1.08)	0.0104941	0.0526452	0.844013	1.01 (0.91-1.12)	TRUE	4.31391e-276	42092.8	63.9274	0.0930253	32.5029	20	0.0382262	-0.00878494	0.00571208	0.140546	rs112062276, rs138847931	<0.001
GCST90274828.csv	OSA	24	0.000228931	0.0504526	0.99642	1.00 (0.91-1.10)	-0.00515478	0.034268	0.880429	0.99 (0.93-1.06)	0.00745291	0.0268201	0.781101	1.01 (0.96-1.06)	-0.0997912	0.0831043	0.242052	0.91 (0.77-1.07)	-0.107899	0.0891187	0.238295	0.90 (0.75-1.07)	TRUE	2.58262e-108	22041	21.4518	0.0509683	39.8017	23	0.0161742	0.000987842	0.00579262	0.866148	rs8033310	<0.001
GCST90274829.csv	OSA	32	0.033321	0.0434772	0.449426	1.03 (0.95-1.13)	0.0375164	0.0275784	0.173717	1.04 (0.98-1.10)	0.0425434	0.0207551	0.0403862	1.04 (1.00-1.09)	0.025806	0.0487953	0.600668	1.03 (0.93-1.13)	0.0528806	0.0500547	0.298924	1.05 (0.96-1.16)	TRUE	7.35085e-148	22209.4	22.1943	0.0513378	16.3591	31	0.985593	0.00101701	0.00421291	0.810886		0.982
GCST90274830.csv	OSA	27	-0.0858832	0.053338	0.119916	0.92 (0.83-1.02)	0.0111479	0.0334366	0.73883	1.01 (0.95-1.08)	-0.0319763	0.0254047	0.208147	0.97 (0.92-1.02)	0.0149788	0.0312139	0.635327	1.02 (0.95-1.08)	-0.0284518	0.0667034	0.673224	0.97 (0.85-1.11)	TRUE	9.10991e-198	29660.6	35.945	0.0674014	38.9273	26	0.0495401	0.00633697	0.00552291	0.26208	NA	0.045
Oncostatin-M level	OSA	23	0.025392	0.055392	0.65137	1.03 (0.92-1.14)	0.0262586	0.0327736	0.423009	1.03 (0.96-1.09)	0.0483903	0.0226789	0.0328661	1.05 (1.00-1.10)	0.0241527	0.0408797	0.560661	1.02 (0.95-1.11)	0.0465302	0.0575697	0.427605	1.05 (0.94-1.17)	TRUE	1.34198e-126	19397.7	27.1106	0.0451316	28.0378	22	0.174432	0.00256411	0.00544908	0.642808		0.204
GCST90274832.csv	OSA	26	-0.0634694	0.0646819	0.336257	0.94 (0.83-1.07)	0.017111	0.0330333	0.604464	1.02 (0.95-1.09)	-0.0100925	0.022679	0.65631	0.99 (0.95-1.03)	0.0199421	0.0443577	0.65689	1.02 (0.94-1.11)	0.014137	0.0603288	0.816636	1.01 (0.90-1.14)	TRUE	3.01266e-138	21930.6	26.1298	0.0507261	37.3784	25	0.0531322	0.00507382	0.00555056	0.369752		0.078
GCST90274833.csv	OSA	45	-0.00386007	0.0317212	0.903714	1.00 (0.94-1.06)	0.000663972	0.0220886	0.97602	1.00 (0.96-1.04)	-0.00718194	0.0173422	0.678778	0.99 (0.96-1.03)	0.0104556	0.02221	0.640139	1.01 (0.97-1.06)	0.0407546	0.0400593	0.314546	1.04 (0.96-1.13)	TRUE	0	54018.9	36.8947	0.116317	66.9302	44	0.0144941	-0.000419254	0.00333587	0.900571	NA	0.023
GCST90274834.csv	OSA	20	0.0718459	0.0494431	0.163407	1.07 (0.98-1.18)	0.0090617	0.0363673	0.803228	1.01 (0.94-1.08)	0.0101556	0.0245561	0.679191	1.01 (0.96-1.06)	0.0138791	0.0581224	0.813824	1.01 (0.90-1.14)	-0.00966863	0.0614343	0.876605	0.99 (0.88-1.12)	TRUE	2.52806e-110	16342.4	26.9024	0.0382947	14.657	19	0.744134	-0.00735381	0.00511557	0.167724		0.725
GCST90274835.csv	OSA	35	0.0455444	0.0470511	0.340097	1.05 (0.95-1.15)	0.0595066	0.0294823	0.0435514	1.06 (1.00-1.12)	0.0410432	0.0225749	0.0690509	1.04 (1.00-1.09)	0.0672861	0.0395784	0.0982498	1.07 (0.99-1.16)	0.0444225	0.0634155	0.488382	1.05 (0.92-1.18)	TRUE	4.11884e-216	33850.8	30.2328	0.0761979	52.0928	34	0.0243285	-0.000492475	0.00449636	0.913447	NA	0.025
GCST90274836.csv	OSA	33	-0.0203267	0.0423941	0.63497	0.98 (0.90-1.06)	-0.0177787	0.0239679	0.458228	0.98 (0.94-1.03)	-0.0109313	0.0162193	0.500332	0.99 (0.96-1.02)	-0.030969	0.0301865	0.312621	0.97 (0.91-1.03)	-0.030969	0.0483928	0.52676	0.97 (0.88-1.07)	TRUE	1.15935e-222	42192.7	31.5316	0.0932255	37.4626	32	0.232767	0.001175	0.00481115	0.808666		0.24
GCST90274837.csv	OSA	20	-0.00907267	0.074925	0.904961	0.99 (0.86-1.15)	0.0335825	0.0398819	0.399761	1.03 (0.96-1.12)	0.00540533	0.0276021	0.844743	1.01 (0.95-1.06)	0.103152	0.0855021	0.24246	1.11 (0.94-1.31)	0.108013	0.0877882	0.233571	1.11 (0.94-1.32)	TRUE	5.00848e-90	13473.4	22.1352	0.0317851	20.7609	19	0.35016	0.00153705	0.00730701	0.835755		0.348
GCST90274838.csv	OSA	25	-0.0714803	0.0751911	0.351666	0.93 (0.80-1.08)	-0.000326628	0.0377317	0.993093	1.00 (0.93-1.08)	-0.0182308	0.0325559	0.575489	0.98 (0.92-1.05)	-0.00168935	0.0649116	0.979452	1.00 (0.88-1.13)	-0.0165798	0.0748628	0.826601	0.98 (0.85-1.14)	TRUE	3.89677e-120	18996.1	23.9826	0.0442385	44.613	24	0.0064699	0.00579479	0.00736208	0.439252	rs34007466	<0.001
GCST90274839.csv	OSA	29	0.0544284	0.0503665	0.289413	1.06 (0.96-1.17)	0.0430467	0.0338555	0.203557	1.04 (0.98-1.12)	0.0256079	0.0267866	0.339074	1.03 (0.97-1.08)	0.0444378	0.0390892	0.265245	1.05 (0.97-1.13)	0.0255224	0.0649062	0.697135	1.03 (0.90-1.17)	TRUE	9.05419e-134	26440.1	22.17	0.0605257	47.8488	28	0.0111249	-0.00358705	0.00528803	0.503333	NA	0.021
GCST90274840.csv	OSA	40	-0.00540154	0.0217631	0.805318	0.99 (0.95-1.04)	0.00104977	0.0153687	0.945542	1.00 (0.97-1.03)	0.009063	0.0115365	0.432107	1.01 (0.99-1.03)	0.0108883	0.0145214	0.457868	1.01 (0.98-1.04)	0.0384289	0.0368811	0.303843	1.04 (0.97-1.12)	TRUE	0	88560.9	52.3143	0.177494	53.2926	39	0.0632626	0.00380483	0.00448298	0.401349	rs569354059, rs76913603	0.002
GCST90274841.csv	OSA	32	-0.0210725	0.0449772	0.642802	0.98 (0.90-1.07)	-0.0215501	0.0279954	0.441433	0.98 (0.93-1.03)	-0.0345341	0.0183771	0.0602183	0.97 (0.93-1.00)	-0.0265622	0.0440511	0.550904	0.97 (0.89-1.06)	-0.0152798	0.0540782	0.7794	0.98 (0.89-1.09)	TRUE	2.6617e-170	32923.9	25.538	0.0742664	39.746	31	0.13487	-0.00169971	0.0050145	0.737002	rs77558588, NA	<0.001
GCST90274842.csv	OSA	37	0.00572148	0.0289094	0.84426	1.01 (0.95-1.06)	-0.00775252	0.0242575	0.749277	0.99 (0.95-1.04)	0.0245785	0.0162687	0.130844	1.02 (0.99-1.06)	-0.0208989	0.0302713	0.494379	0.98 (0.92-1.04)	0.0239709	0.0621994	0.702218	1.02 (0.91-1.16)	TRUE	3.71647e-248	47570.7	31.5478	0.103874	41.0242	36	0.259654	0.00276631	0.00338155	0.418858		0.211
GCST90274843.csv	OSA	37	-0.0295354	0.0272131	0.285192	0.97 (0.92-1.02)	-0.0487775	0.0200729	0.0150983	0.95 (0.92-0.99)	-0.017546	0.0166834	0.292937	0.98 (0.95-1.02)	-0.0427688	0.0229663	0.0707461	0.96 (0.92-1.00)	-0.0556501	0.0452772	0.227009	0.95 (0.87-1.03)	TRUE	0	66536.7	53.8831	0.139511	61.8189	36	0.00472245	0.00245885	0.00438333	0.578402	NA	0.004
GCST90274844.csv	OSA	44	0.0560563	0.0367393	0.134559	1.06 (0.98-1.14)	0.0174194	0.0236863	0.462083	1.02 (0.97-1.07)	0.0184182	0.0186243	0.322695	1.02 (0.98-1.06)	0.016718	0.025494	0.51547	1.02 (0.97-1.07)	0.016718	0.0397829	0.676408	1.02 (0.94-1.10)	TRUE	0	51354.6	35.7296	0.111218	64.692	43	0.0178036	-0.00506785	0.00427103	0.242068	rs2468187, rs62415545	<0.001
GCST90274845.csv	OSA	24	-0.0489184	0.0603617	0.426379	0.95 (0.85-1.07)	-0.0564628	0.0353941	0.110655	0.95 (0.88-1.01)	-0.0482118	0.0239279	0.0439175	0.95 (0.91-1.00)	-0.0134446	0.0625244	0.83164	0.99 (0.87-1.12)	-0.025172	0.068299	0.715829	0.98 (0.85-1.11)	TRUE	1.30282e-109	20651.1	22.0044	0.0479083	24.9889	23	0.350859	8.38612e-05	0.00649378	0.989813		0.367
GCST90274846.csv	OSA	40	-0.0553166	0.0445804	0.222276	0.95 (0.87-1.03)	-0.0300692	0.0259781	0.247075	0.97 (0.92-1.02)	-0.0228053	0.0214149	0.286909	0.98 (0.94-1.02)	-0.042079	0.0314677	0.188901	0.96 (0.90-1.02)	-0.0301147	0.0481654	0.535458	0.97 (0.88-1.07)	TRUE	3.6401e-260	40279.6	31.5504	0.0893761	59.3524	39	0.0193904	0.00357121	0.00428985	0.41034	rs111641307	0.001
GCST90274847.csv	OSA	42	-0.0239349	0.0385088	0.537768	0.98 (0.91-1.05)	-0.0335077	0.0267334	0.210059	0.97 (0.92-1.02)	-0.00937713	0.0163642	0.566625	0.99 (0.96-1.02)	-0.0173838	0.0436015	0.692185	0.98 (0.90-1.07)	0.00404493	0.0532129	0.939778	1.00 (0.90-1.11)	TRUE	1.17454e-266	40939.6	30.5806	0.090708	50.9858	41	0.136444	0.00163912	0.00380689	0.669095		0.142
GCST90274848.csv	OSA	32	0.0222382	0.0255177	0.390413	1.02 (0.97-1.07)	0.0316357	0.0195217	0.105117	1.03 (0.99-1.07)	0.0226023	0.015075	0.133791	1.02 (0.99-1.05)	0.0304193	0.0191801	0.122892	1.03 (0.99-1.07)	-0.0235383	0.0561417	0.677913	0.98 (0.87-1.09)	TRUE	0	54890.9	54.1953	0.117973	32.0503	31	0.414311	6.59089e-05	0.00365753	0.985742		0.443
Acetate	OSA	46	-0.0863438	0.108364	0.42985	0.92 (0.74-1.13)	0.103539	0.0651845	0.112196	1.11 (0.98-1.26)	0.108227	0.050986	0.0337802	1.11 (1.01-1.23)	0.136569	0.101291	0.184313	1.15 (0.94-1.40)	0.241434	0.141436	0.0947105	1.27 (0.96-1.68)	TRUE	6.60513e-145	3567.14	25.4785	0.00861488	61.9473	45	0.0474871	0.00793994	0.00393725	0.0498636	rs5030073	<0.001
Ratio of conjugated linoleic acid to total fatty acids	OSA	45	-0.0143453	0.0801813	0.858848	0.99 (0.84-1.15)	-0.0379778	0.0507867	0.454586	0.96 (0.87-1.06)	-0.0152633	0.031831	0.631577	0.98 (0.93-1.05)	-0.0227971	0.090832	0.802998	0.98 (0.82-1.17)	-0.0694222	0.121301	0.570024	0.93 (0.74-1.18)	TRUE	1.6159e-233	8620.68	32.2115	0.0205718	52.4533	44	0.178994	-5.00397e-05	0.00392825	0.989895		0.188
Triglycerides to total lipids ratio in medium HDL	OSA	134	0.0235629	0.0347682	0.499138	1.02 (0.96-1.10)	0.0823261	0.0299786	0.00602961	1.09 (1.02-1.15)	0.0421809	0.0218745	0.0538155	1.04 (1.00-1.09)	0.0620045	0.025417	0.0160259	1.06 (1.01-1.12)	0.0755907	0.0582449	0.196599	1.08 (0.96-1.21)	TRUE	0	33959.1	77.84	0.0764232	206.873	133	4.28892e-05	0.00111527	0.00161675	0.491518	rs61805075	<0.001
Triglycerides in medium HDL	OSA	145	0.0414532	0.0321671	0.199589	1.04 (0.98-1.11)	0.0829613	0.0298534	0.00545339	1.09 (1.02-1.15)	0.057659	0.0205101	0.00493507	1.06 (1.02-1.10)	0.0752957	0.0264576	0.00507533	1.08 (1.02-1.14)	0.0524408	0.0647884	0.419612	1.05 (0.93-1.20)	TRUE	0	33851.7	71.7562	0.0761999	194.942	144	0.00302646	0.000929444	0.00141927	0.5136	rs141148641, rs386000	<0.001
Cholesterol esters to total lipids ratio in medium LDL	OSA	147	-0.0246302	0.0247818	0.321935	0.98 (0.93-1.02)	0.0100318	0.0265914	0.705984	1.01 (0.96-1.06)	-0.00688734	0.0171858	0.688598	0.99 (0.96-1.03)	0.00752849	0.024606	0.76007	1.01 (0.96-1.06)	0.00213977	0.0562572	0.969711	1.00 (0.90-1.12)	TRUE	0	41988.7	86.2054	0.0928167	176.456	146	0.0436365	0.00125005	0.00125787	0.321984	rs4245791, rs484084	0.001
Cholesterol esters in medium LDL	OSA	122	-0.0238812	0.0312775	0.446647	0.98 (0.92-1.04)	-0.0115981	0.02931	0.692324	0.99 (0.93-1.05)	-0.0312278	0.0215404	0.147133	0.97 (0.93-1.01)	-0.00590788	0.0264923	0.823909	0.99 (0.94-1.05)	-0.0116599	0.0539553	0.829272	0.99 (0.89-1.10)	TRUE	0	34893.9	87.6771	0.078362	186.13	121	0.000131291	-0.000523256	0.00160979	0.745712	rs423423, rs903903	<0.001
Total cholesterol to total lipids ratio in medium LDL	OSA	146	-0.0277823	0.0248927	0.266245	0.97 (0.93-1.02)	0.0104902	0.0262739	0.689699	1.01 (0.96-1.06)	-0.00130533	0.0173537	0.940041	1.00 (0.97-1.03)	0.00686382	0.023546	0.77108	1.01 (0.96-1.05)	0.0333758	0.0555734	0.549063	1.03 (0.93-1.15)	TRUE	0	41833.5	86.5034	0.0925052	179.326	145	0.0278124	0.00184988	0.00125165	0.141603	rs4814896	0.003
Total cholesterol in medium LDL	OSA	128	-0.0266759	0.0309564	0.390475	0.97 (0.92-1.03)	-0.0092926	0.0281838	0.741616	0.99 (0.94-1.05)	-0.0150867	0.0215702	0.484286	0.99 (0.94-1.03)	-0.00392354	0.0239113	0.869923	1.00 (0.95-1.04)	-0.00392354	0.0564094	0.944657	1.00 (0.89-1.11)	TRUE	0	35128.8	84.0923	0.0788481	202.379	127	2.39801e-05	0.000829514	0.00158498	0.601643	rs4382584	<0.001
Free cholesterol to total lipids ratio in medium LDL	OSA	150	-0.00667333	0.0269142	0.804518	0.99 (0.94-1.05)	0.0094029	0.026457	0.722288	1.01 (0.96-1.06)	-0.0179358	0.0182223	0.32498	0.98 (0.95-1.02)	0.00458564	0.0238211	0.84761	1.00 (0.96-1.05)	-0.000713414	0.0539555	0.989468	1.00 (0.90-1.11)	TRUE	0	40899.8	82.4541	0.0906276	196.816	149	0.0052819	-0.000769666	0.00135099	0.569741	rs479486	<0.001
Free cholesterol in medium LDL	OSA	150	0.0353534	0.0271066	0.194177	1.04 (0.98-1.09)	0.0199346	0.0264355	0.4508	1.02 (0.97-1.07)	0.0092731	0.0181758	0.609919	1.01 (0.97-1.05)	0.0151451	0.024166	0.531807	1.02 (0.97-1.06)	0.0706749	0.0542456	0.19463	1.07 (0.96-1.19)	TRUE	0	41698.1	83.9494	0.0922335	188.833	149	0.015126	-0.0017236	0.00133147	0.197506	rs8080014	0.001
Total lipids in medium LDL	OSA	157	-0.0249829	0.023962	0.298755	0.98 (0.93-1.02)	-0.01979	0.0253409	0.434832	0.98 (0.93-1.03)	-0.0144231	0.0152106	0.343016	0.99 (0.96-1.02)	-0.000698551	0.0227661	0.975561	1.00 (0.96-1.04)	-0.0215114	0.0546371	0.694329	0.98 (0.88-1.09)	TRUE	0	46055.6	87.8244	0.1009	185.478	156	0.0535663	0.000751152	0.00122792	0.541614	rs4134283, rs484084	0.001
Phospholipids to total lipds ratio in medium LDL	OSA	162	-0.0254481	0.0246254	0.302972	0.97 (0.93-1.02)	-0.0203712	0.0247985	0.411378	0.98 (0.93-1.03)	-0.0151565	0.01691	0.37009	0.98 (0.95-1.02)	-0.000586649	0.0225967	0.97932	1.00 (0.96-1.04)	-0.0377476	0.0503469	0.4545	0.96 (0.87-1.06)	TRUE	0	46094.3	85.1587	0.100976	200.508	161	0.0187565	0.000726552	0.00126143	0.565442	NA	0.002
Conjugated linoleic acid	OSA	37	0.0361388	0.10238	0.726215	1.04 (0.85-1.27)	-0.0246705	0.0626646	0.693809	0.98 (0.86-1.10)	-0.0128355	0.0393744	0.744436	0.99 (0.91-1.07)	-0.00853415	0.099788	0.93232	0.99 (0.82-1.21)	-0.121299	0.156793	0.444202	0.89 (0.65-1.20)	TRUE	1.58915e-147	5583.84	25.5533	0.0134213	48.309	36	0.0824647	-0.00253969	0.00474126	0.595583		0.079
Phospholipids in medium LDL	OSA	164	-0.038288	0.0241227	0.114412	0.96 (0.92-1.01)	-0.0064234	0.025571	0.80166	0.99 (0.95-1.04)	-0.00770209	0.0155572	0.620541	0.99 (0.96-1.02)	-0.00350063	0.0241346	0.884854	1.00 (0.95-1.04)	-0.0138305	0.0560162	0.805295	0.99 (0.88-1.10)	TRUE	0	43658.9	80.0204	0.0961537	174.199	163	0.260016	0.00206658	0.00122028	0.092277	NA	0.029
Concentration of medium LDL particles	OSA	145	0.0171265	0.0295667	0.563331	1.02 (0.96-1.08)	-0.00199207	0.0277981	0.942871	1.00 (0.95-1.05)	0.0251977	0.0200066	0.20786	1.03 (0.99-1.07)	-0.00158447	0.0251761	0.949905	1.00 (0.95-1.05)	0.0896476	0.057716	0.122557	1.09 (0.98-1.22)	TRUE	0	39112.3	81.9026	0.0870114	211.897	144	0.000199285	0.000538806	0.00144958	0.710668	rs4245791, rs496800	<0.001
Triglycerides to total lipids ratio in medium LDL	OSA	133	-0.0757891	0.0304183	0.0139673	0.93 (0.87-0.98)	-0.0535145	0.0314765	0.089104	0.95 (0.89-1.01)	-0.0398636	0.0194081	0.0399792	0.96 (0.93-1.00)	-0.0517006	0.0307043	0.0945793	0.95 (0.89-1.01)	-0.0761514	0.0684358	0.267841	0.93 (0.81-1.06)	TRUE	0	32089.9	74.3618	0.0725216	162.022	132	0.0388639	0.00222093	0.00145294	0.128781	NA	0.042
Triglycerides in medium LDL	OSA	69	-0.0480464	0.0375519	0.205146	0.95 (0.89-1.03)	-0.0397158	0.0333243	0.233342	0.96 (0.90-1.03)	0.00986821	0.0268867	0.713597	1.01 (0.96-1.06)	-0.0320103	0.0317144	0.316394	0.97 (0.91-1.03)	0.0169489	0.0680398	0.804032	1.02 (0.89-1.16)	TRUE	0	23236	106.116	0.0535837	106.614	68	0.00193032	0.0047291	0.00219702	0.034963	NA	0.002
Ratio of monounsaturated fatty acids to total fatty acids	OSA	128	0.00993313	0.0310965	0.74993	1.01 (0.95-1.07)	0.0122921	0.0290578	0.672281	1.01 (0.96-1.07)	0.00850716	0.0181379	0.639051	1.01 (0.97-1.05)	0.0262424	0.0305652	0.392195	1.03 (0.97-1.09)	-0.0510448	0.0678654	0.453354	0.95 (0.83-1.09)	TRUE	0	30119.9	72.8472	0.0683736	142.197	127	0.168678	-8.76537e-05	0.00150031	0.953504		0.171
Monounsaturated fatty acids; 16:1 18:1	OSA	106	0.0321822	0.0430543	0.456461	1.03 (0.95-1.12)	0.0691759	0.0355496	0.0516672	1.07 (1.00-1.15)	0.0787346	0.0270963	0.0036639	1.08 (1.03-1.14)	0.0693449	0.0293297	0.019901	1.07 (1.01-1.14)	0.107727	0.0678864	0.115548	1.11 (0.97-1.27)	TRUE	0	24936.5	73.7114	0.0572808	180.327	105	6.81439e-06	0.0027891	0.00201033	0.168291	rs9846159	<0.001
Cholesterol esters to total lipids ratio in medium VLDL	OSA	149	0.0152739	0.030445	0.616637	1.02 (0.96-1.08)	0.00530215	0.0288661	0.854264	1.01 (0.95-1.06)	0.0379543	0.0191828	0.0478662	1.04 (1.00-1.08)	-0.00283214	0.031495	0.92847	1.00 (0.94-1.06)	0.039504	0.0573519	0.492027	1.04 (0.93-1.16)	TRUE	0	35131	72.138	0.0788526	187.266	148	0.0159818	0.00136366	0.00142119	0.338873	rs2509137, rs62569697	0.001
Cholesterol esters in medium VLDL	OSA	115	-0.0429619	0.0339956	0.208922	0.96 (0.90-1.02)	-0.0466824	0.0321738	0.146795	0.95 (0.90-1.02)	-0.0275514	0.0212684	0.195179	0.97 (0.93-1.01)	-0.0335091	0.0295875	0.259783	0.97 (0.91-1.02)	-0.0533894	0.0638134	0.40454	0.95 (0.84-1.07)	TRUE	0	28788.2	77.7691	0.0655488	140.095	114	0.0489674	0.000908239	0.00156011	0.561616	rs10455872, rs1054640, rs9301172	<0.001
Total cholesterol to total lipids ratio in medium VLDL	OSA	141	-0.0138373	0.0316015	0.66216	0.99 (0.93-1.05)	0.0460904	0.0289509	0.111379	1.05 (0.99-1.11)	0.0168036	0.0197104	0.393923	1.02 (0.98-1.06)	0.0370025	0.031201	0.237655	1.04 (0.98-1.10)	0.0301736	0.0631928	0.633762	1.03 (0.91-1.17)	TRUE	0	34574.6	75.1788	0.0777008	177.791	140	0.0169498	0.00182781	0.00147528	0.217449	rs1997833	0.004
Total cholesterol in medium VLDL	OSA	131	-0.0631349	0.0383492	0.102133	0.94 (0.87-1.01)	-0.0606332	0.0310743	0.0510295	0.94 (0.89-1.00)	-0.0268436	0.0230782	0.244766	0.97 (0.93-1.02)	-0.0425726	0.0316637	0.18112	0.96 (0.90-1.02)	-0.0492878	0.0630882	0.436075	0.95 (0.84-1.08)	TRUE	0	27820.7	66.0501	0.0634857	175.609	130	0.004762	0.00189032	0.00159671	0.238637	rs2156552, rs217403, rs4934146, rs964184	<0.001
Creatinine	OSA	168	0.120318	0.0844785	0.156253	1.13 (0.96-1.33)	0.0846411	0.0363685	0.0199483	1.09 (1.01-1.17)	0.0546636	0.0305156	0.0732394	1.06 (0.99-1.12)	0.0942787	0.0762832	0.21823	1.10 (0.95-1.28)	0.210475	0.116951	0.0737154	1.23 (0.98-1.55)	TRUE	0	20009.8	37.6572	0.0464895	299.673	167	1.31621e-09	-0.00213642	0.002563	0.405725	rs198325, rs41168, rs56049037, rs56135013	<0.001
Free cholesterol to total lipids ratio in medium VLDL	OSA	147	0.0403067	0.0309841	0.195362	1.04 (0.98-1.11)	0.0104885	0.0291448	0.71894	1.01 (0.95-1.07)	0.0508571	0.0200613	0.0112422	1.05 (1.01-1.09)	0.0205224	0.0321019	0.523637	1.02 (0.96-1.09)	0.064283	0.0617295	0.299428	1.07 (0.94-1.20)	TRUE	0	35720.3	74.2666	0.0800694	198.367	146	0.00257338	0.000625692	0.00139756	0.655037	rs17175713	0.002
Free cholesterol in medium VLDL	OSA	100	0.0113394	0.0359612	0.753186	1.01 (0.94-1.09)	0.0553633	0.0369494	0.134041	1.06 (0.98-1.14)	0.0178187	0.0207684	0.390909	1.02 (0.98-1.06)	0.0127065	0.0333143	0.703714	1.01 (0.95-1.08)	-0.0694627	0.0851918	0.416819	0.93 (0.79-1.10)	TRUE	0	24341.3	76.4438	0.05599	120.471	99	0.0702008	0.000389214	0.0016596	0.815069	rs61859330	0.005
Total lipids in medium VLDL	OSA	137	0.0370038	0.0302884	0.223944	1.04 (0.98-1.10)	0.00755362	0.0297423	0.79952	1.01 (0.95-1.07)	0.040593	0.0196015	0.0383676	1.04 (1.00-1.08)	0.00600766	0.0284048	0.832812	1.01 (0.95-1.06)	0.115186	0.0639355	0.0738248	1.12 (0.99-1.27)	TRUE	0	34993.5	78.1934	0.0785681	176.146	136	0.0116487	0.000220711	0.0014162	0.876387	rs2317877, rs2737218, rs6461354	<0.001
[truncated: 206 more rows]

## Sheet: TableS5
exposure	pval_Inverse.variance.weighted	estimate_Inverse.variance.weighted	FDR
Total cholesterol in HDL3	8.36e-05	0.89 (0.85-0.95)	0.016038
Free cholesterol in large HDL	0.000170352	0.92 (0.89-0.96)	0.016038
Free cholesterol to total lipids ratio in very large VLDL	0.000206498	1.08 (1.04-1.12)	0.016038
[truncated: 230 more rows]

## Sheet: TableS6
exposure	pval_Inverse.variance.weighted	estimate_Inverse.variance.weighted	FDR
[truncated: 91 more rows]

[truncated: 2 more sheets: TableS7, TableS8]
